# Supplementary material for: Novel Methods for Analysing Bacterial Tracks Reveal Persistence in Rhodobacter sphaeroides
Source: PLoS Comput Biol. 2013 Oct 24;9(10):e1003276. doi: 10.1371/journal.pcbi.1003276 (PMC3812076; doi:10.1371/journal.pcbi.1003276)
Supplement: Software S1 — Zipped folder containing Python implementation of the analysis method described in this study, together with experimental data. Details for how to install the software is given in the doc subfolder, while a thoroughly documented example of how to run the code is provided in the file usage_example.py. Further documentation of this software is provided online at http://www.2020science.net/software/bacterial-motility-analysis-tool. (ZIP) [file pcbi.1003276.s013.zip › software_dist_v0/bayesian_track_analysis/censor.py]

import numpy as np
import bayesian_track_analysis.process as process

# FUNCTION censortracksbymaxdisplacement(tracks, maxdisp)
# Discards any tracks with one or more framewise displacements above the specified value
# INPUTS:
# tracks - Cartesian representation of tracks, as loaded directly in using io
# maxdisp - the upper threshold for displacements, above which tracks are discarded
# OUTPUTS:
# tracksout - new list of tracks, after censoring

def censortracksbymaxdisplacement(tracks, maxdisp):
        
#    tracksout = []
#    for i in range(len(tracks)):
#        
#        thistrack = tracks_rt[i]
#        if not np.any(thistrack[0]>maxdisp):
#            tracksout.append(tracks[i])

    censoridx = censorbymaxdisplacement(tracks, maxdisp)
    tracksout = [tracks[i] for i in np.where(censoridx)[0]]
    
    return tracksout

# END FUNCTION

# FUNCTION censorbymaxdisplacement(tracks, maxdisp)
# Discards any tracks with one or more framewise displacements above the specified value
# INPUTS:
# tracks - Cartesian representation of tracks, as loaded directly in using io
# maxdisp - the upper threshold for displacements, above which tracks are discarded
# OUTPUTS:
# censoridx - list of Bool, true means keep track, false means discard it

def censorbymaxdisplacement(tracks, maxdisp):
    
    # convert to r, theta form
    tracks_rt = process.trackcarttopolar(tracks)
    
    censoridx = [True]*len(tracks)
    
    for i in range(len(tracks)):
        
        thistrack = tracks_rt[i]
        if np.any(thistrack[0]>maxdisp):
            censoridx[i] = False
        
    return censoridx

# END FUNCTION

# FUNCTION censorbyminbounddiameter(tracks, mbd)
# Discards any tracks with MBD below the specified value
# INPUTS:
# tracks - Cartesian representation of tracks, as loaded directly in using io
# mbd - the lower threshold for MBD, below which tracks are discarded
# OUTPUTS:
# censoridx - list of Bool, true means keep track, false means discard it

def censorbyminbounddiameter(tracks, mbd):
        
    diams = process.computeminbounddiameter(tracks)
    
    censoridx = [x>mbd for x in diams]
        
    return censoridx

# END FUNCTION

# FUNCTION censortracksbyminbounddiameter(tracks, mbd)
# as for censorbyminbounddiameter, but returns a new tracks list

def censortracksbyminbounddiameter(tracks, mbd):
    
    censoridx = censortracksbyminbounddiameter(tracks, mbd)
    tracksout = [tracks[i] for i in np.where(censoridx)[0]]    
    return tracksout

# END FUNCTION
