# Supplementary material for: Novel Methods for Analysing Bacterial Tracks Reveal Persistence in Rhodobacter sphaeroides
Source: PLoS Comput Biol. 2013 Oct 24;9(10):e1003276. doi: 10.1371/journal.pcbi.1003276 (PMC3812076; doi:10.1371/journal.pcbi.1003276)
Supplement: Software S1 — Zipped folder containing Python implementation of the analysis method described in this study, together with experimental data. Details for how to install the software is given in the doc subfolder, while a thoroughly documented example of how to run the code is provided in the file usage_example.py. Further documentation of this software is provided online at http://www.2020science.net/software/bacterial-motility-analysis-tool. (ZIP) [file pcbi.1003276.s013.zip › software_dist_v0/bayesian_track_analysis/process.py]

import numpy as np
from scipy.stats.kde import gaussian_kde
from scipy.interpolate import interp1d
import scipy.ndimage.measurements as meas
from scipy import optimize
from itertools import izip, imap
# import Miniball

PI = np.pi

# define the number of gridpoints for r and theta discretisation
num_t_grid_pts = 256
num_r_grid_pts = 256

# FUNCTION: trackcarttopolarabsolute
# INPUT: list of tracks, each is a 2xN matrix with X and Y coords
# OUTPUT: list of tracks in displacement, ABSOLUTE angle representation

def trackcarttopolarabsolute(tracks_in):
    n = len(tracks_in)
    quantities_out = [0]*n
    for i in range(n):
        track = tracks_in[i]
        dx = np.diff(track[0,:])
        dy = np.diff(track[1,:])
        displacement = np.sqrt(dx*dx+dy*dy)
        angle = np.arctan2(dy, dx)
        quantities_out[i] = np.vstack( (displacement, angle) )
    return quantities_out

# END FUNCTION

# FUNCTION: trackcarttopolar
# INPUT: list of tracks, each is a 2xN matrix with X and Y coords
# OUTPUT: list of tracks in displacement, RELATIVE angle representation

def trackcarttopolar(tracks_in):
    n = len(tracks_in)
    quantities_out = [0 for i in range(n)]
    for i in range(n):
        track = tracks_in[i]
        dx = np.diff(track[0,:])
        dy = np.diff(track[1,:])
        displacement = np.sqrt(dx*dx+dy*dy)
        angle = np.arctan2(dy, dx)
        angle_diff = np.diff(angle)
        angle_diff[angle_diff>(PI)] = angle_diff[angle_diff>(PI)]-2*PI
        angle_diff[angle_diff<(-PI)] = angle_diff[angle_diff<(-PI)]+2*PI
        # insert zero at start of angles
        angle_diff = np.append(0., angle_diff)
        quantities_out[i] = np.vstack( (displacement, angle_diff) )
    return quantities_out

# END FUNCTION

# FUNCTION: computepriors
# INPUT: tracks from the non-motile and non-chemotactic mutants, in the form output by io.loadtrackscsv
# OUTPUT: tuple of 4 linear interpolation objects corresponding to displacement pdf NM, displacement pdf NC, angle pdf NM, angle pdf NC

def computepriors(tracks_nm, tracks_nc, *tracks_wt):
    
    eps = 1e-12
    
    # check inputs
    if len(tracks_wt)==1:
        btrackssupplied = True
        quantities_wt = trackcarttopolar(tracks_wt[0])
    else:
        btrackssupplied = False
    
    # compute displacements and angles
    quantities = trackcarttopolar(tracks_nc)
    
    displacements_nc = angles_nc = np.array([])
    
    for q in quantities:
        d = q[0,:]
        a = q[1,1:]
        displacements_nc = np.concatenate([displacements_nc, d])
        angles_nc = np.concatenate([angles_nc, a])
    
    quantities = trackcarttopolar(tracks_nm)
    
    displacements_nm = angles_nm = np.array([])
    
    for q in quantities:
        d = q[0,:]
        a = q[1,1:]    
        displacements_nm = np.concatenate([displacements_nm, d])
        angles_nm = np.concatenate([angles_nm, a])
       
    # obtain KDE for each dataset
        
    displacement_pdf_nc = gaussian_kde(displacements_nc)
    angle_pdf_nc = gaussian_kde(angles_nc)
    displacement_pdf_nm = gaussian_kde(displacements_nm)
    angle_pdf_nm = gaussian_kde(angles_nm)
    
    # find maximum displacement
    rho_nm = np.max(displacements_nm)
    rho_nc = np.max(displacements_nc)
    rho = max([rho_nc, rho_nm])
    
    # evaluating KDE repeatedly is slow, so form a linear interpolation instead
    r = np.linspace(0,rho,num_r_grid_pts)
    theta = np.linspace(-PI,PI,num_t_grid_pts)
    
    # compute values for lin interp object, then impose a numerical minimum
    a_nc = angle_pdf_nc(theta)
    a_nm = angle_pdf_nm(theta)
    d_nm = displacement_pdf_nm(r)
    a_nc[a_nc<eps]=eps
    a_nm[a_nm<eps]=eps
    d_nm[d_nm<eps]=eps

    angle_pdf_nc = interp1d(theta, a_nc, kind='linear', copy=False)
    angle_pdf_nm = interp1d(theta, a_nm, kind='linear', copy=False)
    displacement_pdf_nm = interp1d(r, d_nm, kind='linear', copy=False, bounds_error=False, fill_value=0.0)
    
    # if additional tracks supplied, compute rho from these too
    if btrackssupplied:
        
        rho_wt = 0.
        displacements_wt = np.array([])
        
        for q in quantities_wt:
            d = q[0,:]
            displacements_wt = np.concatenate([displacements_wt, d])
        
        rho_wt = max(displacements_wt)
        print "rho = ", rho, "rho_wt = ", rho_wt
            
        if rho_wt > rho:
            # compute difference between the maxima
            rho_diff = rho_wt-rho
            # compute the proportion of WT tracks above rho
            proportion_outliers = float(sum(displacements_wt>rho)) / float(np.size(displacements_wt))
            print "proportion outliers = ", proportion_outliers
            # add extra density to pdf to make it NORMALIZED
            x = np.concatenate([ r, [rho_wt] ])
            d_nc = np.concatenate([ (1-proportion_outliers)*displacement_pdf_nc(r[0:-1]), proportion_outliers/rho_diff*np.array([1,1]) ])
            # impose minimum
            d_nc[d_nc<eps] = eps
            displacement_pdf_nc = interp1d(x, d_nc, kind='linear', copy=False )
        else:
            # fill value is 1.0 NOT NORMALIZED!!
            d_nc = displacement_pdf_nc(r)
            # impose minimum
            d_nc[d_nc<eps] = eps
            displacement_pdf_nc = interp1d(r, d_nc, kind='linear', copy=False, bounds_error=False, fill_value=1.0)
            
    else:
        # fill value is 1.0 NOT NORMALIZED!!
        d_nc = displacement_pdf_nc(r)
        # impose minimum
        d_nc[d_nc<eps] = eps
        displacement_pdf_nc = interp1d(r, d_nc, kind='linear', copy=False, bounds_error=False, fill_value=1.0)
    
    empirical_priors = displacement_pdf_nm, angle_pdf_nm, displacement_pdf_nc, angle_pdf_nc
    
    return empirical_priors

# END FUNCTION

# FUNCTION thresholdrunprobabilities
# INPUTS:
# run_probs - list of state probabilities, generated by hmm.Hmm or similar
# minimumrunduration - int >=0 describing the min permissible run duration
# minimumstopduration - int >=0 describing the min permissible stop duration
# OUTPUTS:
# stop_status - list of run STATUS arrays, containing 1 for a run and 0 for a stop 

def thresholdrunprobabilities(run_probs, minimumrunduration=1, minimumstopduration=1):
    
    assert (minimumstopduration>0) and ( type(minimumstopduration) is type(int())), 'minimumstopduration must be an integer >=0'
    assert (minimumrunduration>0) and ( type(minimumrunduration) is type(int())), 'minimumrunduration must be an integer >=0'

    if (minimumrunduration<=1) and (minimumstopduration<=1): # trivial case
        
        return [np.where(probs>=0.5, 1, 0) for probs in run_probs]
    
    else: # need to apply thresholding
        
        stop_status = []
        
        for probs in run_probs: # loop over tracks
    
            # if minimum run durations have been supplied, enforce these
            if minimumrunduration>1:
                
                # segment runs
                labels, numruns = meas.label(probs>=0.5)
                            
                # flip where necessary
                rundurations = np.array([sum(labels==x) for x in range(1,numruns+1)])
                for i in np.where(rundurations<minimumrunduration)[0]+1:
                    labels[labels==i] = 0
#                    print 'flipping run idx', i, 'with duration', rundurations[i-1]
                    
                # segment stops
                labels, numstops = meas.label(labels==0)
                
            else: # else just skip straight to stop segmentation
                
                labels, numstops = meas.label(probs<0.5)
                
            
            
            if minimumstopduration>1:
                
                # flip where necessary
                stopdurations = np.array([sum(labels==x) for x in range(1,numstops+1)])
                for i in np.where(stopdurations<minimumstopduration)[0]+1:
                    labels[labels==i] = 0 
#                    print 'flipping stop idx', i, 'with duration', stopdurations[i-1] 
                    
            stop_status.append(np.where(labels, 0, 1))
            
        return stop_status

# END FUNCTION        

# FUNCTION computesegmenteddispandangle
# INPUTS:
# tracks_xy - list of tracks as generated by io.loadtrackscsv
# run_probs - list of state probabilities, generated by hmm.Hmm
# OUTPUTS:
# Tuple of 4 arrays containing run disp, stop disp, run angles, stop angles
# Separates the displacements and angle changes in states labelled run and stop.

def computesegmenteddispandangle(tracks_xy, run_probs):
    
    checktracksandrunprobs(tracks_xy, run_probs)
    tracks_rt = trackcarttopolar(tracks_xy)
    run_displacements = []
    stop_displacements = []
    run_angles = []
    stop_angles = []
    
    for track, probs in izip(tracks_rt, run_probs):
        assert np.size(track,1)==np.size(probs), "Track and state probabilities are not the same size."

        stop_indices = np.where(probs<0.5)[0]
        run_indices = np.where(probs>=0.5)[0]
        
        # extract disps from both regions
        this_stop_disp = track[0,stop_indices]
        this_run_disp = track[0,run_indices]
        
        # extract angles from both regions
        # NB first angle is always zero so discard any reference to this
        stop_indices = stop_indices[stop_indices!=0]
        run_indices = run_indices[run_indices!=0]
        
        this_stop_angle =  track[1,stop_indices]
        this_run_angle =  track[1,run_indices]
        
        run_displacements = np.concatenate((run_displacements, this_run_disp))
        stop_displacements = np.concatenate((stop_displacements, this_stop_disp))
        run_angles = np.concatenate((run_angles, this_run_angle))
        stop_angles = np.concatenate((stop_angles, this_stop_angle))
        
    return run_displacements, stop_displacements, run_angles, stop_angles

# END FUNCTION

# FUNCTION computesegmentdurations
# INPUTS:
# tracks_xy - list of tracks as generated by io.loadtrackscsv
# run_probs - list of state probabilities, generated by hmm.Hmm
# OUTPUTS:
# Tuple of 2 arrays containing durations of inferred run and stop events

def computesegmentdurations(tracks_xy, run_probs):
    
    checktracksandrunprobs(tracks_xy, run_probs)
    tracks_rt = trackcarttopolar(tracks_xy)
    run_durations = []
    stop_durations = []
        
    for track, probs in izip(tracks_rt, run_probs):
        assert np.size(track,1)==np.size(probs), "Track and state probabilities are not the same size."
        # segment run_probs
        labels, num_stops = meas.label(np.where(probs<0.5, 1, 0))
#        stop_indices = [where(labels==i) for i in np.arange(max(labels))]
        this_stop_dur = [sum(labels==i) for i in np.arange(max(labels))]
        labels, num_runs = meas.label(np.where(probs>=0.5, 1, 0))
        this_run_dur = [sum(labels==i) for i in np.arange(max(labels))]
        
        stop_durations = np.append(stop_durations, this_stop_dur)
        run_durations = np.append(run_durations, this_run_dur)
        
    return run_durations, stop_durations

# END FUNCTION

# FUNCTION computestopwisequantities
# INPUTS:
# tracks_xy - list of tracks as generated by io.loadtrackscsv
# run_probs - list of state probabilities, generated by hmm.Hmm
# [angleframeave] - optional value specifying the number of transitions over which to average to obtain stopwise entry and exit angles/speeds.  This is the MAX value used; where fewer transitions are available, as many as possible are used.
# [minimumstopduration] - optional value defining the minimum permissible stop duration
# [minimumrunduration] - optional value defining the minimum permissible run duration
# OUTPUTS:
# Tuple of 5 arrays:
# stopidx - sequence of arrays containing the indices of the identified stopping phase.  The length of each sequence element gives the number of inferred stops in that track.
# entryfwdisplacement - sequence of sequences, each of which is a list of the observed entry displacement before an identified stop.
# exitfwdisplacement - sequence of sequences, each of which is a list of the observed exit displacement following an identified stop.
# swanglechange - sequence of sequences, each of which is a list of the observed angle change during an identified stop.
# swduration - sequence of sequences, each of which is a list of the observed duration of an identified stop in numbers of frames.

def computestopwisequantities(tracks_xy, run_probs, **kwargs):
    
    checktracksandrunprobs(tracks_xy, run_probs)
    
    # unpack params from kwargs
    angleframeave = kwargs.pop('angleframeave', 1)
    minimumstopduration = kwargs.pop('minimumstopduration', 1)
    minimumrunduration = kwargs.pop('minimumrunduration', 1)
    
    assert (angleframeave>=1) and ( type(angleframeave) is type(int()) ), 'angleframeave must be an integer >=1'
    
    # impose duration thresholds
    stop_status = thresholdrunprobabilities(run_probs, minimumrunduration, minimumstopduration)
    
    tracks_absolute_rt = trackcarttopolarabsolute(tracks_xy)
    
    #  initialise output lists
    stopidx = []
    entryfwdisplacement = []
    exitfwdisplacement = []
    swanglechange = []
    swduration = []
    
    for track, probs in izip(tracks_absolute_rt, stop_status):
        
        labels, numstops = meas.label(probs)
                
        # discard stops that are not pre or proceeded by a run
        if labels[0]==1:
            labels[labels==1] = 0
            labels[labels!=0] = labels[labels!=0]-1
            numstops -= 1
#            print 'discarded first stop'
        
        if labels[-1]==numstops:
            labels[labels==numstops] = 0
            numstops -= 1
#            print 'discarded last stop'
            
        this_stopidx = [0]*numstops
        this_entryfwdisplacement = list(this_stopidx)
        this_exitfwdisplacement = list(this_stopidx)
        this_swanglechange = list(this_stopidx)
        this_swduration = list(this_stopidx)
      
        # loop over each stop phase
        for i in range(1,numstops+1):
            
            # find initial and final stop index
            temp_stopidx = np.where(labels==i)[0]
            initialidx = temp_stopidx[0]
            finalidx = temp_stopidx[-1]
            
            # compute entry and exit indices
            if i>1: # previous stop exists
                prev_stopidx = np.where(labels==i-1)[0][-1]
            else:
                prev_stopidx = -1
                
            if i<numstops: # later stop exists
                next_stopidx = np.where(labels==i+1)[0][0]
            else:
                next_stopidx = len(probs)+1
                
            entryidx = range( max(0, initialidx-angleframeave, prev_stopidx+1), initialidx )
#            print 'finalidx:', finalidx
#            print 'next_stopidx:', next_stopidx
            exitidx = range( finalidx, min( len(probs), finalidx+angleframeave, next_stopidx-1 ) )
            
            # compute quantities of interest
            this_entryfwdisplacement[i-1] = np.mean(track[0, entryidx])
            this_exitfwdisplacement[i-1] = np.mean(track[0, exitidx])
            this_swanglechange[i-1] = np.mean(track[1, exitidx]) - np.mean(track[1, entryidx])
            if this_swanglechange[i-1]>PI:
                this_swanglechange[i-1] = this_swanglechange[i-1]-2*PI
            if this_swanglechange[i-1]<(-PI):
                this_swanglechange[i-1] = this_swanglechange[i-1]+2*PI
                    
#            print '1:', this_swanglechange[i-1]
            this_swduration[i-1] = len(temp_stopidx)
#            print 'this_swduration[i-1]=', this_swduration[i-1]
            this_stopidx[i-1] = temp_stopidx
        
#        print '2:', this_swanglechange 
        
        stopidx.append(this_stopidx)
        entryfwdisplacement.append(this_entryfwdisplacement)
        exitfwdisplacement.append(this_exitfwdisplacement)
        swanglechange.append(this_swanglechange)
        swduration.append(this_swduration)
        
        # end loop over tracks 
        
    return stopidx, entryfwdisplacement, exitfwdisplacement, swanglechange, swduration

# END FUNCTION

# FUNCTION discretiseunderlyingstatesequence
# Discretises a true continuous time state sequence for comparison with inferred sequence.
# INPUTS:
# eventtimes - sequence of sequences containing the times at which events occur, as generated by the simulation method.  Events are alternately runs and stops.
# dt - sampling interval
# numtimepoints - the number of sampling intervals
# OUTPUTS:
# runprobs - sequence of sequences, equivalent to that outputted by the HMM

def discretiseunderlyingstatesequence(eventtimes, sampletimes):
    runprobs = []
    # loop over each supplied track
    for i in range(len(eventtimes)):
        
        thiseventtimes = eventtimes[i]
        numevents = len(thiseventtimes)
        numsampletimes = np.size(sampletimes)
        thisrunprobs = np.ones(numsampletimes-1)
        
        # loop over event pairs, assuming the first event is a stop
        for j in range(int(numevents/2)):
            
            starttime = thiseventtimes[2*j]
            endtime = thiseventtimes[2*j+1]
            stopidx = np.where([all(t) for t in zip(sampletimes>starttime, sampletimes<=endtime)])[0]
            
            if len(stopidx)==0: # event falls BETWEEN sample points
#                print 'Event between sample points'
                stopidx = np.argmax(sampletimes>starttime)-1
            else: # event covers at least one whole interval
#                print 'Event covers multiple sample points'
                stopidx = np.insert(stopidx, 0, stopidx[0]-1)
            
#            print starttime, endtime, stopidx
            thisrunprobs[stopidx] = 0.
            
        # check for ending stop events too
        if np.remainder(numevents, 2) != 0:
            starttime = thiseventtimes[-1]
#            print 'Final stopping event at t=', starttime
            stopidx = np.argmax(sampletimes>starttime)-1
#            print 'stopidx', stopidx, 'until end of track'
            thisrunprobs[stopidx:] = 0.
#            print
            
#        print '*******'
        runprobs.append(thisrunprobs)
    
    return runprobs

# END FUNCTION

# FUNCTION compareinferredandtruesequences
# Compares the inferred state sequence with the underlying sequence
# INPUTS:
# obsrunprobs - sequence containing inferred run probabilities
# truerunstatus - sequence containing true state (all entries in {1, 0})
# OUTPUTS:
# numfalsepositives, numfalsenegatives
# matchingstopindex - Nx2 array, each row corresponding to a matched stopping event, left col is the OBS sequence, right col is the TRUE sequence.  Each entry gives the index of the stop in that state sequence.

def compareinferredandtruesequences(obsrunprobsin, truerunstatusin):
    
    # create working copies
    obsrunprobs = np.copy(obsrunprobsin)
    truerunstatus = np.copy(truerunstatusin)
    
    # check inputs
    assert np.any([len(t[0])==len(t[1]) for t in zip(obsrunprobs, truerunstatus)]), "Length of supplied sequences is incompatible"
    
    # init outputs
    numfp = []
    numfn = []
    matchingstopidx = []
    numtrue = []
    
    # convert obs run probs to status
    obsstopstatus = thresholdrunprobabilities(obsrunprobs, 1, 1)
    
    # loop over pairs of track sequences
    for truestat, obsstat in izip(truerunstatus, obsstopstatus):

        # segment true underlying state
        truelabels, truenumstops = meas.label(np.where(truestat,0,1))
        truestopslice = meas.find_objects(truelabels)
        truestopslice = [x[0] for x in truestopslice]
        # segment obs underlying state
        obslabels, obsnumstops = meas.label(np.where(obsstat,0,1))
        obsstopslice = meas.find_objects(obslabels)
        obsstopslice = [x[0] for x in obsstopslice]

    	# if no observed stops, finish here
    	if obsnumstops == 0:
    	    matchingstopidx.append([])
    	    numfp.append(0)
    	    numfn.append(truenumstops)
            numtrue.append(truenumstops)
    	    continue
        
        # if no true stops, finish here
        if truenumstops == 0:
            matchingstopidx.append([])
            numfp.append(obsnumstops)
            numfn.append(0)
            numtrue.append(0)
            continue
                
        # overlap matrix
        overlaps = np.zeros((obsnumstops, truenumstops), dtype=int)
        
        for i in range(obsnumstops):
            
            obsstop0 = int( obsstopslice[i].start )
            obsstop1 = int( obsstopslice[i].stop )
            
            for j in range(truenumstops):
                
                truestop0 = int( truestopslice[j].start )
                truestop1 = int( truestopslice[j].stop )
                
                # test whether any of the obsstops overlap
                overlapcond=[]
                overlapcond.append(obsstop1>truestop0 and obsstop1<=truestop1) # obs endpoint inside true stop
                overlapcond.append(obsstop0>=truestop0 and obsstop0<truestop1) # obs startpoint inside true stop
                overlapcond.append(obsstop0<=truestop0 and obsstop1>=truestop1) # obs stop fully overlaps true stop
                
                if np.any(overlapcond):
                    
                    overlaps[i,j] = 1
                    
#        ipdb.set_trace()
        # use overlaps matrix to extract results
        
        obssum = np.sum(overlaps, axis=1)
        truesum = np.sum(overlaps, axis=0)
        
        numfp.append(np.sum(obssum==0))
        numfn.append(np.sum(truesum==0))
        numtrue.append(truenumstops)
        
        # check whether either obs or true first/last stop is at the very end of the track and remove if so
        bregenobs = False
        bregentrue = False
        bremovedobsstart = False
        bremovedtruestart = False
        
        if obsstopslice[0].start == 0:
            obsstat[ obsstopslice[0] ] = 0
            bregenobs = True
            bremovedobsstart = True
        
        if obsstopslice[-1].stop == len(obsstat):
            obsstat[ obsstopslice[-1] ] = 0
            bregenobs = True
            
        if truestopslice[0].start == 0:
            truestat[ truestopslice[0] ] = 0
            bregentrue = True
            bremovedtruestart = True
            
        if truestopslice[-1].stop == 0:
            truestat[ truestopslice[-1] ] = 0
            bregentrue = True
                        
        if bregenobs: # regenerate obs labels
            obslabels, obsnumstops = meas.label(np.where(obsstat,0,1))
            obsstopslice = meas.find_objects(obslabels)
            obsstopslice = [x[0] for x in obsstopslice]
                
        if bregentrue:
            truelabels, truenumstops = meas.label(np.where(truestat,0,1))
            truestopslice = meas.find_objects(truelabels)
            truestopslice = [x[0] for x in truestopslice]
                 
        # regenerate overlaps matrix
    
        overlaps = np.zeros((obsnumstops, truenumstops), dtype=int)
        
        for i in range(obsnumstops):
            
            obsstop0 = int( obsstopslice[i].start )
            obsstop1 = int( obsstopslice[i].stop )
            
            for j in range(truenumstops):
                
                truestop0 = int( truestopslice[j].start )
                truestop1 = int( truestopslice[j].stop )
                
                # test whether any of the obsstops overlap
                overlapcond=[]
                overlapcond.append(obsstop1>truestop0 and obsstop1<=truestop1) # obs endpoint inside true stop
                overlapcond.append(obsstop0>=truestop0 and obsstop0<truestop1) # obs startpoint inside true stop
                overlapcond.append(obsstop0<=truestop0 and obsstop1>=truestop1) # obs stop fully overlaps true stop
                
                if np.any(overlapcond):
                    
                    overlaps[i,j] = 1
    
        obssum = np.sum(overlaps, axis=1)
        truesum = np.sum(overlaps, axis=0)
    
        # reduce overlaps matrix to include only UNIQUE and genuine matches
        obsuniqueidx = np.where(obssum==1)[0]
        
        # store unique matches
        uniquematches = []
        
        for i in obsuniqueidx:
            # check whether this match is indeed unique
            temp = np.where(overlaps[i,:]==1)[0]
            if truesum[temp]==1: # unique match
                uniquematches.append([i, temp])
        
        uniquematches = np.array(uniquematches)
        
        matchingstopidx.append(uniquematches)
        
        # fix indices if initial stop is invalid
    #    if bremovedobsstart:
    #        uniquematches[:,0] += 1
    #    
    #    if bremovedtruestart:
    #        uniquematches[:,1] += 1

    obsrunprobs[0]=1e6
    truerunstatus[0]=1e6
    return numfp, numfn, numtrue, matchingstopidx

# END FUNCTION

# FUNCTION computeminbounddiameter
# Computes the smallest circular diameter encompassing all points in each supplied track
# INPUTS:
# tracks
# OUTPUTS:
# mbd - list with MBD for each track

# DISABLED as it requires the C++ module Miniball

# def computeminbounddiameter(tracks):
#
#     mbd = []
#
#     for track in tracks:
#         # convert tracks list to vector format
#         x = Miniball.VectorOfDouble()
#         y = Miniball.VectorOfDouble()
#         x.extend(track[0,:])
#         y.extend(track[1,:])
#
#         mbd.append(Miniball.ComputeMbd(x,y))
#
#     return mbd

# END FUNCTION

# FUNCTION computeems
# compute the effective mean speed of each supplied track

# DISABLED as it requires the C++ module Miniball

# def computeems(tracks, dt=1):
#     mbd = computeminbounddiameter(tracks)
#     dur = [len(x[0,:])*dt for x in tracks]
#     return [x/float(y) for (x,y) in zip(mbd, dur)]

# END FUNCTION

# FUNCTION computemeanframewisespeed

def computemeanframewisespeed(tracks, dt=1):
    tracks_rt = trackcarttopolar(tracks)
    mean_r = [np.mean(t[0]) for t in tracks]
    dur = [len(t[0,:])*dt for t in tracks]
    return [x/float(y) for (x,y) in zip(mean_r, dur)]

# END FUNCTION

# FUNCTION computemedianabscurvature
# compute the MEDIAN ABSOLUTE curvature of each supplied track
def computemedianabscurvature(tracks):
    
    c = computecurvature(tracks)
    return [np.median(np.abs(x)) for x in c]

# END FUNCTION

# FUNCTION computemeanabsoluteframewiseanglechange
def computemeanabsoluteframewiseanglechange(tracks):

    tracks_rt = trackcarttopolar(tracks)
    mean_a = [np.mean(np.abs(t[1,1:])) for t in tracks_rt]
    return mean_a

# END FUNCTION

# FUNCTION computecurvature
# compute the full list of curvature values for each supplied track
def computecurvature(tracks):
    
    # convert tracks to polar form
    tracks_rt = trackcarttopolar(tracks)
    curvatures = []
    
    for trackrt in tracks_rt:
        r = trackrt[0]
        t = trackrt[1][1:]
        sumdisp = [r[i]+r[i+1] for i in range(len(r)-1)]
        curvatures.append(np.divide(t,sumdisp))
    
    return curvatures
    
# END FUNCTION

# FUNCTION computebootstrapconfidenceintervals
# estimate the 95% two-tailed CI from bootstrap simulation of transition parameters
def computebootstrapconfidenceintervals(real_estimate, bootstrap_estimates):
	
    num_dim = len(np.shape(bootstrap_estimates))
    if num_dim==1:
        # single run
        p01 = real_estimate[0]
        p10 = real_estimate[1]
        bs01 = [x[0] for x in bootstrap_estimates]
        bs10 = [x[1] for x in bootstrap_estimates]
        return bs_conf_int(bs01, p01), bs_conf_int(bs10, p10)
    
    else:
        num_iter = len(bootstrap_estimates)
        assert len(real_estimate)==num_iter, "Number of noise levels in the real and bootstrap runs do not match"
        B = len(bootstrap_estimates[0])
        CIs01 = []
        CIs10 = []

        for i in range(num_iter):
            p01 = real_estimate[i][0]
            CIs01.append( bs_conf_int([x[0] for x in bootstrap_estimates[i]], p01) )
            
            p10 = real_estimate[i][1]
            CIs10.append( bs_conf_int([x[1] for x in bootstrap_estimates[i]], p10) )

        return CIs01, CIs10

#END FUNCTION

# FUNCTION bs_conf_int
# actual mechanism of computing bs confidence intervals
def bs_conf_int(bs, t):
    w = np.array(bs)-t
    w.sort()
    return [w[24],w[974]]

# END FUNCTION

def checktracksandrunprobs(tracks_xy, run_probs):
    
    assert len(tracks_xy)==len(run_probs), "Number of supplied tracks does not match number of supplied state probability sequences."

# END FUNCTION

# FUNCTION
def postprocessrunprobs(run_probs, run_min, stop_min):
    
    new_run_probs = []
    
    for rp in run_probs:
        
        rp_new = [1 if x>0.5 else 0 for x in rp]
        
        labels, num_runs = meas.label(rp_new)
        run_length = [sum([x==i for x in labels]) for i in range(1,num_runs+1)]
        
        for n in range(num_runs):
            if run_length[n]<run_min:
                # switch run to stop
                rp_new[np.where(labels==n+1)[0]] = 0
        
        labels, num_stops = meas.label(rp_new)
        stop_length = [sum([x==i for x in labels]) for i in range(1,num_stops+1)]

        for n in range(num_stops):
            if stop_length[n]<stop_min:
                # switch stop to run
                rp_new[np.where(labels==n+1)[0]] = 1
                
        new_run_probs.append(rp_new)
        
    return new_run_probs
# END FUNCTION

# FUNCTION heuristiccomputethreshold
def heuristiccomputethreshold(empirical_priors, lower_bound, upper_bound):
    y1 = empirical_priors[0]
    y2 = empirical_priors[2]
    d = lambda x: (y1(x)-y2(x))**2
    
    cutoff = optimize.fminbound(d, lower_bound, upper_bound)
    
    return cutoff

# END FUNCTION

# FUNCTION computeerrorrates
def computeerrorrates(numfp, numfn, numtrue):
    meantrue = [np.mean(a) for a in numtrue]
    fprate = [x/y for x,y in zip([np.mean(a) for a in numfp], meantrue)]
    fnrate = [x/y for x,y in zip([np.mean(a) for a in numfn], meantrue)]
    fpstd = [x/y for x,y in zip([np.std(a) for a in numfp], meantrue)]
    fnstd = [x/y for x,y in zip([np.std(a) for a in numfn], meantrue)]
    return fprate, fnrate, fpstd, fnstd
# END FUNCTION
