# Supplementary material for: Novel Methods for Analysing Bacterial Tracks Reveal Persistence in Rhodobacter sphaeroides
Source: PLoS Comput Biol. 2013 Oct 24;9(10):e1003276. doi: 10.1371/journal.pcbi.1003276 (PMC3812076; doi:10.1371/journal.pcbi.1003276)
Supplement: Software S1 — Zipped folder containing Python implementation of the analysis method described in this study, together with experimental data. Details for how to install the software is given in the doc subfolder, while a thoroughly documented example of how to run the code is provided in the file usage_example.py. Further documentation of this software is provided online at http://www.2020science.net/software/bacterial-motility-analysis-tool. (ZIP) [file pcbi.1003276.s013.zip › software_dist_v0/bayesian_track_analysis/plot.py]

import numpy as np
import matplotlib.pyplot as plt
from matplotlib.collections import LineCollection
from matplotlib.colors import LinearSegmentedColormap

PI = np.pi

# FUNCTION: plotpriors
# INPUT: tuple of empirical priors, as created by process.computepriors
# OUTPUT: NULL.  Generates and displays plot in a new figure

def plotpriors(empirical_priors):
    
    displacement_pdf_nm, angle_pdf_nm, displacement_pdf_nc, angle_pdf_nc = empirical_priors
    
    plt.figure(1)
    
    hax = plt.subplot(2,2,1)
    plt.plot(angle_pdf_nc.x, angle_pdf_nc.y, 'k-')
    setcircularplot(hax, False, 1)
    plt.ylabel('Probability density', size=18)
    
    plt.subplot(2,2,2)
    plt.plot(displacement_pdf_nc.x, displacement_pdf_nc.y, 'k-')
    
    hax = plt.subplot(2,2,3)
    plt.plot(angle_pdf_nm.x, angle_pdf_nm.y, 'k-')
    setcircularplot(hax, False, 1)
    plt.xlabel('Angle change (rad)', size=18)
    plt.ylabel('Probability density', size=18)
    
    plt.subplot(2,2,4)
    plt.plot(displacement_pdf_nm.x, displacement_pdf_nm.y, 'k-')
    plt.xlabel('Displacement (length units)', size=18)
    
    # plt.show()
    
# END FUNCTION

# FUNCTION setcircularplot
# INPUTS:
# hax - handle of axes to modify, default gca
# b_symm - bool specifying whether angle distribution is symmetric, default False
# style - int specifying range and interval size
# OUTPUTS: NULL.
    
def setcircularplot(hax=plt.gca(), b_symm=False, style=1):
    plt.axes(hax)
    plot_params = dict(va='center')
    
    if style==1: # max PI, half PI intervals
        if b_symm:
            x_loc = [0, PI/2, PI]
            x_lab = [r"$0$",r"$\pi/2$",r"$\pi$"]
        else:
            x_loc = [-PI, -PI/2, 0, PI/2, PI]
            x_lab = [r"$-\pi$",r"$-\pi/2$",r"$0$",r"$\pi/2$",r"$\pi$"]
    elif style==2: # max PI/2, quarter PI intervals
        if b_symm:
            x_loc = [0, PI/4, PI/2]
            x_lab = [r"$0$",r"$\pi/4$",r"$\pi/2$"]
        else:
            x_loc = [-PI/2, -PI/4,  0, PI/4, PI/2]
            x_lab = [r"$-\pi/2$",r"$-\pi/4$",r"$0$",r"$\pi/4$",r"$\pi/2$"]
    elif style==3: # max PI, third PI interval
        if b_symm:
            x_loc = [0, PI/3, 2*PI/3, PI]
            x_lab = [r"$0$",r"$\pi/3$",r"$2\pi/3$",r"$\pi$"]
        else:
            x_loc = [-PI, -2*PI/3, -PI/3, 0, PI/3, 2*PI/3, PI]
            x_lab = [r"$-\pi$",r"$-2\pi/3$",r"$-\pi/3$",r"$0$",r"$\pi/3$",r"$2\pi/3$",r"$\pi$"]
            
    plt.xticks(x_loc, x_lab, **plot_params)
    plt.xlim([min(x_loc), max(x_loc)])

# END FUNCTION

# FUNCTION redgreencmap
# INPUTS: NULL
# OUTPUTS: colourmap (dict) defining red to green linear map

def redgreencmap():
    cdict = {
        'red':   [(0.0,  1.0, 1.0),
                   (0.5,  1.0, 1.0),
                   (1.0, 0.0, 0.0)],

        'green': [(0.0,  0.0, 0.0),
                  (0.5, 1.0, 1.0),
                   (1.0,  1.0, 1.0)],

        'blue':  [(0.0,  0.0, 0.0),
                   (1.0,  0.0, 0.0)]
             }
    cmap=LinearSegmentedColormap(name='red_to_green', segmentdata=cdict, N=256, gamma=1.0)
    return cmap

# END FUNCTION

# FUNCTION plottrackstateprobs
# INPUTS:
# h_ax - axis handle
# track - [X, Y] track representation, as produced by io.loadtrackscsv
# run_probs - array of run probs for the supplied track, all in [0, 1]
# OUTPUTS: NULL.
# Adds line collection with colours representing state probabilities to the specified axes 

def plottrackstateprobs(h_ax, track, run_probs):
    x = track[0,:]
    y = track[1,:]
    
    # Create a set of line segments so that we can color them individually
    # This creates the points as a N x 1 x 2 array so that we can stack points
    # together easily to get the segments. The segments array for line collection
    # needs to be numlines x points per line x 2 (x and y)
    points = np.array([x, y]).T.reshape(-1, 1, 2)
    segments = np.concatenate([points[:-1], points[1:]], axis=1)
    
    # Create the line collection object, setting the colormapping parameters.
    # Have to set the actual values used for colormapping separately.
#    lc = LineCollection(segments, cmap=plt.get_cmap('copper'),
#        norm=plt.Normalize(0, 1))
    lc = LineCollection(segments, cmap=redgreencmap(), norm=plt.Normalize(0, 1))
    lc.set_array(run_probs)
    lc.set_linewidth(2)
    
    h_ax.add_collection(lc)
    
# END FUNCTION

# FUNCTION plotsometrackstateprobs
# Creates a figure and plots a random selection of numtoplot tracks

def plotsometrackstateprobs(tracks_xy, run_probs, numtoplot):
    idx = np.arange(len(tracks_xy))
    np.random.shuffle(idx)
    idx = idx[0:numtoplot-1]
    plt.figure()
    for i in idx:
        if run_probs:
            plottrackstateprobs(plt.gca(), tracks_xy[i], run_probs[i])
        else: # run_probs not supplied
            plottrackstateprobs(plt.gca(), tracks_xy[i], np.ones(np.shape(tracks_xy[i])[1]))
    
    plt.autoscale(enable=True)
    plt.xlabel('x (length units)')
    plt.ylabel('y (length units)')
    # plt.show()
    
# END FUNCTION

# FUNCTION
def plotsimulationtransitionprobs(noiselevels, full_bs_tps, so_bs_tps, true01, true10):

    noiselevels = np.array(noiselevels)
    N = len(noiselevels)

    full_bs01 = [sorted(0.02/np.array(full_bs_tps[i])[:,0]) for i in range(N)]
    full_bs10 = [sorted(0.02/np.array(full_bs_tps[i])[:,1]) for i in range(N)]
    so_bs01 = [sorted(0.02/np.array(so_bs_tps[i])[:,0]) for i in range(N)]
    so_bs10 = [sorted(0.02/np.array(so_bs_tps[i])[:,1]) for i in range(N)]

    full_mean01 = [np.mean(x) for x in full_bs01]
    full_mean10 = [np.mean(x) for x in full_bs10]
    so_mean01 = [np.mean(x) for x in so_bs01]
    so_mean10 = [np.mean(x) for x in so_bs10]
    
    full_ci01 = np.transpose( [ [x[24],x[974]] for x in full_bs01 ] )
    full_ci10 = np.transpose( [ [x[24],x[974]] for x in full_bs10 ] )
    so_ci01 = np.transpose( [ [x[24],x[974]] for x in so_bs01 ] )
    so_ci10 = np.transpose( [ [x[24],x[974]] for x in so_bs10 ] )
    
    for i in range(N):
        full_ci01[0,i] = full_mean01[i]-full_ci01[0,i]
        full_ci01[1,i] -= full_mean01[i]
        full_ci10[0,i] = full_mean10[i]-full_ci10[0,i]
        full_ci10[1,i] -= full_mean10[i]
        so_ci10[0,i] = so_mean10[i]-so_ci10[0,i]
        so_ci10[1,i] -= so_mean10[i]
        so_ci01[0,i] = so_mean01[i]-so_ci01[0,i]
        so_ci01[1,i] -= so_mean01[i]
    
    f, axarr = plt.subplots(2, sharex=True)
    ax1 = axarr[0]
    ax3 = axarr[1]
    
    ax2 = ax1.twinx()
    ax1.errorbar(noiselevels, full_mean01, full_ci01, fmt='k-', linewidth=2, capsize=5)
    ax2.errorbar(noiselevels+0.01, full_mean10, full_ci10, fmt='r-', linewidth=2, capsize=5, alpha=0.5)
    
    ax4 = ax3.twinx()
    ax3.errorbar(noiselevels, so_mean01, so_ci01, fmt='k-', linewidth=2, capsize=5)
    ax4.errorbar(noiselevels+0.01, so_mean10, so_ci10, fmt='r-', linewidth=2, capsize=5)
    
    ax1.plot(noiselevels, np.ones(np.shape(noiselevels))*true01, 'k--')
    ax2.plot(noiselevels, np.ones(np.shape(noiselevels))*true10, 'r--')
    ax3.plot(noiselevels, np.ones(np.shape(noiselevels))*true01, 'k--')
    ax4.plot(noiselevels, np.ones(np.shape(noiselevels))*true10, 'r--')

    for tl in ax2.get_yticklabels():
        tl.set_color('r')
    for tl in ax4.get_yticklabels():
        tl.set_color('r')

    # 0.1, 1
    ytick01 = np.arange(0.05, 0.4, 0.05)
    ytick10 = np.arange(0.5, 3.5, 0.5)
    ytick01lim = [min(ytick01), max(ytick01)]
    ytick10lim = [min(ytick10), max(ytick10)]
    ax1.set_ylim(ytick01lim)
    ax1.set_yticks(ytick01)
    ax2.set_ylim(ytick10lim)
    ax2.set_yticks(ytick10)
    ax3.set_ylim(ytick01lim)
    ax3.set_yticks(ytick01)
    ax4.set_ylim(ytick10lim)
    ax4.set_yticks(ytick10)

    # 0.25, 1
#    ytick01 = np.arange(0.2, 0.31, 0.1)
#    ytick10 = np.arange(0.9, 1.3, 0.1)
#    
#    ax1.set_ylim([0.2, 0.3])
#    ax1.set_yticks(ytick01)
#    ax2.set_ylim([0.7, 1.2])
#    ax2.set_yticks(ytick10)
#    ax3.set_ylim([0.2, 0.3])
#    ax3.set_yticks(ytick01)
#    ax4.set_ylim([0.7, 1.2])
#    ax4.set_yticks(ytick10)    

    ax1.set_xlim([min(noiselevels)-0.01, max(noiselevels)*1.02])
    ax3.set_xlim([min(noiselevels)-0.01, max(noiselevels)*1.02])
    
    plt.subplots_adjust(left=0.13,right=0.88)
    ax3.set_xlabel(r'Noise level ($\mu\mathrm{m}^2\mathrm{s}^{-1}$)')
    ax1.set_ylabel(r'$\tau_{12}$')
    ax3.set_ylabel(r'$\tau_{12}$')
    ax2.set_ylabel(r'$\tau_{21}$', color='r')
    ax4.set_ylabel(r'$\tau_{21}$', color='r')
    # plt.show()

# END FUNCTION

# FUNCTION
def fpandfnrate(noiselevels, fprs, fnrs, fpmax, fnmax):
    markerorder = ['kx','k+','kD','ks','k+','k^']
    markersize=10
    n = len(fprs)
    fig=plt.figure()
    
    f, axarr = plt.subplots(2, sharex=True)
    ax1 = axarr[0]
    ax2 = axarr[1]
    
    
    [ax1.plot(noiselevels, fprs[i], 'k--') for i in range(n)]
    [ax2.plot(noiselevels, fnrs[i], 'k--') for i in range(n)]
    [ax1.plot(noiselevels, fprs[i], markerorder[i], markersize=markersize, markerfacecolor='none', mec='k') for i in range(n)]
    [ax2.plot(noiselevels, fnrs[i], markerorder[i], markersize=markersize, markerfacecolor='none', mec='k') for i in range(n)]
    
    ax1.set_xlim([0, max(noiselevels)*1.02])
    ax2.set_xlim([0, max(noiselevels)*1.02]) 
    ax1.set_ylim([0, fpmax])
    ax2.set_ylim([0, fnmax])

    ax2.set_xlabel(r"Noise level ($\mu\mathrm{m}^2\mathrm{s}^{-1}$)", fontsize=18)
    ax1.set_ylabel(r"False positive rate", fontsize=18)
    ax2.set_ylabel(r"False negative rate", fontsize=18)
    # plt.show()

# END FUNCTION

# FUNCTION
def plotmino(nems, mac):

    # Set the min/max of the data
    xmin = 0
    xmax = 1
    ymin = 0
    ymax = np.pi

    # Make the 'main' temperature plot
    xbins = np.linspace(start = xmin, stop = xmax, num = 20)
    ybins = np.linspace(-np.pi, np.pi, num = 20)
    xcenter = (xbins[0:-1]+xbins[1:])/2.0
    ycenter = (ybins[0:-1]+ybins[1:])/2.0
    aspectratio = 1.0*(xmax - 0)/(1.0*ymax - 0)
    H, xedges,yedges = np.histogram2d(nems, mac, bins=(ybins, xbins))
    X = xcenter
    Y = ycenter
    Z = H

    plt.figure()
    plt.pcolor(X, Y, Z, cmap='gray')
    plt.xlabel('NEMS', fontsize=18)
    plt.ylabel('MAC', fontsize=18)
    plt.colorbar()
    # plt.show()


# FUNCTION twodimhistobservationpdf
# creates a 2D histogram of the observation pdf with marginal distributions at each edge
def twodimhistobservationpdf(tracks_rt, nxbins=50, nybins=50):
    
    from matplotlib.ticker import NullFormatter
    from matplotlib.ticker import MaxNLocator
    
    r = np.concatenate( [x[0,1:] for x in tracks_rt] )
    t = np.concatenate( [x[1,1:] for x in tracks_rt] )
    
    bw = True
    contours = False

    # Set up your x and y labels
    xlabel = '$\mathrm{Framewise\\ displacement\\ }(\mu m)$'
    ylabel = '$\mathrm{Framewise\\ angle\\ change\\ (rad)}$'

    # Define the locations for the axes
    left, width = 0.12, 0.55
    bottom, height = 0.12, 0.55
    bottom_h = left_h = left+width+0.02

    # Set up the geometry of the three plots
    rect_temperature = [left, bottom, width, height] # dimensions of temp plot
    rect_histx = [left, bottom_h, width, 0.25] # dimensions of x-histogram
    rect_histy = [left_h, bottom, 0.25, height] # dimensions of y-histogram

    # Set up the size of the figure
    fig = plt.figure(1, figsize=(9.5,9))

    # Make the three plots
    axTemperature = plt.axes(rect_temperature) # temperature plot
    axHistx = plt.axes(rect_histx) # x histogram
    axHisty = plt.axes(rect_histy) # y histogram

    # Remove the inner axes numbers of the histograms
    nullfmt = NullFormatter()
    axHistx.xaxis.set_major_formatter(nullfmt)
    axHisty.yaxis.set_major_formatter(nullfmt)

    # Find the min/max of the data
    xmin = 0
    xmax = max(r)
    ymin = -np.pi
    ymax = np.pi

    # Make the 'main' temperature plot
    xbins = np.linspace(start = xmin, stop = xmax, num = nxbins)
    ybins = np.linspace(-np.pi, np.pi, num = nybins)
    xcenter = (xbins[0:-1]+xbins[1:])/2.0
    ycenter = (ybins[0:-1]+ybins[1:])/2.0
    aspectratio = 1.0*(xmax - 0)/(1.0*ymax - 0)
    H, xedges,yedges = np.histogram2d(t,r,bins=(ybins,xbins))
    X = xcenter
    Y = ycenter
    Z = H

    # Plot the temperature data
#    cax = axTemperature.imshow(H, extent=[xmin,xmax,ymin,ymax], \
#                               interpolation='nearest', origin='lower',aspect=aspectratio, cmap=plt.cm.gist_yarg)
    cax = axTemperature.pcolor(X,Y,H,cmap=plt.cm.gist_yarg,vmin=0,vmax=100)
    cbar = fig.colorbar(cax)

    #Plot the axes labels
    axTemperature.set_xlabel(xlabel,fontsize=25)
    axTemperature.set_ylabel(ylabel,fontsize=25)

    #Make the tickmarks pretty
    ticklabels = axTemperature.get_xticklabels()
    for label in ticklabels:
        label.set_fontsize(18)
        label.set_family('serif')

    ticklabels = axTemperature.get_yticklabels()
    for label in ticklabels:
        label.set_fontsize(18)
        label.set_family('serif')

    #Set up the plot limits
    axTemperature.set_xlim([xmin, xmax])
    axTemperature.set_ylim([ymin, ymax])

    #Plot the histograms
    axHistx.hist(r, bins=xbins, color = 'silver')
    axHisty.hist(t, bins=ybins, orientation='horizontal', color = 'dimgray')

    #Set up the histogram limits
    axHistx.set_xlim( 0, max(r) )
    axHisty.set_ylim( min(t), max(t))

    #Make the tickmarks pretty
    ticklabels = axHistx.get_yticklabels()
    for label in ticklabels:
        label.set_fontsize(12)
        label.set_family('serif')

    #Make the tickmarks pretty
    ticklabels = axHisty.get_xticklabels()
    for label in ticklabels:
        label.set_fontsize(12)
        label.set_family('serif')

    #Cool trick that changes the number of tickmarks for the histogram axes
    axHisty.xaxis.set_major_locator(MaxNLocator(4))
    axHistx.yaxis.set_major_locator(MaxNLocator(4))

    #if(filename):
    #savefig(filename + '.eps',format = 'eps', transparent=True)
    #savefig(filename + '.pdf',format = 'pdf', transparent=True)
    #savefig(filename + '.png',format = 'png', transparent=True)
    # plt.show()
