# Supplementary material for: Novel Methods for Analysing Bacterial Tracks Reveal Persistence in Rhodobacter sphaeroides
Source: PLoS Comput Biol. 2013 Oct 24;9(10):e1003276. doi: 10.1371/journal.pcbi.1003276 (PMC3812076; doi:10.1371/journal.pcbi.1003276)
Supplement: Software S1 — Zipped folder containing Python implementation of the analysis method described in this study, together with experimental data. Details for how to install the software is given in the doc subfolder, while a thoroughly documented example of how to run the code is provided in the file usage_example.py. Further documentation of this software is provided online at http://www.2020science.net/software/bacterial-motility-analysis-tool. (ZIP) [file pcbi.1003276.s013.zip › software_dist_v0/bayesian_track_analysis/io.py]

import numpy as np
import scipy.io
import csv
import pickle

# FUNCTION: loadtrackscsv
# INPUTS: string giving path to input CSV file
# OUTPUTS: list of 2xN_i arrays, where N_i is the number of position fixes in supplied track i

def loadtrackscsv(infile):
    
    sniffer = csv.Sniffer()
    csvfile = open(infile, 'rb')
    dialect = sniffer.sniff(csvfile.read(100))
    csvfile.seek(0)
    reader = csv.reader(csvfile, dialect)

    tracks = []
    for row in reader:
        this_track=[]
        this_track.append([float(col) for col in row])
        this_track.append([float(col) for col in reader.next()])
        tracks.append(np.array(this_track))
    
    return tracks

# END FUNCTION

# FUNCTION: loadtracksmat
# INPUTS:
# infile - string giving path to input MAT file
# variablename - string giving the name of the variable in which the tracks list is stored
# OUTPUTS: list of 2xN_i arrays, where N_i is the number of position fixes in supplied track i

def loadtracksmat(infile, variablename):
    
    mat = scipy.io.loadmat(infile)
    tracks = mat.pop(variablename, None)
    assert tracks != None, 'No variable exists with the supplied name'
    
    numtracks = len(tracks)
    
    tracks = [t[0] for t in tracks]
    
    return tracks

# END FUNCTION

# FUNCTION loadbootstrappickle
def loadbootstrappickle(infile):
    
    fin = open(infile, 'rb')
    d = pickle.load(fin)
    fin.close()
    
    noiselevels = d['noiselevels']
    bs = d['bs_transition_parameters']
    
    return noiselevels, bs

# END FUNCTION

# FUNCTION saverunprobstocsv
# INPUTS:
# run_probs - as computed using the HMM module
# outfile - full path to outgoing file
# b_overwrite - Boolean flag to enable overwriting the output file
#
# Saves the supplied run probabilities to a CSV file for later use.  CSV format is one line per track, with successive
# run probabilities given as a comma-separated list on that line.

def saverunprobstocsv(run_probs, outfile, b_overwrite=False):

    try:
        with open(outfile): pass
    except IOError:
        f = open(outfile, 'w')
    else:
        if b_overwrite:
            f = open(outfile, 'w')
        else:
            raise IOError('File already exists')

    csv_writer = csv.writer(f)
    csv_writer.writerows(run_probs)

    f.close()

# END FUNCTION
