# Supplementary material for: Novel Methods for Analysing Bacterial Tracks Reveal Persistence in Rhodobacter sphaeroides
Source: PLoS Comput Biol. 2013 Oct 24;9(10):e1003276. doi: 10.1371/journal.pcbi.1003276 (PMC3812076; doi:10.1371/journal.pcbi.1003276)
Supplement: Software S1 — Zipped folder containing Python implementation of the analysis method described in this study, together with experimental data. Details for how to install the software is given in the doc subfolder, while a thoroughly documented example of how to run the code is provided in the file usage_example.py. Further documentation of this software is provided online at http://www.2020science.net/software/bacterial-motility-analysis-tool. (ZIP) [file pcbi.1003276.s013.zip › software_dist_v0/bayesian_track_analysis/__init__.py]

# define whether C++ external module is used
b_use_ext_module = True;
