# Supplementary material for: Novel Methods for Analysing Bacterial Tracks Reveal Persistence in Rhodobacter sphaeroides
Source: PLoS Comput Biol. 2013 Oct 24;9(10):e1003276. doi: 10.1371/journal.pcbi.1003276 (PMC3812076; doi:10.1371/journal.pcbi.1003276)
Supplement: Software S1 — Zipped folder containing Python implementation of the analysis method described in this study, together with experimental data. Details for how to install the software is given in the doc subfolder, while a thoroughly documented example of how to run the code is provided in the file usage_example.py. Further documentation of this software is provided online at http://www.2020science.net/software/bacterial-motility-analysis-tool. (ZIP) [file pcbi.1003276.s013.zip › software_dist_v0/bayesian_track_analysis/hmm.py]

'''
Created on 23 Jan 2013

@author: gabs
'''

import numpy as np
import sys
from itertools import izip, imap
from scipy import optimize
import bayesian_track_analysis as bta

PI = np.pi

# FUNCTION: optimisetransitionparameters

def optimisetransitionparameters(empirical_priors, tracks_rt):
    
    # define function to minimize
    hmm_fn = lambda x: HmmFun(x[0], x[1], empirical_priors, tracks_rt, True)
    
    # initial guess: find approximate minimum
    x,y = np.meshgrid(np.linspace(0.001,0.999,10),np.linspace(0.001,0.999,10))
    z = Hmm(empirical_priors, tracks_rt, (x,y) )
    min_idx = np.argmin(z)
    
    x0 = np.array([x.flat[min_idx], y.flat[min_idx]])
    
    imode = 8
    eps = 2e-8
    num_iter=0
    while imode>7:
        eps = eps/2
        res, fx, its, imode, smode = \
        optimize.fmin_slsqp(hmm_fn, x0, eqcons=[], f_eqcons=None, ieqcons=[], f_ieqcons=None, bounds=[(0., 1.), (0., 1.)], \
                              fprime=None, fprime_eqcons=None, fprime_ieqcons=None, args=(), iter=1000, acc=1e-06, iprint=1, \
#                              disp=None, \
full_output=True, epsilon=eps )
        num_iter += 1
        assert num_iter<100, 'Optimisation failed'
            
      

    return res
        
# END FUNCTION

# FUNCTION: optimisetransitionparameterswithbootstrap
# gives an estimate of the CI of the parameters

def optimisetransitionparameterswithbootstrap(empirical_priors, tracks_rt, bootstrap_B=999):
    
    bs_params = []
    n = len(tracks_rt)
    
    # run on real data
    true_params = optimisetransitionparameters(empirical_priors, tracks_rt)    
    count = 0
    
    while count<bootstrap_B:
        bs_idx = np.random.randint(0, n, n)
        bs_tracks = [tracks_rt[x] for x in bs_idx]
        hmm_fn = lambda x: HmmFun(x[0], x[1], empirical_priors, bs_tracks, True)
        res, fx, its, imode, smode = \
        optimize.fmin_slsqp(hmm_fn, true_params, bounds=[(0., 1.), (0., 1.)], iter=1000, full_output=True)
        if imode==0:
            bs_params.append( res )
            count += 1
    
    return bs_params, true_params
    
# END FUNCTION

# FUNCTION: HMM interface
def Hmm(empirical_priors, tracks_rt, probs, b_likelihood_only=True):
    
    # unpack probs
    p01, p10 = probs
    
    # check type
    if not(isinstance(p01, float)):
        # NOT of type float
        assert isinstance(p01, np.ndarray), 'multiple transition probabilities must be supplied in a numpy array'
        if not(b_likelihood_only):
            # can't handle this case
            print 'multiple transition probabilities supplied and b_likelihood_only=False'
            raise Exception()
        shape01 = p01.shape
        shape10 = p10.shape    
        assert shape01==shape10, 'dimensions of P01 do not match those of P10'
        b_single_prob_pair = False
    else:
        # type float
        b_single_prob_pair = True
    
    if b_likelihood_only:
        if b_single_prob_pair:
            neg_log_likelihood = HmmFun(p01, p10, empirical_priors, tracks_rt, b_likelihood_only)
        else:
            num_prob = p01.size
            
            # testing iterators for array creation
            hmm_fn = lambda x, y: HmmFun(x, y, empirical_priors, tracks_rt, b_likelihood_only)
            neg_log_likelihood = np.array([hmm_fn(i,j) for i,j in izip(p01.flat, p10.flat)])
            
            # reshape nll
            neg_log_likelihood = neg_log_likelihood.reshape(p01.shape)
            return neg_log_likelihood
                
    else: # NOT b_likelihood_only
        # to get to here, probs must be floats
        run_probs, neg_log_likelihood = HmmFun(p01, p10, empirical_priors, tracks_rt, b_likelihood_only)
        return run_probs, neg_log_likelihood
    
    # END IF B_LIKELIHOOD_ONLY
        
# END FUNCTION

# FUNCTION: HMM CPP interface to iterate over tracks
def HmmIterateTracksCpp(p01, p10, empirical_priors, tracks_rt, b_likelihood_only=True):
    
    # unpack empirical_priors tuple
    displacement_pdf0, angle_pdf0, \
    displacement_pdf1, angle_pdf1 = empirical_priors
    
    # convert to Cpp linear interpolant object
    displacement_map_nm = hmm_cpp.LinInterp();
    displacement_map_nc = hmm_cpp.LinInterp();
    angle_map_nm = hmm_cpp.LinInterp();
    angle_map_nc = hmm_cpp.LinInterp();
    
    for i in range(np.size(displacement_pdf0.x)):
        displacement_map_nm[displacement_pdf0.x[i]] = displacement_pdf0.y[i]
        
    for i in range(np.size(displacement_pdf1.x)):
        displacement_map_nc[displacement_pdf1.x[i]] = displacement_pdf1.y[i]
    
    for i in range(np.size(angle_pdf0.x)):
        angle_map_nm[angle_pdf0.x[i]] = angle_pdf0.y[i]
        
    for i in range(np.size(angle_pdf1.x)):
        angle_map_nc[angle_pdf1.x[i]] = angle_pdf1.y[i]
        
    nll = 0.
    run_probs = []
        
    # LOOP over tracks
    
    for this_track_rt in tracks_rt:
    
        this_track_r = hmm_cpp.VectorOfDouble()
        this_track_t = hmm_cpp.VectorOfDouble()
        this_track_r.extend(this_track_rt[0])
        this_track_t.extend(this_track_rt[1])
    
        if b_likelihood_only:
            nll += hmm_cpp.hmm_main(this_track_r, this_track_t, p01, p10, displacement_map_nm, 
                                displacement_map_nc, angle_map_nm, angle_map_nc, None)
            
            
        else:
            # vector to hold run probs
            this_run_probs = hmm_cpp.VectorOfDouble();
            this_run_probs.extend(np.zeros(np.size(this_track_r)))
            
            nll += hmm_cpp.hmm_main(this_track_r, this_track_t, p01, p10, displacement_map_nm, 
                                    displacement_map_nc, angle_map_nm, angle_map_nc, this_run_probs)
            
            # convert run probs back to np array and store
            run_probs.append(np.array(this_run_probs))
                    
        # END LOOP over tracks
    
    if b_likelihood_only:
        return nll
    else:
        return run_probs, nll
    
# END FUNCTION

# FUNCTION loop over a list of tracks and return run probs (opt) and neg log likelihood
def HmmIterateTracks(p01, p10, empirical_priors, tracks_rt, b_likelihood_only=True):
    if b_likelihood_only:
        return sum([HmmMain(p01, p10, empirical_priors, track, True) for track in tracks_rt])
    else:
        temp = [HmmMain(p01, p10, empirical_priors, track, False) for track in tracks_rt]
        run_probs, nll = zip(*temp)
        run_probs = list(run_probs)
        nll = sum(nll)
        return run_probs, nll
    
# END FUNCTION    

# FUNCTION main HMM code body
def HmmMain(p01, p10, empirical_priors, track_rt, b_likelihood_only):
        
    # for convenience
    p00 = 1-p01
    p11 = 1-p10
    
    # numerical minimum
    eps = 1e-12
    
    # unpack empirical_priors tuple
    displacement_pdf0, angle_pdf0, \
    displacement_pdf1, angle_pdf1 = empirical_priors
    
    # initialise key variables
    log_renorm_const = 0.;
    n = track_rt[0,:].size
    alpha0 = np.zeros(n)
    alpha1 = np.zeros(n)
    if not(b_likelihood_only):
        beta0 = np.zeros(n)
        beta1 = np.zeros(n)
        
    # pre-process observation functions

    D0 = displacement_pdf0(track_rt[0,:])
    D1 = displacement_pdf1(track_rt[0,:])
    A0 = angle_pdf0(track_rt[1,:])
    A1 = angle_pdf1(track_rt[1,:])
    
    b00 = D0*A0
    b01 = D1*A0
    b11 = D1*A1
    
    # ignore first entry
    b00[0] = 0.
    b10 = b00
    b01[0] = 0.
    b11[0] = 0.
    
    # initial entry to alpha is special case: use ONLY displacement info
    r = track_rt[0,0]
    alpha0[0] = displacement_pdf0(r)
    alpha1[0] = displacement_pdf1(r)
    
    # first entry to beta is by convention
    if not(b_likelihood_only):
        beta0[n-1] = 1.
        beta1[n-1] = 1.
        
    # loop over all other transitions
    for i in range(1,n):
        
        r = track_rt[0,i]
        t = track_rt[1,i]
        
        alpha0[i] = alpha0[i-1]*p00*b00[i] + alpha1[i-1]*p10*b10[i]
        alpha1[i] = alpha0[i-1]*p01*b01[i] + alpha1[i-1]*p11*b11[i]
        
        norm_const = alpha0[i]+alpha1[i]
        alpha0[i] = alpha0[i]/norm_const
        alpha1[i] = alpha1[i]/norm_const
        log_renorm_const += np.log(norm_const)
        
        if not(b_likelihood_only):

            beta0[n-i-1]=beta0[n-i]*p00*b00[n-i] + beta1[n-i]*p01*b01[n-i]
            beta1[n-i-1]=beta0[n-i]*p10*b10[n-i] + beta1[n-i]*p11*b11[n-i]
            
            norm_const = beta0[n-i-1]+beta1[n-i-1]
            beta0[n-i-1] = beta0[n-i-1]/norm_const
            beta1[n-i-1] = beta1[n-i-1]/norm_const
    
    # END MAIN LOOP
    
    # return variables
    if b_likelihood_only:
        return -log_renorm_const
    else:
#        for i in range(n):
#            print "alpha0(", i, ") =", alpha0[i]
#            print "alpha1(", i, ") =", alpha1[i]
#            print "beta0(", i, ") =", beta0[i]
#            print "beta1(", i, ") =", beta1[i]
        A = alpha1*beta1
        B = A + alpha0*beta0
        run_probs = A/B
        return run_probs, -log_renorm_const

# END FUNCTION

if bta.b_use_ext_module:
    import hmm_cpp
    HmmFun = HmmIterateTracksCpp
else:
    HmmFun = HmmIterateTracks
