# Supplementary material for: Novel Methods for Analysing Bacterial Tracks Reveal Persistence in Rhodobacter sphaeroides
Source: PLoS Comput Biol. 2013 Oct 24;9(10):e1003276. doi: 10.1371/journal.pcbi.1003276 (PMC3812076; doi:10.1371/journal.pcbi.1003276)
Supplement: Software S1 — Zipped folder containing Python implementation of the analysis method described in this study, together with experimental data. Details for how to install the software is given in the doc subfolder, while a thoroughly documented example of how to run the code is provided in the file usage_example.py. Further documentation of this software is provided online at http://www.2020science.net/software/bacterial-motility-analysis-tool. (ZIP) [file pcbi.1003276.s013.zip › software_dist_v0/data/nm.csv]

226.42	229.43	230.62	231.06	231.09	230.95	230.75	230.65	230.82	229.27	228.26	228.76	231.94	235.05	235.89	236.29	235.42	234.68	233.28	232.97	234.06	235.87	237.04	237.24	237.14	237.99	239.79	240.54	240.51	238.56	236.62	236.42	236.42	236.51	235.82	236.36	236.99	237.95	239.3	240.84	241.16	240.61	239.99	240.05	240.6	241.63	242.03	243.41	243.82	244.21
54.061	51.09	49.499	47.856	47.136	46.7	46.554	46.675	46.487	47.271	48.044	49.099	48.159	47.715	46.616	45.885	44.507	43.655	43.381	43.163	44.047	44.223	44.151	43.01	43.739	43.797	44.678	45.562	46.678	47.16	46.639	47.426	47.22	46.464	45.77	46.105	45.923	45.347	44.644	45.02	44.03	43.938	43.95	44.262	44.132	43.273	43.19	42.579	42.923	43.516
393.75	393.43	393.19	393.13	392.86	392.51	392.37	392.67	393.08	393.45	393.57	393.67	393.47	393.33	393.05	392.88	392.46	392.22	391.99	392.1	392.34	392.83	393.35	394.07	394.75	395.41	395.87	396.22	396.18	396.22	395.85	395.36	394.5	393.78	393.62	393.34	393.5	393.78	394.35	395.06	395.94	396.85	396.87	396.1	395.15	394.3	394.02	393.79	394.18	394.43
65.651	67.91	68.939	69.436	69.417	69.798	70.13	70.749	70.945	70.84	70.283	69.742	69.283	68.845	68.435	68.491	68.796	69.099	69.034	68.927	68.616	68.266	67.898	67.529	67.041	66.183	65.317	65.108	65.262	65.522	65.428	65.834	66.772	67.43	67.601	67.277	67.074	66.566	66.218	66.223	66.394	66.468	66.217	66.351	66.638	66.795	66.622	66.506	66.574	66.802
35.094	37.924	39.204	39.327	38.693	38.142	37.892	37.914	38.087	38.378	38.658	38.903	38.982	38.865	38.733	38.585	38.642	38.536	38.305	38.093	38.242	38.557	38.852
113.08	112.89	113.12	113.92	114.66	115.36	115.93	116.5	117.05	117.78	118.59	119.09	119.81	120.28	120.96	121.19	121.34	121.28	121.01	121.08	121.31	121.59	121.67
270.54	270.44	270.52	270.84	271.47	272.4	273.9	274.9	276.01	276.49	277.47	278.16	278.99	279.52	279.99	280.41	280.45	280.04	279.31	278.79	278.29	277.92	277.3	277.5	277.77	277.74	277.58	277.4	277.27	276.85	276.19	275.99	275.62	275.44	275.73	276.05	276.14	275.9	275.72	275.33	275.13	274.93	275.03	274.71	274.39	274.51	274.59	275.03	275.7	276.52
149.79	150.77	151.44	151.97	152.24	152.13	151.83	151.4	151.69	152.15	153.38	153.91	154	153.59	152.72	151.25	149.28	147.67	147.11	146.91	146.83	146.34	145.97	145.51	145.45	145.53	145.36	145.08	144.46	144.59	145.22	146.05	146.69	146.67	146.73	147.19	147.68	148.27	148.41	148.66	148.45	148.66	148.65	148.67	147.71	147.06	146.71	146.64	147.11	147.51
301.49	301.69	301.7	301.64	302.14	302.44	302.32	302.42	302.33	301.55	300.02	299.05	299.81	300.71	301.76	302.6	303.79	304.32	304.14	302.99	302.31	301.9	302.46	302.43	302.69	302.98	303.92	304	303.69	303.16	303.12	303.16	302.62	302.22	301.24	301.1	301.07	301.84	302.29	302.58	302.29	302.18	302.05	301.98	302.06	302.23	302.94	303.03	302.54	301.37
194.19	193.04	192.36	192.53	192.71	193.03	193.13	193.35	193.93	194.88	195.88	196.58	196.72	196.71	196.77	197.4	197.86	197.66	197.01	196.73	196.62	196.77	196.65	197.21	197.49	197.42	196.87	196.75	197.18	197.67	197.92	197.87	198.05	198.46	199.05	199.52	199.47	199.59	199.67	200.12	200.77	201.62	202.16	202.55	202.49	202.53	202.28	202.49	203.11	203.88
450.41	447.14	445.44	444.52	443.77	443.62	443.91	444.86	446.22	447.87	449.47	450.66	450.94	450.35	449.14	447.86	446.8	446.05	445.69	445.72	445.86	445.8	445.53	445.45	445.86	446.17	446.55	446.65	446.96	447.47	448.07	448.09	447.73	447.35	447.61	448.05	448.29	448.34	448.45	448.65	448.83	448.35	447.71	446.9	446.32	445.82	445.67	445.71	445.73	445.69
223.93	224.45	224.18	223.73	223.17	222.65	222.48	222.47	222.58	222.42	222.28	221.96	221.69	221.33	221.31	221.56	222.09	222.55	222.72	222.78	222.8	223.04	223.25	223.25	223.55	224.04	224.82	225.57	226.18	226.73	227.29	227.92	228.85	229.56	229.98	229.97	229.5	229.02	228.68	228.96	229.42	229.78	229.53	229.04	228.75	228.82	229.11	229.51	230.12	231.19
122.03	123.06	123.38	123.43	124.13	124.82	125.08	124.45	123.56	122.72	122.1	121.86	121.78	121.48	119.79	118.71	118.35	119.56	120.22	120.87	121.24	121.5	121.33	121.75	122.41	123.14	123.57	123.7	123.81	122.2	119.21	115.98	114.27	113.4	113.1	113	113.41	113.5	112.65	112.68	113.33	115.12	115.18	115.28	114.07	113.92	113.23	113.08	112.65	111.91
295.96	296.95	296.62	296.46	296.64	297.73	298.37	298.88	299.22	300.01	301.14	301.55	301.34	300.41	299.6	298.86	298.16	297.52	296.6	296.26	296.12	296.44	296.48	296.46	296.6	296.92	297.44	297.64	297.73	297.53	297.49	297.11	296.88	296.28	296	295.99	296.31	296.49	296.67	296.75	296.88	296.97	297.39	297.84	298.37	298.61	298.59	298.45	298.49	298.79
45.955	45.225	44.883	44.633	44.742	45.159	45.889	46.402	46.561	46.676	47.183	47.789	48.276	48.426	48.406	48.279	48.162	48.099	47.934	47.959	48.109	47.94	47.249	46.471	45.511	44.765	44.239	44.285	44.318	44.137	43.524	43.222	43.149	43.376	43.634	44.111	44.708	45.389	45.609	45.429	44.67	43.764	43.05	42.641	42.369	42.267	42.303	42.337	42.377	42.541
407.71	410.21	411.15	411.27	411.78	412.7	414.24	415.61	416.8	417.59	417.74	417.3	416.72	416.43	416.71	417.12	417.36	417.51	417.45	417.66	417.68	417.56	417.3	416.93	416.98	416.91	416.72	416.16	415.58	414.89	414.42	414.14	414.18	414.16	414.04	413.95	413.94	413.99	413.87	413.79	413.93	414.1	414.23	414.1	413.93	413.74	413.72	413.87	413.96	413.7
98.03	95.386	95.021	95.493	96.336	97.265	98.203	99.069	99.694	100.38	100.94	101.76	102.8	103.93	104.47	104.75	105.09	105.45	105.94	106.63	107.92	109.16	110.2	111	111.74	112.67	113.91	115.29	116	116.18	115.67	115	114.04	113.47	113.82	114.76	115.88	116.72	117.44	117.88	117.68	117.01	116.38	116.5	117.12	117.79	118.33	118.94	119.4	119.51
403.49	403.36	402.83	402.24	401.83	401.38	401.19	401.03	400.96	400.89	400.89	400.73	400.98	401.5	402.57	403.12	403.81	403.64	403.67	403.56	404.28	405	406.18	407.37	408.68	409.1	408.89	408.71	408.57	408.89	409.11	409.68	410.23	410.69	410.76	410.93	411.08	411.34	411.3	410.79	409.99	408.79	407.8	407.02	406.87	407.11	407.24	406.87	406.33	405.82
10.969	10.658	10.367	10.159	10.095	10.293	10.835	11.633	12.481	13.111	13.307	13.464	13.471	14.175	15.087	16.124	16.751	17.103	17.207	17.031	16.679	16.602	16.597	16.798	17.226	17.631	17.611	17.344	17.101	17.178	16.754	16.262	15.89	15.866	15.919	15.83	16.043	16.177	15.815	14.871	13.601	12.48	11.537	10.995	11.084	11.466	12.119	12.416	12.675	12.918
242.95	242.39	242.21	242.7	242.94	242.83	242.35	242.12	242.19	242.19	242.3	242.24	242.19	241.81	241.57	241.33	240.93	240.49	240.21	240.39	240.57	240.74	241.32	242.18	243.05	243.52	243.65	243.43	243.19	242.7	242.64	242.47	242.5	242.21	241.82	241.44	240.94	240.82	241.03	241.57	242.03	242.24	242.62	242.76	242.82	242.75	242.75	242.89	242.58	242.04
41.573	41.817	41.836	41.859	41.964	42.017	42.182	42.505	42.968	43.197	43.139	42.585	41.75	40.873	40.433	40.271	40.209	40.29	40.439	40.424	40.016	39.39	38.695	37.832	37.032	36.267	35.893	35.989	36.161	36.378	36.448	36.659	37.069	37.331	37.674	38.243	39.215	40.133	40.571	40.673	40.649	40.827	40.72	40.616	40.443	40.489	40.493	40.547	40.861	41.454
134.58	135.86	136.52	136.52	136.36	136.14	135.97	135.95	136.3	136.91	137.53	137.98	137.02	136.91	137.39	139.4	140.33	140.35	140.2	140.22	138.97	136.81	134.55	133.57	134.57	136.06	137.92	138.71	138.84	138.87	138.71	139.62	140.42	141.34	141.44	141.77	142.26	142.33	142.22	142.36	142.5	142.52	142.1	141.76	141.54	141.37	141.85	142.63	143.43	143.67
99.625	99.742	100.12	100.54	100.85	101.34	101.8	102.12	102.17	101.47	100.97	100.16	99.672	99.047	98.772	99.214	100.14	100.54	100.75	100.99	101.65	102.07	102.29	101.94	101.67	101.84	102.99	104.7	106.28	107.46	108.15	108.53	108.41	108.32	108.24	108.59	108.86	109.12	109.17	109.2	108.93	108.85	108.66	108.56	108.21	107.92	108.02	108.31	108.69	108.88
209.95	210.5	211.04	212.13	212.66	213.08	213.42	213.91	213.89	213.69	213.55	213.88	213.73	212.89	212.25	212.79	214.04	214.67	214.23	213.45	212.74	212.2	212.17	212.09	212.1	212.53	213.4	215.09	216.02	217.42	218.18	219	218.92	218.73	218.62	218.51	218.31	217.93	217.7	217.55	217.48	217.53	217.48	217.39	217.31	217.37	217.87	218.32	218.81	218.82
46.964	47.216	47.55	47.925	48.012	47.541	46.863	46.615	46.612	46.618	46.263	46.14	46.026	46.179	46.356	46.714	47.07	47.565	48.038	47.914	47.158	46.266	45.923	45.919	46.228	46.257	46.266	46.18	46.474	46.811	47.397	47.882	48.474	48.926	49.135	49.589	49.922	50.976	51.389	51.161	50.376	50.101	50.566	51.021	51.467	51.554	51.52	50.977	50.244	50.317
366.79	366.74	366.78	367.24	368.37	369.63	370.45	370.1	369.19	368.27	367.79	367.64	367.64	367.45	367.17	366.88	366.47	366.39	366.58	367.05	367.18	367.15	367.24	366.97	366.36	365.77	365.79	366.05	366.03	365.98	365.8	365.78	365.58	365.67	365.8	365.85	365.67	365.54	365.42	365.2	364.52	363.7	362.83	362.39	362.08	362	361.9	361.73	361.4	361.18
130.72	130.14	129.84	129.94	130.41	130.82	131.07	131.15	130.89	130.59	130.43	130.24	130.18	129.88	129.72	129.41	128.95	128.46	127.84	127.18	126.6	126.55	125.36	124.84	124.26	124.94	124.95	124.89	124.97	125.28	125.5	125.64	125.49	124.95	124.18	123.56	123.51	123.78	123.88	123.93	123.93	124.27	124.59	125.05	125.71	126.28	126.5	126.22	125.98	126.03
193.39	193.07	192.59	192.18	192.02	192.06	192.31	192.84	193.45	193.85	193.83	193.74	193.82	194.11	194.56	195.33	196.06	196.61	197.02	197.43	198.12	198.71	199.4	199.68	200.12	200.45	200.75	200.58	200.35	200.14	199.99	199.88	199.85	199.92	199.87	199.72	199.36	199.05	198.71	198.49	198.34	198.22	198.25	198.23	198.37	198.72	199.28	199.82	200.3	200.6
157.1	156.19	155.32	154.94	154.76	155.03	155.35	155.67	155.42	155.04	154.42	153.7	153.18	153	153.1	152.91	152.54	152.14	151.84	151.48	151.15	151.12	151.62	152.51	153.44	153.94	154.04	153.88	153.71	153.64	153.47	153.12	152.6	152.67	153.04	153.5	153.56	153.35	152.77	152.14	151.97	152.72	153.63	154.35	154.58	154.43	153.92	153.26	152.59	152.17
549.15	549.83	550.82	551.78	552.62	552.86	552.75	552.48	552.61	552.6	552.73	552.45	552.46	552.43	552.39	552.1	552.18	552.8	553.47	553.9	553.62	553.21	552.66	552.06	551.19	550.19	549.51	549	548.48	548.4	548.77	549.4	549.54	549.51	549.54	549.85	550	549.91	550.01	550.34	550.59	550.32	549.79	549.63	549.96	550.44	550.88	551.31	551.54	551.69
146.61	146.25	145.67	145.5	144.69	144.33	144.29	144.9	145.1	145.13	144.83	144.7	144.59	144.31	143.7	143.22	143.08	143.23	143.15	142.87	142.4	141.63	141.03	140.76	140.95	140.76	140.17	139.16	138.43	137.88	137.78	137.8	138.15	138.77	139.53	140.63	141.25	141.4	140.93	140.8	140.83	141.16	141.25	141.71	142.36	143.18	143.85	144.44	144.93	145.31
624.38	625.78	626.96	626.77	627.59	627.64	627.11	625.39	624.07	623.28	623.13	623.1	623.27	623.33	623.59	623.72	624.1	623.33	623.05	622.5	622.73	622.38	622.62	622.26	621.45	619.87	618.88	618.34	617.72	617.53	617.5	617.58	617.54	617.34	617.27	617.44	617.98	618.37	618.62	619.11	620.21	621.49	622.37	622.71	622.36	622.14	622.19	622.55	622.27	621.8
244.08	244.29	244.3	244.07	243.87	243.81	244.12	244.44	244.88	245.14	244.91	244.61	244.55	244.68	244.73	244.63	244.64	244.6	244.78	244.76	244.5	244.11	244.04	244.16	244.33	244.29	244.32	244.35	244.59	245.22	245.73	245.83	245.48	244.92	244.6	243.65	242.61	241.18	241.89	243.21	244.8	245.2	244.93	244.69	244.51	244.62	244.83	244.73	244.59	244.28
183.98	183.66	183.57	183.34	182.99	182.32	182.01	182.02	182.37	182.67	182.83	182.62	182.12	181.83	181.94	182.6	182.91	182.91	182.6	182.44	182.37	182.41	182.61	182.71	182.48	182.13	181.81	181.74	182.24	182.94	183.72	184.21	184.69	185.03	184.9	183.95	183.05	182.4	182.56	182.73	182.84	182.78	182.75	182.94	182.98	182.9	182.77	182.87	183.25	183.58
298.5	298.69	298.94	299.77	300.77	301.16	301.03	300.94	300.82	300.86	300.54	300.41	300.22	300.4	300.47	300.67	300.53	300.51	299.96	299.64	299.43	299.15	298.98	299.04	299.55	300.34	300.37	300.25	299.49	299.23	299.04	298.86	298.22	297.24	296.53	296.42	297.4	297.89	298.6	298.08	297.83	297.32	297.49	298.28	298.33	297.5	295.69	294.37	293.68	293.61
474.91	474.56	474.49	474.55	474.54	474.48	474.55	474.9	475.15	475.27	475.42	475.7	475.95	476.09	475.85	475.37	474.96	474.99	475.62	475.85	475.76	475.01	474.86	474.82	474.69	474.32	473.77	473.65	473.47	473.33	472.85	472.23	471.56	470.92	470.6	470.59	470.9	470.73	471.65	471.72	472.22	471.61	472.21	473.91	475.14	475.6	475.08	475.23	476.02	477.11
337.63	337.92	338.21	338.31	338.22	338.17	338.37	338.62	339.03	339.38	339.99	340.54	340.92	341.04	340.91	340.9	340.94	341.14	341.25	341.03	340.97	340.95	341.52	342.04	342.57	342.54	342.27	341.8	341.23	340.59	339.97	338.78	337.54	335.83	334.59	333.72	333.75	334.06	334.05	333.82	333.49	333.41	333.32	333	333	332.58	332.05	331.04	330.63	330.71
73.726	72.974	72.449	72.691	73.069	73.344	73.173	72.703	71.753	70.678	69.238	68.63	68.061	68.025	68.04	68.439	68.685	68.846	68.271	67.752	66.993	66.768	66.958	67.321	67.932	68.427	69.138	69.727	70.706	71.682	72.684	73.42	73.712	74.04	74.269	74.627	74.791	74.898	75.003	75.033	75.136	75.429	75.885	76.37	76.381	76.399	76.431	76.717	76.908	76.83
315.18	314.59	313.94	313.15	312.56	312.45	312.59	312.83	313.08	313.39	314.2	315.01	315.63	315.69	315.68	315.87	315.95	315.93	315.82	315.98	315.93	315.74	315.58	315.72	316.29	316.83	317.36	317.66	317.89	318.04	317.97	317.75	317.34	317.25	317.46	318.12	318.79	319.22	319.15	318.92	318.72	318.55	318.45	318.18	318.43	318.85	319.67	320.03	320.03	319.67
304.25	303.81	303.75	303.97	304.49	304.77	305.15	305.12	305.27	305.32	305.6	305.36	305.27	305.02	305.17	305.21	305.57	305.74	305.6	305.5	305.67	306.15	306.31	306.12	305.65	305.21	305.17	305.29	305.56	305.81	306.18	306.54	306.8	307.06	307.49	308.03	308.5	308.59	308.81	309.1	309.29	309.25	308.96	308.81	308.64	308.98	309.64	310.26	310.64	310.78
368.9	369.18	368.94	368.63	368.39	368.54	368.96	369.39	369.7	369.44	368.67	367.84	367.67	368.04	368.59	368.54	368.03	367.39	367.28	367.83	368.44	369.34	369.85	370.4	370.69	371.17	371.63	371.57	370.95	370.11	369.56	369.17	368.79	368.3	367.71	367.38	366.98	366.44	366.02	366.39	367.52	368.61	369.27	369.15	368.85	368.12	367.81	367.85	368.25	368.49
485.32	485.4	485.61	485.65	486	486.51	487.15	487.37	487.24	486.65	486.07	485.91	486.03	486.11	485.95	485.41	485.24	485.36	486.05	486.92	487.48	488.2	488.19	488.14	487.54	487.42	487.18	487.15	487.23	487.52	487.55	487.26	486.71	486.13	485.39	484.81	484.4	484.04	483.71	483.29	482.87	482.43	482.31	482.71	482.98	483.08	483.02	483.29	483.7	483.98
1.0914	1.1267	1.2563	1.5452	1.8852	1.9895	1.7995	1.5225	1.3468	1.2159	1.1722	1.2074	1.3785	1.5448	1.6655	1.7648	1.8697	2.2112	2.7866	3.3859	3.6684	3.5982	3.3745	2.9853	2.7925	2.7067	2.8373	2.8888	2.9093	2.8728	2.7952	2.9058	3.1999	3.5149	3.7159	3.7614	3.5026	3.1186	2.7879	2.7863	2.886	2.9274	2.9607	3.1152	3.4704	3.742	3.9563	4.093	4.2798	4.2702
335.34	335.33	335.53	335.88	336.14	336.29	336.35	336.67	337.03	337.24	337.65	338.35	339.18	339.8	340.15	340.74	341.15	341.67	341.87	341.9	341.27	340.48	340.05	340.09	340.37	340.19	340.03	339.41	339.15	339.16	340	340.96	341.83	342.32	342.78	343.14	343.47	343.09	342.33	341.37	340.61	340.22	340.22	340.64	340.97	341.03	341.18	341.33	341.57	341.83
36.055	35.711	35.043	34.056	32.8	31.693	31.118	30.661	30.234	29.982	30.189	30.708	31.342	31.812	32.283	32.358	32.181	31.998	32.217	32.554	32.717	32.509	32.416	32.593	33.415	34.652	36.163	37.254	37.451	37.073	36.283	35.763	35.587	35.737	35.825	35.787	35.597	35.361	35.136	34.939	34.689	34.352	33.596	32.943	32.33	32.185	32.262	32.324	32.442	32.396
120.78	120.18	119.86	119.69	120.08	120.7	121.13	121.4	121.37	120.98	120.31	119.53	118.92	118.63	118.4	118.38	118.33	118.53	118.64	118.54	118.3	117.78	117.14	116.6	116.39	116.66	116.87	117.41	117.71	117.76	117.41	117.04	117.17	117.15	116.76	115.93	115.19	114.76	114.67	114.81	115	114.74	114.2	113.57	113.23	112.99	113.26	113.58	114.27	114.39
402.7	402.75	403.06	403.21	403.38	403.58	403.58	403.12	403.09	403.77	404.93	405.91	406.45	406.56	406.45	406.25	405.95	405.56	405.12	404.93	404.82	404.71	404.47	404.33	404.43	405.05	406.07	405.82	405.83	407.1	408.9	409.69	408.15	407.17	406.98	407	406.83	406.43	406.71	407.08	407.3	407.39	407.58	407.39	407.07	406.7	406.42	405.91	405.45	405.37
185.72	185.61	185.73	186.15	186.66	186.59	186.03	185.95	186.23	187.25	188.65	190.16	190.66	191.35	191.66	192.4	192.21	192.03	191.77	191.72	191.81	191.91	191.87	191.97	192.44	193.44	194.35	194.95	194.94	194.67	194.25	194.07	194.06	194.27	194.54	194.66	194.59	194.23	193.74	193.07	192.49	192.28	192.56	192.78	192.74	192.64	192.79	193.14	193.27	193.18
403.82	404.34	404.25	403.42	402.98	402.23	401.14	399.31	398.09	397.74	397.63	398.74	400.51	402.44	402.97	403.83	404.64	405.79	405.75	405.02	403.82	401.41	399.16	397.39	397.52	397.51	397.06	396.72	397.35	397.96	398.14	398.2	398.39	398.7	398.8	398.88	398.65	398.17	397.52	397.13	396.71	396.57	396.58	398.45	400.37	401.22	399.62	397.7
271.88	271.89	272.15	272.94	273.18	273.86	274.27	274.69	274.35	274.14	274.28	274.3	273.75	272.97	272.24	272.12	271.84	272.03	271.45	271.39	271.21	272.18	272.67	272.88	272.24	272.17	272.69	273.69	274.76	275.84	276.96	278.02	279.06	279.61	280.03	280.34	280.4	279.98	279.53	279.27	279.61	280.18	280.89	280.72	280.17	279.83	280.29	280.79
469.31	468.95	468.76	468.8	468.58	468.11	467.6	468.17	468.56	469.06	469.09	469.86	470.29	470.95	471.18	471.74	471.67	472.19	472.66	473.5	473.59	473.46	473.16	473.04	473.03	473.21	473.3	473.3	473.18	473.18	472.89	472.5	472.2	472.5	472.57	472.31	471.63	470.87	470.07	469.35	468.68	468.35	468.12	468.59	469.39	470.25	470.77
231.63	232.31	232.97	234.03	234.98	235.86	236.22	236.38	236.55	236.36	235.92	235.44	234.61	233.81	233.11	233.18	234.09	234.04	233.59	232.25	232.05	232.91	234.07	234.66	234.35	234.2	233.87	233.92	233.83	234.12	234.35	234.47	234.69	235	235.97	237.04	238.03	238.93	239.54	239.64	239.99	240.13	240.63	239.91	239.25	238.22	237.55
247.13	248.18	248.39	248.15	247.74	247.62	247.5	246.74	245.45	244.2	243.4	242.87	242.34	241.7	240.93	240.17	239.57	239.17	239.2	239.42	239.93	240.67	241.42	241.85	241.94	241.93	242.18	242.33	242.64	242.79	243.06	242.67	242.3	241.78	241.63	241.52	241.54	241.78	242.46	243.11	243.76	244.07	244.58	244.95	245.18	245.04	245	244.85	244.56	244.15
566.23	567.46	567.59	566.83	565.86	565.19	564.52	563.65	563.07	563.03	563.13	563.35	563.63	563.96	563.97	563.78	563.39	563.25	563.42	564.3	565.53	566.69	567.34	567.12	566.66	566.61	567.08	567.85	568.67	569.55	570.3	570.59	570.42	569.84	569.66	569.67	569.8	569.59	569.39	569.73	570.24	570.93	571.46	571.42	571.13	571.12	571.81	572.77	573.17	573.61
346.78	347.72	348.65	349.52	350.26	350.99	351.86	352.76	353.18	352.99	352.27	351.85	351.63	351.89	352.33	353.04	353.1	352.82	352.48	351.93	351.39	350.69	350.65	350.74	350.83	350.77	350.55	350.21
364.5	364.34	364.13	363.97	363.45	362.82	362.81	363.07	363.51	363.63	363.79	364.11	364.47	364.65	364.5	364.12	363.94	363.77	363.8	364.2	364.72	364.75	363.94	362.72	361.49	360.97	361.14	361.78
392.78	392.19	392.54	392.84	393.1	393.22	393.53	394.13	394.96	395.36	395.54	395.43	395.43	395.35	394.63	393.27	391.94	391.05	390.67	390.43	390.67	391.03	390.87	390.65	390.46
63.032	63.872	64.696	65.535	65.267	64.496	63.658	63.94	64.374	64.944	65.484	65.973	66.274	66.551	66.848	67.166	67.441	67.361	67.036	66.73	67.556	68.183	68.768	68.055	67.652
8.3276	8.8499	9.6082	9.7448	9.2023	8.9654	9.381	10.124	10.557	10.843	11.371	11.915	12.132	12.093	12.026	12.374	13.06	13.711	13.904	14.391	14.82	15.45	15.619	15.815	16.046	16.095	16.122	16.305	16.84	17.496	18.097	18.709	19.562	20.594	22.23	23.854	25.005	25.501	24.641	24.283	23.776	24.405	24.782	25.242	25.368	24.91	23.613	22.166	21.447	21.708
107.71	107.3	107.44	107.64	109.09	109.21	108.55	106.94	106.74	107.17	107.38	107.55	106.6	106	106.13	107.6	108.01	107.79	108.45	109.8	111.42	111.79	111.89	110.87	110.14	109.48	109.3	109.08	109.28	109.78	109.85	109.17	108.86	108.79	108.34	108.45	108.24	108.78	108.53	108.7	108.91	108.58	107.89	106.8	106.41	106.05	105.23	103.71	103.05	103.75
15.167	15.013	14.667	14.722	15.066	15.594	16.15	15.935	15.718	15.09	14.539	14.094	13.615	12.916	11.951	12.092	13.399	15.543	16.122	16.095	15.058	15.816	16.223	17.67	17.528	17.792	17.944	18.017	18.139	16.866	15.888	14.552	13.782	13.383	13.309	13.811	14.324	14.752	14.68	14.46
411.7	411.16	410.68	411.47	411.68	412	410.09	409.18	407.46	407.9	408.67	411.24	412.75	414.63	416.31	416.78	414.74	411.07	410.22	409.99	412.1	411.29	411.37	409.7	411.19	411.91	412.19	412.55	412.71	415.25	416.12	417.61	417.84	417.81	418.23	418.68	420.26	421.55	423.88	425.81
33.664	33.905	34.488	35.085	35.396	35.686	35.955	35.698	35.301	34.766	34.783	34.939	35.253	35.566	35.631	35.692	35.541	35.356	34.588	33.624	32.983	32.802	32.874	33.632	34.578	36.065	36.995	37.718	38.186
143.32	143.95	145.31	146.73	148.33	149.57	150.78	150.7	149.66	148.09	147.49	147.42	147.52	147.63	147.19	146.21	145.11	143.86	143.02	142.22	141.84	141.87	141.74	141.62	141.01	140.71	140.58	140.73	140.7
50.969	50.408	49.902	49.728	49.472	48.035	47.218	47.911	49.132	50.949	50.888	49.872	48.242	47.596	47.664	47.782	48.457	48.731	48.996	48.72	49.158	49.839	50.547	50.486	49.833	49.168	49.131	49.163	48.871	48.692	48.655	48.892	48.999	48.642	48.685	48.73	49.491	49.821	49.676	49.985	50.489	51.359	52.841	54.911	57.207	58.442	59.031	58.775	57.302	54.903
342.48	341.88	340.24	339.56	339.33	338.99	338.09	337.23	336.64	336.76	336.98	337.01	336.62	336.89	337.22	337.67	337.8	337.64	337.78	338.29	339.19	339.73	339.79	339.44	338.96	338.12	337.56	337.69	338.38	339.06	339.7	340.53	342.1	343.16	343.56	343.63	344.06	344.99	345.24	345.19	344.34	343.71	343.5	343.84	344.52	344.58	345.14	345.51	345.57	344.81
65.227	65.082	64.727	64.477	64.532	64.555	64.591	64.431	64.333	64.001	63.883	64.007	64.415	64.18	63.823	63.117	62.931	62.466	62.036	61.328	60.914	60.866	61.237	61.648	61.943	62.052	61.984	61.88	62.649	62.802	63.444	62.094	61.535	60.14	60.03	60.074	60.457	60.724	61.062	61.494	61.848	61.6	61.346	61.149	61.286	61.139	60.902	60.495	60.336	60.53
399.23	400.16	399.96	399.18	399.68	401.11	401.08	400.44	401.02	402.55	404.9	406.78	406.99	406.99	406.73	407.31	406.81	405.33	404.11	403.75	403.83	403.79	403.62	403.47	403.22	402.8	402.37	402.4	403.06	403.55	403.62	403.16	402.92	402.77	402.62	402.59	402.94	403.49	404.33	405.09	405.07	405.03	405.01	405.91	406.27	406.35	406.1	405.61	404.9	404.26
396.62	397.05	397.68	398.71	399.52	400.46	401.07	400.82	400.53	400.51	401.08	401.35	401.32	401.27	401.27	401.22	401.21	401.4	401.53	401.71	401.92	401.89	401.23	400.3	399.64	399.36	399.52	399.59	399.89	400.45	401.06	401.76	402.37	403.03	403.21	402.94	402.82	403.15	403.47	403.86	404.33	405.34	406.53	406.61	406.41	405.19	404.36	403.24	402.59	402.09
277.22	276.48	275.37	275.05	274.63	274.7	274.34	274.3	274.77	274.82	275.17	275.23	274.71	274.39	274.19	273.75	272.19	270.31	270.86	272.32	273.97	274.65	275	275.12	275.09	275.03	275.02	274.99	274.73	273.04	272.53	271.99	273.35	274.14	274.84	274.57	274.17	274.95	275.95	276.72	275.33	273.96	272.61	272.63	272.96	273.45	274.33	276.04	277.85	278.83
253.54	254.83	257.41	261.42	262.92	263.31	263.04	262.96	261.92	259.55	257.99	258.73	261.08	260.74	260.94	260.42	262.08	261.76	261.27	260.52	260.14	260.29	260.44	260.35	259.39	258.85	259.13	259.68	259.85	259.59	259.64	259.65	259.94	260.35	260.67	260.44	259.3	257.94	257.85	259.01	260.42	261.85	262.16	263.08	263.49	264.66	265.66	266.29
1.1738	1.3612	1.6055	1.9785	2.1197	2.0624	2.0685	2.4868	2.7444	2.6318	2.6086	2.757	2.9118	2.8225	2.9308	3.0745	2.9081	2.3927	1.8428	1.4209	1.1517	1.0318	0.99205	1.0695	1.333	1.6098	1.7909	1.7898	1.7145	1.6883	1.6859	1.6672	1.7873	1.994	2.2588	2.3918	2.3434	2.2223	2.065	1.8666	1.6447	1.5898	1.5717	1.7367	1.6284	1.5286	1.2834	1.1029
88.537	88.555	88.782	89.232	89.796	90.361	90.73	90.903	90.881	90.858	91.026	91.353	91.78	92.587	93.359	93.751	93.614	92.871	91.927	90.715	90.27	90.591	90.665	89.981	89.047	89.097	90.361	91.838	92.614	92.458	91.864	91.469
178.77	179.16	179.07	179.13	179.11	179.08	179.11	179.18	179.31	179.44	178.84	178.07	177.1	175.43	173.64	173.36	174.57	176.75	178.33	180.2	180.47	179.14	178.29	179.2	180.67	180.25	177.76	175.12	173.49	173.04	173.05	172.82
357.91	357.83	357.86	357.78	357.71	357.29	357.21	357.05	357.53	357.84	357.55	356.64	355.44	354.53	353.74	352.87	352	350.83	349.48	348.22	347.08	346.7	346.89	347.12	346.98	346.26	345.69	345.42	345.42
358.41	359.5	360.18	360.28	360.23	362.35	362.58	363.56	362.38	363.18	364.75	366.97	369.64	370.03	370.25	370.2	370.71	371.07	370.68	371.37	372.05	373.45	373.98	374.3	373.79	373.27	372.72	373.12	373.52
341.93	342.71	343.42	344.13	344.02	344.03	344.4	343.87	343.62	342.28	342.38	342.52	343.28	343.94	344.49	344.7	344.99	345.21	345.6	346.09	346.57	347.06	347.55	348.03	348.52	349.08	349.52	349.83	349.96	350.25	350.7	351.12	351.04	350.8	350.87	350.67	350.6	350.27	350.07	349.28	348.39	347.79	347.67	347.35	346.65	345.77	345.23	345.27	345.57	344.39
229.92	229.31	228.49	227.91	228.38	229.13	228.43	228.58	228.03	229.85	230.11	230.19	229.08	228.03	227.38	227.72	228.03	228.3	228.07	227.84	227.6	227.37	227.13	226.9	226.66	226.17	225.32	224.12	222.83	221.71	220.77	220.09	220.45	221.17	221.95	222.83	222.95	222.99	222.6	223.33	224.25	225.57	226.02	226.19	225.68	225.58	226.19	227.07	228.41	229.82
17.092	17.203	17.322	17.496	17.721	17.681	17.679	17.179	16.707	15.765	15.138	14.897	16.194	18.23	19.094	18.479	17.418	17.459	17.534	17.04	16.603	16.22	16.334	16.442	16.97	17.297	17.564	17.535	17.561	17.731	17.884	18.025	17.802	17.572	17.171	17.103	17.03	17.111	17.007	16.89	16.73	16.983	17.074	17.067	17.142	17.129	17.175	17.24	17.452	17.606
410.84	410.6	410.52	411.04	410.68	409.69	408.93	408.66	408.68	408.29	407.79	407.75	409.8	413.61	414.89	413.14	409.65	408.46	407.9	407.19	406.42	406.4	405.96	405.43	404.77	404.32	403.88	403.59	403.55	403.23	402.87	402.47	403.08	403.3	403.72	403.85	404.35	404.61	404.94	405.09	405.52	405.25	404.38	403.5	402.78	402.99	403.08	402.87	402.25	401.71
479.74	479.85	479.91	479.95	479.84	479.81	479.67	479.64	479.45	479.48	479.5	479.62	479.65	479.68	479.79	479.77	479.52	479.08	478.79	478.74	478.91	479.15	479.29	479.24	478.97	478.72	478.43	478.09	477.81	477.49	477.29	477.49	478	478.48	478.57	478.44	478.29	478.11	478.24	478.34	478.45	478.67	479.17	479.54	479.42	479.04	478.96	479.12	479.5	479.76
108.07	108.39	109.3	110.59	111.02	111.1	111.01	110.7	110.55	110.76	111.39	111.71	111.59	111.15	111.46	111.85	111.92	111.53	111.19	111.7	112.81	114.07	114.65	114.5	114.35	114.17	114.6	115	115.65	115.78	116.01	115.79	116.36	116.65	117.37	116.59	115.07	114.05	113.76	114.67	114.49	113.87	112.51	111.55	110.94	110.23	109.82	109.71	109.85	109.63
280.02	279.23	278.48	277.68	277.46	276.95	276.69	276.06	275.61	275.38	275.8	276.35	276.43	275.8	275.07	274.32	273.95	273.57	273.58	273.26	272.93	272.29	272.95	273.22	272.91	272.13	271.58	271.61	271.26	271.3	271.31	271.23	271.11	271.08	271.2	271.38	271.65	271.85	271.92	271.9	272.07	272.5	273.12	273.48	273.48	273.14	273.03	273.03	272.91	273.05
483.01	484.06	486.79	489.75	492.33	493.23	494.5	495.03	495.64	495.41	495.42	494.21	493.91	493.49	494.21	494.43	494.36	494.31	493.83	493.58	493.14	493	491.59	491.14	491.09	492.01	492.73	493.3	494.19	495.11	495.92	496.6	496.17	496.42	496.56	496.81	496.34	496.69	496.62	497.27	497.36	499.25	498.83	498.71	498.2	499.12	498.43	496.8	494.81	494.01
129.2	129.35	129.56	129.66	130.01	130.37	130.94	131.42	132.11	132.47	133.23	133.9	134.51	134.49	134.16	133.83	133.26	132.76	132.07	131.6	130.85	130.09	129.31	128.68	128.89	128.83	128.76	127.59	127.06	126.7	126.81	126.5	126.14	126.57	127.09	127.71	129.67	130.76	131.69
578.79	575.87	573.94	574.01	573.97	573.81	574.36	575.18	576.68	577.16	578.12	578.85	579.74	580.18	580.5	580.82	580.84	580.39	579.81	579.27	578.74	577.85	576.52	575.21	575.11	575.44	575.96	574.66	574.15	574.23	575.39	578.44	581.49	583.56	583.13	582.41	582.85	582.87	582.71
1.382	1.5338	1.5394	1.4429	1.2851	1.2714	1.3962	1.5153	1.7418	2.0634	2.5319	2.6904	2.8344	2.8668	2.9853	2.9412	2.8447	2.8553	2.7686	2.5113	2.2592	2.2768	2.44	2.5403	2.6333	2.8326	3.1427	3.2352	3.0558	2.6314	2.1079	1.6278	1.272	1.1283	1.2221	1.3015	1.3071	1.1627	1.1106	1.0709	1.1505	1.1212	1.1292	1.0991	1.1669	1.1552	1.2438	1.359	1.6191	1.6859
344.19	344.85	345.76	346.46	346.97	346.91	346.85	346.64	346.51	346.2	346.03	346.39	346.99	347.65	347.86	347.8	347.96	348.68	349.72	350.73	351.54	351.98	352.12	352.16	352.31	352.42	352.35	352.13	351.83	351.33	350.88	350.33	349.97	350.01	350.55	350.94	351.11	350.96	350.92	350.88	350.84	350.53	350.01	349.32	348.81	348.59	348.45	349.57	350.07	350.22
392.38	392.21	392.05	391.83	391.69	391.29	390.97	390.32	390.06	389.81	390.37	390.75	391.5	391.77	392.18	392.88	393.63	394.06	393.75	393.34	393.02	392.8	392.87	393.05	392.93	392.76	392.69	393.2	393.94	394.72	394.65	393.94	393.09	392.53	392.11	392.27	392.83	393.25	392.75	391.98	391.66	391.69
71.396	71.262	71.221	71.439	71.887	72.015	71.81	71.066	70.428	69.725	69.552	69.808	70.634	71.061	71.312	71.281	71.231	70.949	70.413	69.843	69.576	69.831	70.255	70.813	71.717	73.389	74.912	75.623	75.55	75.407	75.528	75.811	75.848	75.652	75.111	74.932	75.067	75.043	74.672	74.029	74.197	74.39
467.98	467.57	467.38	467.47	467.82	468.38	468.76	468.62	468.5	468.32	468.04	467.48	467.33	467.54	468.24	468.65	468.96	468.74	469.02	469.08	469.33	469.19
411.47	410.98	410.33	409.48	409	409.11	409.38	409.7	409.97	410.4	411.37	411.48	410.56	409.17	408.66	409.15	409.73	409.69	409.13	409.11	409.59	410.46
43.309	42.379	41.144	40.223	39.802	40.03	40.608	40.879	40.979	40.682	40.44	40.029	39.593	39.213	38.968	39.045	39.75	40.864	42.16	43.31	44.113	44.38	44.227	43.661	43.193	43.086	43.087	43.163	42.993	43.447	44.053	44.921	45.52	45.653	45.158	44.702	44.577	44.975	45.803	47.002	47.835	48.372	48.702	49.184	49.113	48.702	48.222	47.985	47.831	47.952
141.99	141.83	142.01	142.17	142.53	142.3	141.9	141.67	141.5	141.56	141.49	141.21	140.97	140.46	140	139.59	139.16	138.67	138.1	137.77	137.89	137.74	137.45	137.31	137.47	137.65	137.49	137.67	137.78	138.13	138.42	139.09	139.56	140.1	141.23	142.41	143.12	143.43	143.79	144.18	144.33	143.54	142.94	142.33	142.48	142.9	143.39	143.79	143.58	143.14
54.856	54.898	54.828	54.509	54.059	53.409	52.847	52.11	51.751	51.734	52.348	52.7	52.762	52.476	52.505	52.708	53.075	53.421	53.802	54.121	54.506	54.812	54.972	54.794	54.386	53.979	54.09	53.978	53.591	52.076	51.239	51.061	51.928	52.865	53.323	53.647	53.7	53.82	54.268	53.95	53.132	51.392	50.384	50.766	51.332	51.52	51.878	52.944	54.275	55.064
353.87	353.59	354.04	355.3	356.27	356.96	357.36	358.22	359.1	359.97	360.23	362.09	364.52	367.06	367.92	369.55	370.01	369.96	369.87	371.38	374.05	375.73	377.02	377.64	377.86	377.75	378.06	377.92	377.56	377.35	377.41	377.79	377.64	377.53	377.2	376.67	375.84	375.29	375.72	377.12	379.26	381.46	382.63	382.6	382.01	381.48	380.86	379.79	379.19	379.25
257.83	258.17	258.85	259.51	259.85	259.5	258.85	258.38	258.45	258.5	258.53	258.11	257.74	257.19	256.89	256.57	256.74	257.02	257.24	257.07	256.79	256.16	255.63	255.44	255.58	255.5	255.3	255.28	255.78	256.06	256.2	256.38	256.5	256.44	255.82	255.45	255.3	255.38	255.46	255.45	255.07	254.5	254.26	254.42	255.13	254.34	252.83	249.87	248.13	247.21
1.3931	1.6277	1.9598	2.3418	2.4383	2.1999	1.9442	1.838	1.8255	1.7452	1.6069	1.6481	1.8015	2.2927	2.5029	2.721	2.6981	2.8632	2.9497	3.0365	3.1131	3.3373	3.336	3.1835	2.7476	2.3403	1.9558	1.7847	1.7115	1.7142	1.6595	1.5847	1.605	1.7952	2.1405	2.65	3.0397	3.3156	3.2593	3.083	2.9158	2.8829	2.9279	2.9272	2.9756	3.1188	3.503	3.6956	3.7193	3.4254
144.66	144.83	145.12	146.53	147.22	147.66	148.13	148.6	148.51	148.1	147.75	147.82	148.13	148.9	150.02	150.79	150.8	150.06	149.35	148.61	148.2	147.96	148.42	148.55	148.48	147.87	147.47	147.31	147.38	147.37	147.12	146.7	146.21	145.43	144.49	144.1	144.16	144.18	143.68	143.07	142.72	142.32	141.87	141.34	140.62	140.11	139.87	139.85	139.4	138.6
583.48	583.94	584.52	585.19	585.44	585.78	585.47	584.95	583.82	582.91	582.16	581.53	580.89	580.36	580.35	580.54	580.86	580.92	581.03	581.2	581.43	581.64	581.4	580.91	580.44	580.28	580.67	580.83	581.08	580.86	580.81	580.77	581.13	581.32	581.27	581.08	581.16	581.54	582.08	582.83	583.82	584.54	584.83	584.47	583.86	583.42	583.42	583.7	584.14	584.32
250.03	250.37	250.61	251.09	251.46	252	252.28	252.51	252.4	252.4	251.78	251.5	251.2	251.47	251.38	251.58	251.97	252.4	252.57	253.01	253.72	254.46	254.37	253.76	252.85	252.1	252.17	252.6	253.59	254.28	255.16	255.48	255.47	255.19	255.16	255.2	255.13	255.02	255.2	255.12	255	254.46	254.34	254.23	253.9	253.34	253.14	253.66	254.64	255.62
210.68	210.97	210.47	210	209.98	209.95	210	210.15	210.32	210.71	211.06	211.7	211.85	212.29	212.12	212.37	212.42	213.34	214.46	215.59	216.5	216.57	216.23	215.32	215.67	217.22	219.22	221.6	221.9	222.01	222.24	222.36	223.14	222.8	223.3	222.82	221.49	220.58	219.92	219.66	218.96	218.21	217.27	216.19	216.47	217.47	218.89	219.4	219.92	220.45
1.2316	1.1525	1.1015	1.0351	1.0082	1.0211	1.0598	1.0694	1.0577	1.1107	1.2119	1.3063	1.4177	1.5924	1.711	1.6989	1.6459	1.7656	2.043	2.3113	2.6063	2.6604	2.6619	2.5097	2.5026	2.6057	2.7851	2.9238	3.0081	3.1448	3.2102	3.1315	3.1942	3.3875	3.7581	4.0803	4.3764	4.6654	4.7047	4.6971	4.3598	3.8817	3.2695	2.7459	2.3665	2.142	2.0409	1.9248	1.7888	1.6899
216.44	217.25	217.76	218.18	218.43	218.5	218.32	218.46	218.42	218.32	217.91	217.72	217.64	217.79	218.38	219.31	220.02	220.39	220.51	220.91	221.39	221.89	222.25	222.65	223.44	224.14	224.74	224.71	224.58	224.54	224.75	225.32	225.83	226.06	225.94	225.8	225.82	225.97	225.88	225.61	225.46	225.37	225.73	226.52	227.38	228.03	228.14	228.19	228.23	228.1
480.01	480.01	480.01	480	479.98	479.97	479.99	479.98	479.93	479.85	479.83	479.88	479.88	479.89	479.85	479.86	479.87	479.9	479.96	479.89	479.62	479.35	479.12	478.89	478.81	478.84	478.98	478.96	478.86	478.89	478.97	479.12	479.27	479.41	479.56	479.71	479.86	479.96	480.01	480.01	480.01	480.01	480.01	480
102.53	103.16	103.49	104.06	104.21	104.37	104.28	104.27	104.3	104.27	104.2	104.09	103.88	103.66	103.16	102.98	102.63	102.51	102.42	102.73	102.82	102.81	102.21	101.6	100.9	101.19	102.24	103.59	104.58	105.24	105.65	105.99	106.33	106.67	107.01	107.35	107.7	107.58	107.17	106.69	106.52	106.81	107.7	108.61
245.75	244.48	243.24	243.22	243.4	242.68	241.85	240.58	239.71	239.69	238.87	238.07	239.41	242.04	243.19	241.5	238.89	237.95	236.67	235.93	235.6	235.78	236.81	237.67	238.63	238.79	238.87	238.95	238.59	237.66	236.59	235.65	235.26	234.5	234.16	233.78	234.62	235.5	236.13	236.62	236.97	238.1	238.55	238.83	238.41	238.45	238.31	238.25	237.63	237.19
598.43	598.14	598.31	598.46	598.73	599.6	601.05	602.65	603.37	603.4	604.33	605.7	605.09	603.12	601.46	602.17	602.87	602.77	602.84	603.2	603.58	603.65	604.23	605.02	605.82	606	606.03	606.07	606.39	607.55	608.95	610.4	610.88	611.26	611.96	612.76	613.1	612.72	613.46	614.05	615.24	615.64	616.75	617.31	617.81	617.33	616.63	615.7	615.17	615.26
399.27	399.77	399.9	399.97	399.95	400.24	400.32	400.15	400.18	400.11	400.45	400.51	400.65	400.53	400.3	400.11	400.27	400.57	400.59	400.05	399.14	398.63	398.47	398.66	398.52	398.16	397.29	396.15	395.23	394.74	394.84	395.03	395.41	395.76	395.88	395.99	396.26	396.57	396.59	396.28	396.23	396.55	396.63	396.66	396.38	396.19	395.99	396.04	396.15	396.12
63.521	64.098	65.073	65.234	65.582	65.575	65.831	65.928	65.718	65.416	65.024	64.846	65.176	65.84	66.831	67.657	68.108	68.328	68.489	68.801	69.119	69.497	69.812	70.093	70.369	70.874	70.424	70.046	69.804	70.428	71.064	71.151	71.647	72.185	73.559	74.533	74.76	74.55	74.44	74.604	74.225	73.673	73.81	74.082	74.319	73.874	73.893	73.514	73.042	71.954
290.95	291.63	292.01	291.65	291.26	290.92	290.77	290.8	291	291.03	291.6	291.74	292.23	291.94	292.05	291.73	291.49	291.17	291.14	291.27	291.66	291.98	292.11	291.96	291.98	292.35	292.55	292.45
518.09	522.33	525.41	524.18	522.49	519.67	518.3	516.91	516.15	516.09	516.71	516.5	515.81	515.25	515.26	514.91	513.62	513.84	515.1	517.7	518.18	519.05	520.65	523.42	525.46	526.46	525.71	523.05
289.48	290.54	291.2	292.33	292.8	292.92	292.92	292.91	293.48	293.53	294.02	294.58	295.17	295.21	294.84	294.36	293.82	293.82	293.96	294.31	294.43	294.73	294.83	295.02	295.04	295.49	295.95	296.39	296.72	296.49	296.66	297.07	297.08	295.91	297.2	297.54	300.54	299.89	299.75	299.62	298.57	298.69	296.42	295.41	295	295.13	296.86	299.9	303.21	304.62
218.69	219.37	219.93	219.61	219.6	220.15	220.97	221.85	222.82	224.31	225.24	225.44	225.16	225.29	225.93	226.8	226.75	225.36	224.89	224.95	225.87	225.39	225.09	224.01	223.27	222.43	222.42	222.79	222.85	222.6	221.92	221.71	221.48	221.68	221.41	222.2	222.95	224.11	224.63	224.75	225.19	225.67	226.21	226.34	226.47	226.66	226.15	224.18	221.54	220.11
15.926	15.688	16.176	16.8	17.118	16.227	15.769	16.12	16.571	17.104	17.713	18.239	18.079	18.415	18.853	19.962	20.519	20.763	20.674	19.767	19.77	20.128	21.241	22.03	23.094	23.903	24.411	24.617	24.409	24.02	23.817	24.257	24.483	24.292	24.121	24.183	24.185	24.007	23.668	23.569	23.006	22.56	21.665	20.492	19.211	18.051	19.558	21.286
414.48	413.81	414.48	414.79	414.58	414.41	414.43	415.32	415.7	416.13	415.35	416.13	415.89	417.2	416.93	417.81	418.74	420.12	421.34	420.6	419.96	419.44	421.57	425.17	430.46	434.92	437.04	436.83	435.86	434.31	434.12	433.72	434.73	434.93	434.25	432.55	429.77	427.85	426.43	426.16	425.87	424.81	421.92	418.71	416.21	414.89	415.23	416.63
46.774	46.641	47.041	47.688	48.342	48.564	48.43	48.238	47.976	47.634	47.061	46.563	46.731	47.606	48.579	49.021	48.765	49.197	49.729	50.372	50.527	50.718
369.26	369.78	369.77	369.36	368.84	367.88	366.99	365.99	365.69	365.53	365.38	365.16	364.45	363.32	362.13	361.35	361.5	361.94	362.57	362.79	363.12	363.36
293.2	292.86	292.3	291.8	291.3	290.84	289.94	289.21	289.17	289.31	290.07	289.78	290.39	290.73	291.75	291.74	292.34	292.05	292.18	291.53	291.64	291.72	292.1	292.23	292.92	292.75	292.44	292.69	293.58	295.12	295.52	295.88	296.54	297.11	297.95	297.5	298.06	297.38	298.28	298.54	299.91	300.46	302.25	303.38	304.69	302.21	298.9	295.49	295.58	298.77
510.12	509.37	508.89	509.59	511.12	513.17	514.44	515.14	515.28	515.08	514.67	514.28	512.94	511.31	510.69	511.69	511.76	512.54	512.98	516.49	519.15	519.79	519.71	518.49	520.15	519.88	519.78	521.64	521.8	523.56	520.33	519.46	519.85	522.07	524.84	525.73	526.02	526.71	525.7	525.63	525.01	525.5	525.14	524.43	523.57	524.41	525.64	527.17	527.32	526.73
7.6628	7.1518	7.0699	7.6555	8.4554	9.033	9.0947	8.7326	8.4491	8.7129	9.2256	9.4175	8.7919	8.0246	7.0863	6.4974	6.1366	5.6246	5.7108	5.4387	5.6227	5.9182	6.2264	6.7264	6.0637	5.9701	5.2376	5.2743	5.2809	5.6176	5.8317	5.6225	5.7162	5.8912	6.0579	5.8089	5.3134	5.0759	5.0885	5.1277	4.8501	4.7779	4.7595	4.8256	4.4606	4.2856	4.0198	3.8493	4.38	5.4681
225.62	226.39	227.72	228.18	228.75	228.89	228.91	228.63	228.78	229.32	229.04	228.89	227.48	227.27	225.87	226.22	226.31	227.49	227.11	227.06	227.13	228.07	228.5	227.16	227.92	228.46	231.17	231.43	231.83	231.27	231.43	231.58	231.68	230.71	230.91	231.5	232.7	233.21	232.53	232.42	232.05	232.86	232.33	231.52	231.12	231.51	232.22	232.4	230.35	227.83
346.39	346.56	346.79	347.44	347.52	347.84	347.75	347.54	347.49	347.33	347.48	347.59	348.26	348.6	348.83	348.93	348.78	348.26	347.61	347.24	347.18	347.18	347.19	347.19	347.2	347.21	347.21
304.58	305.36	306.2	307.54	308.57	309.64	310.54	310.68	311.49	311.91	312.69	311.39	311.39	311.81	313.69	314.76	315.19	315.21	315.13	315.02	314.88	314.53	314.18	313.83	313.48	313.13	312.78
333.2	332.49	332.17	332.38	332.67	332.55	333.19	333.05	332.82	332.53	334.17	335.99	336.82	336.98	336.66	335.89	334.28	333.11	332.61	332.37	332.12	332.33	332.58	333.15	333.74	334.56	335.25	335.57	335.55	335.14	334.44	333.85	333.18	332.69	332.68	332.91	333.41	333.81	334.56	335.18	336.09	336.7	337.58	337.73	338.74	339.1	338.95	337.45	336.2	335.26
166.22	165.76	164.61	163.8	163.57	163.33	162.89	162.34	161.72	161.59	161.49	161.61	160.83	160.17	159.48	159.12	158.74	158.4	158.25	158.34	158.89	159.35	159.17	158.65	158.42	158.24	157.81	157.17	156.54	155.52	155.04	154.48	154.07	152.58	151.22	150.28	150.26	150.48	150.74	150.28	150.02	149.27	148.71	148.35	148.75	149.68	150.54	151.13	151.16	151.07
309.09	309.19	308.67	307.82	307.84	307.66	307.75	307.22	306.56	305.79	305.49	305.47	305.59	305.28	304.84	304.67	304.77	305.36	305.92	306.52	306.94	307.58	308.24	308.83	309.12	309.5	310.26	311.29	312.25	312.72	312.49	312.06	311.76	311.8	311.95	312.56	313.44	314.21	314.24	314.05	313.8	313.55	313.02	312.5	311.97	311.44	311.23	311.45	311.94
307.15	307.73	308.12	308.65	308.49	308.25	307.48	307.09	306.44	306.15	305.8	305.66	305.13	304.77	304.81	305.14	305.45	305.42	305.82	306.59	307.22	307.09	307.08	306.99	307.07	306.28	305.69	305.44	305.38	305.02	304.57	304.1	304.03	303.58	303.39	303.64	304.44	305.95	307.02	307.85	307.91	307.72	307.1	306.49	305.87	305.25	304.63	304.43	304.39
93.033	92.061	91.83	92.078	92.92	93.441	93.464	93.194	92.498	91.988	91.529	91.786	92.142	92.444	92.464	92.721	92.829	92.915	92.958	92.7	92.126	91.58	91.297	91.346	91.38	91.558	91.717	91.857	91.976	92.517	93.189
408.48	408.16	408.62	409.71	411.46	412.4	411.66	411.75	411.25	411.13	409.42	408.99	410	412.74	414.83	415.71	413.51	412.85	413.23	413.62	415.06	413.44	413.05	411.8	413.85	417.19	419.54	420.89	421.37	421.32	421.18
50.749	49.837	48.672	47.911	47.582	47.537	47.623	47.719	47.865	47.818	47.521	47.188	46.856	46.694	46.594	46.559	46.416	46.276	46.136	46.131	46.259	46.522	46.756	47.058	47.426	47.844	48.028	47.925	47.473	47.011	46.822	46.752	46.674	46.19	45.739	44.945	44.174	43.299	42.645	42.157	42.244	42.41	42.761	42.63	42.696	42.708	42.796	42.808	42.658	42.49
368.78	369.67	371.92	373.28	373.67	373.6	373.1	372.74	372.48	372.96	373.77	374.94	376.1	377.14	378.06	378.48	378.5	378.11	377.73	377.15	376.37	375.4	374.49	373.77	373.24	372.79	372.4	372.02	372.26	372.84	373.58	373.9	373.89	373.67	373.38	373.18	373.18	373.43	373.87	374.38	375.37	376.2	377.22	377.7	378.16	378.39	378.48	378.6	378.97	379.43
389.68	389.14	388.87	388.83	389.47	390.26	391.14	391.45	391.66	391.88	391.69	391.16	390.54	389.94	389.54	389.62	390.08	390.36	390.48	390.51	390.96	391.34	391.97	392.52
419.57	421.32	422.36	423.23	422.88	422.78	422.11	421.86	421.32	420.78	420.73	421.28	421.64	422.34	422.49	423.1	423.3	423.81	424.77	424.86	424.54	423.29	422.56	421.98
21.908	20.875	19.997	20.242	20.778	21.74	22.289	23.758	24.282	24.611	24.774	24.226	24.637	23.299	23.28	22.993	23.787	23.586	22.87	21.018	20.442	19.635	20.592	21.097	22.5	23.828	25.233	25.502	24.844	23.947	23.968	23.754	25.149	25.312	22.778	18.489	14.893	15.043	15.564	16.522	16.4	15.895	14.525	15.215	16.987	18.862	21.713	23.992	26.891	27.499
425.53	425.91	425.61	426.37	427.44	428.84	429.47	430.16	429.5	429.19	431.13	430.54	431.13	428.54	429.17	428.02	428.66	427.87	426.42	424.48	424.58	425.86	427.34	428.07	428.53	429.67	430.47	430.07	429.15	428.37	427.52	427.42	426.26	427.15	426.23	426.49	425.62	425.54	425.21	425.14	425.09	425.41	425.03	425.43	425.58	425.13	426.62	429.33	433.76	435.36
37.555	36.292	35.241	34.715	34.215	34.154	33.693	34.396	35.202	36.166	35.973	35.851	35.894	36.303	36.368	36.415	36.005	36.036	36.072	36.255	36.088	35.857	35.567	35.271	34.929	35.085	35.429	36.401	37.187	37.41	36.934	36.408	36.385	36.21	35.655	34.667	33.644	32.599	32.49	32.144	32.632	32.657	33.302	33.439	33.739	34.057	32.967	30.311	28.412	27.238
417.63	417.19	416.99	417.49	417.95	418.64	418.61	418.3	417.83	418.04	419.01	420.48	421.66	422.22	422.57	422.57	422.34	421.86	421.51	419.8	417.99	415.79	417.24	419.63	421.99	421.75	420.73	419.77	419.22	418.28	417.64	417.62	417.77	418.63	419.77	421.61	423.35	425.32	426.17	427.73	427.33	427.37	425.75	424.77	423.79	423.03	421.94	421.25	421.69	425.01
63.668	63.381	63.509	63.008	61.838	60.556	62.259	65.32	68.924	70.589	71.078	71.019	70.55	70.22	69.921	69.475	67.224	65.491	64.108	65.049	65.99	66.931	67.872	68.812	69.677	69.794	69.165	67.864	66.564	65.263	63.963	62.662	61.396	61.325	61.75
346.44	345.86	345.08	344.87	345.37	346.04	346.21	345.97	346.01	346.17	346.04	346.15	346.3	346.88	347.17	347.47	347.53	347.46	347.28	347.2	347.11	347.03	346.95	346.86	346.86	346.8	346.67	346.39	346.11	345.83	345.55	345.27	345.06	344.97	344.98
304.27	305.21	305.12	304.64	304.09	303.46	303.43	304.01	305.07	306.65	307.87	308.47	307.99	307.44	308.6	310.16	311.19	311.79	311.93	311.79	312.17	312.72
221.87	221.79	222.73	224.06	224.9	225.24	225.68	225.49	224.69	223.13	222.33	223.08	224.51	226.21	226.75	226.16	225.17	224.73	225.98	227.15	228.77	230
120.31	118.07	115.85	115.01	115.51	116.26	116.52	116.28	116.4	116.24	116.12	116.05	115.9	115.46	115.23	114.82	114.62	114.51	114.89	115	114.69	114.49	114.73	115.33	116.21	117.23	118.3	118.84	118.74	118.21	117.56	117.29	116.94	116.58	116.35	116.4	116.76	116.5	116.64	116.68
581.03	580.43	579.97	579.62	579.09	578.54	578.34	578.49	579	579.67	580.24	580.48	580.35	580.93	581.86	582.26	581.65	580.94	579.74	579.21	579.11	579.8	579.89	579.75	579.47	579.15	578.07	576.97	575.85	574.93	574.98	575.75	577.72	579.4	580.37	580.53	580.7	580.91	582.05	583.3
305.27	308.21	310.19	310.11	307.56	306.16	305.5	305.89	304.92	303.23	302.45	303.25	303.88	303.6	303.5	303.91	303.63	302.77	302.92	304.08	304.47	303.11	302.29	301.78	302.42	302.83	302.99	303.25	303.49	303.09	302.51	302.01	302.09	302.08	302.24	303.01	303.73	303.03	301.25	300.37	300.15	300.45	300	298.85	297.79	295.64	294.64	293.76	294.07	294.53
225.96	226.35	225.79	224.61	223.34	222.75	222.66	223.45	224.31	225.11	225.1	224.86	224.76	224.79	224.89	225.06	224.86	225.12	225.3	225.69	225.81	225.49	225.02	224.36	223.34	222.18	221.49	220.87	220.34	219.91	220.23	221.05	221.9	222.86	223.73	224.32	224.27	224.49	224.56	224.9	225.03	224.89	224.63	223.95	223.81	223.51	223.54	222.92	222.69	222.39
1.4563	1.4073	1.2913	1.1732	1.1334	1.0985	1.0991	1.0878	1.0304	0.98573	0.97621	0.98105	0.98588	0.99017	1.0562	1.331	1.635	1.8446	1.8361	1.7522	1.8225	2.0427	2.3918	2.7453	3.0533	3.4105	3.6045	3.7472	3.6868	3.6539	3.6489	3.7783	4.0173	4.1691	4.1202	3.8624	3.5029	3.261	3.1469	3.2683	3.4462	3.6855	3.7613	3.7362	3.6805	3.5837	3.4642	3.3429	3.4231	3.6146
235.85	236.54	237.3	237.68	238.06	238.43	239.12	239.39	239.67	239.94	240.33	240.72	241.11	241.31	241.1	240.44	239.77	239.39	239.37	239.73	240.48	241.63	242.88	243.79	244.3	244.48	244.52	244.47	244.24	243.8	243.36	243.16	243.31	243.62	243.97	244.01	243.81	243.46	243.42	243.4	243.12	242.74	242.39	242.09	241.73	241.4	241.56	242.03	242.75	243.32
223.53	223.92	223.14	221.38	219.03	218.07	217.95	219.47	219.67	220.33	221.83	223.5	224.46	222.67	222	222.37	223.6	223.99	223.15	222.41	221.12	220.99	221.02	222.24	222.88	223.09	222.3	220.1	217.57	215.79	215.42	215.44	216.54	216.87	217.06	216.36	216.51	216.7	216.87	216.9	217.02	216.81	216.5	215.74	215.27	214.68	214.1	213.12	212.18
63.679	63.85	63.505	62.844	62.132	61.878	61.707	61.699	61.172	60.823	61.286	62.207	63.38	63.855	64.726	65.88	66.973	68.366	68.869	68.879	68.077	67.923	69.026	69.976	70.491	69.51	68.567	67.675	67.108	66.382	65.65	65.297	65.397	65.238	64.774	63.827	63.22	63.353	63.576	63.918	63.448	63.327	63.427	63.754	63.813	64.051	64.169	64.419	64.286
264.49	263.7	263	262.48	262.43	262.52	262.82	262.79	262.41	262.03	261.59	261.47	261.25	261.37	261.46	261.41	262.11	262.35	262.96	262.94	262.83	262.48	261.58	261.32	261.17	261.11	260.51	259.78	259.08	258.79	258.58	259.04	259.79	260.26	260.42	260.26	260.47	260.98	261.31	261.67	261.31	261.07
231.85	231.13	230.62	230.86	230.43	230.7	230.3	229.24	229.24	228.64	229.85	229.21	229.57	229.76	231.09	232.34	231.97	232.35	231.76	230.97	229.92	229.2	229.87	230.24	230.85	230.37	229.49	229.12	229.85	230.26	230.15	229.52	229.01	228.52	228.07	227.5	227.19	227.44	228.42	228.52	227.42	225.61
44.267	44.499	44.943	45.664	46.547	47.25	47.903	48.362	48.371	48.148	47.702	47.448	47.376	47.657	47.962	48.101	48.381	48.82	49.286	49.659	49.658	49.727	49.865	50.139	50.443	50.472	50.601	50.627	50.794	50.726	50.553	50.568	50.935	51.442	51.739	51.901	51.646	51.018	50.16	49.433	49.439	49.724	50.302	50.652	50.991	51.277	51.17	50.636	50.023	49.519
399.94	399.73	399.36	399.15	398.87	398.59	398.34	398.35	398.25	398.02	397.45	397.1	397.16	397.45	397.63	397.51	397.79	398.18	398.18	397.87	397.79	398.36	398.95	399.34	399.75	400.68	402.09	403.04	403.02	403.48	403.83	404.45	404.17	404.08	404.05	404.12	404.22	404.32	404.22	404.17	404.27	404.59	404.82	405.08	405.57	406.25	406.5	406.37	406.14	406.28
24.282	26.101	29.653	32.76	35.342	36.325	36.465	35.803	36.2	36.538	37.318	36.45	34.59	31.574	28.557	25.541	22.524	20.297	19.076	18.873	18.784	18.788	18.763	18.641	18.276	18.313	18.635	19.457	19.699	19.703	19.554	19.611	20.644	20.732	20.511	19.791	19.815	20.345	20.2	19.407	18.505	18.003	18.475	18.717	18.834	18.71	18.518	18.776	18.986	19.278
422.49	420.95	419.01	418.86	419.02	419.61	419.88	420.29	420.29	420.02	419.68	419.82	420.43	421.43	422.43	423.43	424.44	424.86	425.15	425.43	426.11	427.13	427.9	428.31	427.58	427.07	426.67	426.27	426.09	425.74	425.8	426.03	426.21	427.2	428	428.68	428.97	428.84	429.24	427.63	427.3	427.18	428.66	428.86	429	429.42	429.62	428.78	428.64	428.85
301.91	301.26	300.99	301	300.63	300.13	299.5	299.39	300.01	300.68	301.2	301.46	302.14	302.5	302.78	302.98	303.28	303.42	303.5	303.67	303.97	304.25	304.73	305.12	305.32	304.89	304.25	303.39	302.12	301.92	302.3	302.91	302.79	302.13	301.74	301.2	301.6	301.99	302.35	302.56	302.9	303.04	303.12	303.49	304.31	304.89	305.26	305.71	305.76	305.87
513.96	513.96	513.88	513.93	512.88	512.62	512.21	512.08	512.17	512.63	514.45	515.22	516.61	517.4	517.51	516.31	514.71	515.44	516.95	518.42	518.75	518.98	517.43	516.14	514.83	514.88	514.45	513.86	513.74	514.17	514.39	514.75	514.81	515.18	515.1	515.45	514.94	514.33	513.69	513.88	514.32	514.35	514.99	515.08	515.3	515.41	515.5	515.57	515.13	514.97
264.41	263.97	263.95	264.32	265.1	265.87	266.16	265.95	265.4	265.19	265.2	265.06	264.62	264.07	263.8	263.8	263.98	264.16	264.62	265.17	265.8	266.33	266.86	267.37	267.64	267.85	268.02	268.25	268.48	268.71	268.95	269.18	269.18	269.35	269.51	269.75	269.97	270.16	270.41	270.47	270.49	270.58	270.61	270.45	270.03	269.44	269.05	269.08	269.19	269.43
176.79	177.16	177.58	177.55	177.4	177.25	176.75	175.91	174.87	174.41	174.22	174.94	176.13	177.72	178.72	179.12	179.31	179.5	179.73	179.92	180.13	179.56	179	179	179.62	180.32	180.53	180.93	181.37	181.81	182.25	182.68	183.08	183.16	183.16	182.5	181.96	181.55	181.78	182.07	182.03	181.62	181.45	182.04	182.89	183.7	183.7	183.68	183.56	183.39
35.98	35.261	35.139	36.069	36.776	36.964	37.087	36.975	36.538	35.869	34.551	33.681	33.405	33.924	35.011	35.565	36.369	36.464	36.816	36.157	33.991	31.294	28.989	27.157	25.725	23.965	23.661	22.769	22.152	20.434	19.014	17.724	17.121	16.597	16.257	15.681	15.536	15.615	15.939	16.315	16.026	15.558	15.099	15.139	15.91	16.433	16.684	16.459	16.462	16.665
427.99	428.1	428.22	428.14	427.68	427.26	426.59	426.36	426.07	426.03	425.58	425.28	425.59	426.37	427.37	427.34	426.98	426.06	425.49	424.78	424.09	423.45	422.89	422.72	422.57	422.76	422.38	422.58	422.18	422.13	421.57	421.71	422.46	423.21	423.55	423.8	424.08	424.22	423.63	422.78	422.69	422.44	422.7	421.99	422.11	421.95	421.53	420.88	420.19	420.27
2.8526	3.1171	3.6577	3.4204	3.0344	2.5127	2.3144	2.1965	1.979	1.8601	1.7219	1.5012	1.2599	1.0473	1.036	1.0305	1.1727	1.3557	1.5551	1.5147	1.335	1.1745	1.2304	1.2707	1.2758	1.2114	1.1942	1.1507	1.2195	1.33	1.6168	1.8103	1.8029	1.5821	1.2697
475.59	476.42	476.36	474.96	473.82	472.75	472.74	472.89	473.42	473.72	473.77	473.4	473.17	473.1	473.08	473.02	473.2	473.57	474.32	474.95	475.69	475.99	476.18	476.09	475.87	475.77	475.41	475.26	474.91	474.52	474.06	473.36	473.35	473.49	474
44.895	43.536	42.158	40.77	40.578	41.004	41.24	40.98	40.337	39.974	39.76	39.836	40.04	40.125	39.818	39.234	38.733	38.289	38.136	41.195	44.695	48.063	48.712	49.01	49.346	49.304	49.18	48.786	48.68	48.683	49.043	49	48.645	48.496	48.836	49.584	50.061	50.474	50.657	50.724	50.226	50.314	50.248	50.354	49.91	49.177	48.199	47.598	47.749	48.099
421.07	420.8	420.32	420.06	419.35	418.89	418.54	417.86	416.75	415.44	414.62	414.71	415.37	415.08	413.79	411.94	410.67	409.76	409.39	411.62	413.91	415.72	415.4	415.14	414.29	413.55	412.84	412.89	412.02	411.55	411.24	412.27	413.36	414.15	414.02	412.63	411.24	410.3	410.05	410.06	410.61	411.32	412.25	413.09	414.53	415.7	416.34	417.27	418.3	419.96
306.58	308.65	308.64	307.88	307.12	307.68	308.23	307.88	306.96	305.85	304.98	304.69	304.83	305.92	306.82	308.28	309.08	310.26	311.18	311.98	311.52	311.55	312.21	313.34	313.29	312.15	311.67	312.11	312.03	311.18	310.25	310.44	309.22	307.13	305.54	305.68	306.4	305.33	304.48	302.56	301.66	300.65	300.65	300.4	299.98	298.53	297.72	297.29	298.22	298.73
233.59	233.27	233.82	234.66	235.83	236.41	236.69	236.85	236.69	236.33	235.87	235.61	235.4	235.41	235.76	236	235.98	236.51	236.64	236.59	236.01	235.88	236.9	238.08	239.41	239.78	240	241.2	242.57	243.94	245.03	246.14	246.67	246.26	245.54	245.15	244.61	244.15	243.89	244.14	244.78	245.41	246.21	246.75	246.96	247.05	247.17	247.26	247.53	248.04
156.24	156.75	156.81	156.97	157.01	157.46	157.94	157.42	156.58	156.5	157.13	158.46	159.02	159.83	160.04	160.77	161.61	162.35	162.4	162.2	161.94	162.17	162.23	162.18	161.43	160.91	160.64	160.23	159.92	159.3	158.92	158.06	157.37	157.69	158.84	160.26	161.35	161.92	162.71	162.91	163.64	164.65	165.76	166.97	167.95	169.2	169.73	169.96	169.59	168.73
635.43	634.27	633.46	632.67	632.24	631.58	630.94	631.36	632.09	631.99	631.42	630.55	631.13	631.38	631.08	631.08	631.27	633.07	633.84	634.19	634.57	634.56	634.57	633.99	634.1	633.72	634.15	634.74	635.63	635.3	635.02	635.41	636.05	636.84	637.18	637.35	637.06	636.78	636.23	635.18	634.71	635.13	635.39	634.94	632.92	630.8	628.38	626.68	626.18	627.46
336.38	335.19	334.66	334.56	335.01	335.51	336.17	336.55	337.26	337.66	337.66	337.11	337.06	337.26	337.98	338.36	338.26	337.96	338.14	339.13	340.09	340.89	341.82	342.31	342.98	343.02	342.76	343.13	342.98	342.53	341.32	340.87	340.82	340.11	339.74	340.04	340.8	341.37	341.75	342.1	342.37	342.67	342.61	342.36	342.02	341.94	342.15	342.45	342.47	342.72
287.52	288.49	289.04	288.21	287.31	286.26	286.63	286.83	286.96	285.67	285.08	284.27	284.04	282.97	281.64	280.44	280.54	281.47	282.13	281.62	281.25	280.99	280.74	280.53	279.24	278.36	277.64	278.48	278.62	278.07	276.82	275.96	276.61	278.57	281.63	284.76	286.66	288.64	288.7	289.24	289.29	289.93	291.73	291.51	291.02	289.77	289.44	289.88	290.23	291.49
479.61	479.57	479.42	479.22	479.03	479.04	479.29	479.54	479.62	479.43	478.93	478.47	478.2	478.41	478.86	479.33	479.7	479.87	480.02
124.86	124.31	123.45	122.39	121.75	121.38	121.78	121.95	123.15	123.95	125.05	125.38	125.9	126.35	127.17	127.75	128.18	128.15	128.07
216.88	216.06	215.49	215.54	215.98	216.33	216.48	216.51	216.63	216.7	216.9	217.15	217.27	217.24	217.38	217.41	217.63	217.66	217.86	217.97	217.41	216.35	215.25	214.43	215.18	216.14	217.39	217.91	218.59	219.43	220.13
634.54	634.27	634.23	634.19	634.23	634.54	634.52	634.27	633.56	633.03	632.72	632.38	631.98	631.53	630.67	629.72	629.26	629.88	630.67	631.56	632.18	632.83	633.01	633.2	635.06	637.36	639.99	640.07	638.85	636.81	635.35
44.275	43.426	42.701	41.885	41.628	42.064	42.568	43.262	43.078	43.005	43.213	43.305	43.703	44.073	44.468	44.544	44.271	44.138	44.153	43.919	43.041	42.261	42.046	42.556	43.06	43.647	43.883	44.101	43.86	44.109	43.612	43.244	42.14	41.693	41.399	41.616	41.442	41.157	41.018	40.921	40.699	40.43	40.332	40.243	39.568	39.101	38.608	39.068	39.598	40.796
248.92	248.82	248.87	249.39	249.95	250.11	249.96	249.6	249.43	249.04	248.65	248.61	248.26	247.88	247.72	248.13	248.78	248.66	248.56	247.94	247.62	247.35	247.75	247.66	248.35	249.64	250.88	251.52	251.11	251.46	250.98	250.66	249.83	249.59	249.73	250.62	251.07	251.11	251.04	251.02	251.13	250.9	251.08	251.06	250.14	248.98	247.82	248.15	248.75	249.19
479.56	479.32	479.24	479.22	479.18	479.25	479.38	479.55	479.62	479.61	479.6	479.67	479.67	479.76	479.77	479.78	479.76	479.8	479.6	479.45	479.16	478.88	478.33	477.65	477.31	477.23	477.12	476.95	476.71	476.56	476.18	475.83	475.69	475.41	474.38	473.32	471.57	471.48	470.79	471.53	472.06	473.86	475.66	476.05	476.17	475.73	474.57	472.16	471.25	470.82
458.58	459.32	460.1	460.76	460.88	460.83	460.82	460.73	460.91	461.22	461.69	462.3	462.9	463.67	464.2	464.53	464.66	464.91	464.57	464.41	464.5	464.88	465.14	465.15	465.54	465.88	466.32	466.71	466.84	466.94	467.12	467.54	468.07	469.02	470.72	471.66	471.66	470.97	470.67	470.15	469.56	469.26	469.34	469.23	469.14	469.11	468.67	467.79	467.68	467.48
383.8	383.29	382.82	382.95	383.07	383.75	384.07	384.41	384.41	384.57	384.54	384.45	384.43	384.45	384.81	384.72	384.72	384.53	384.32	384.21	383.85	383.89	384.04	384.39	384.04	383.38	382.62	382.71	383.05	383.61	384.18	384.74	385.31	385.67	385.89	385.6	385.21	384.73	384.55	384.4
194.39	194.65	195.13	196.24	197.2	197.98	198.64	199	198.89	198.7	198.41	198.9	198.8	198.48	197.95	198.19	199.06	199.73	200.46	200.83	201.09	201.42	201.75	202.43	202.4	202.49	202.52	202.53	202.31	201.87	201.42	200.97	200.53	199.95	201.14	202.13	203.58	203.71	204.49	205.32
400.42	400.58	399.76	399.3	398.96	398.8	398.65	397.93	397.34	397.14	397.78	398.38	399.04	399.22	399.13	398.52	398.59	399	399.29	399.1	398.95	399.39	399.98	400.16	400.14	400.3	400.84	401.05	401.43	401.88	402.54	402.88	403.06	403.14	403.45	403.59	404.1	404.05	403.89	403.47	403.37	403.3	403.35	403.44	403.56	404.04	404.58	405.4	405.69	405.85
100.9	100.95	101.25	101.66	102.04	102.15	101.95	101.79	101.76	101.7	101.72	101.78	102.3	102.59	102.81	102.8	102.72	102.15	101.23	100.57	100.59	101.04	101.15	101.03	100.74	100.66	100.61	100.47	100.42	100.44	100.31	99.824	99.124	98.496	98.079	97.826	97.735	97.959	98.215	98.464	98.502	98.708	99.123	99.557	99.794	99.786	99.925	100.02	99.803	99.178
480.01	480.05	479.96	479.76	479.49	478.93	478.21	477.12	476.2	475.75	475.88	476.49	476.73	476.58	476.06	475.48	475.07	474.9	474.75	474.68	474.59	475.06	475.59	476.09	476.55	477.26	477.75	477.89	477.77	477.9	478.06	478.17	478.11	477.79	477.53	477.32	477.19	477.25	477.17	477.3	477.07	477.05	476.97	477.03	476.61	475.73	474.7	474.17	474.73	475.95
129.76	128.63	127.36	126.93	126.48	126.52	126.37	126.91	127.16	127.18	126.53	126.2	126.27	126.59	126.97	127.25	127.45	127.32	127.49	127.95	128.84	129.17	128.9	128.6	128.19	128.85	129.43	131.05	131.83	132.81	133.34	134.12	134.8	135.94	136.83	137.04	136.6	136.03	136.01	136.47	137.62	138.88	139.41	139.64	139.56	139.84	140.53	141.02	141.47	141.31
10.319	11.906	12.475	12.431	12.256	12.104	12.535	13.033	13.232	12.704	11.662	10.621	9.5786	8.5367	7.4948	6.3538	5.4019	4.525	3.8019	3.0736	2.5556	2.0695	1.8482	1.6364	1.586	1.4637	1.2898	1.3714	1.7744	2.3925	2.6606	2.7434	2.5312	2.5611	2.4676	2.6217	2.7912	3.6656	4.7752	6.1103	6.9699	7.0436	6.723	5.6526	5.005	4.3439	4.0799	4.1617	4.2049	4.0959
535.75	535.31	535.59	536.04	536.59	536.53	536.11	535.59	535.51	535.86	536.53	537.21	537.88	538.55	539.22	539.24	538.57	537.67	537.26	537.3	537.77	538.45	538.16	537.54	536.68	536.78	536.68	537.03	537.23	537.79	537.85	537.92	537.18	536.22	535.37	535.21	535.41	535.92	536.73	537.26	537.68	537.27	536.85	536.45	536.46	537.25	538.06	538.24	538.29	539.03
36.519	36.813	36.716	36.099	35.713	35.817	36.132	36.22	36.528	37.189	37.503	36.444	34.667	32.631	32.237	33.448	35.84	37.778	38.931
177.27	176.82	176.78	177.57	179.08	180.09	180.64	180.98	180.94	180.55	180.47	181.29	182.24	182.61	182.06	181.72	181.54	181.28	180.81
196.08	195.91	195.55	195.48	195.29	195.44	195.36	195.43	195.51	195.66	195.79	195.87	195.65	195.92	195.98	196.32	196.2	196.35	196.55	196.76	196.75	196.66
21.893	22.797	23.718	23.922	24.085	24.078	23.85	24.526	25.15	26.325	25.873	25.466	25.482	26.272	25.779	24.432	22.428	21.307	20.311	19.195	18.483	17.93
226.44	226.97	227.04	226.59	226.26	226.56	227.26	227.78	227.69	227.58	227.17	226.99	226.4	226.06	225.8	225.79	226.15	226.67	227.62	228.51	229.03	229.38	229.69	230.34	231.09	231.78	232.42	232.8	233.12	233.45	234.03	234.69	235.47	236.36	237.33	237.88	237.83	237.17	236.99	237.05	237.23	236.93	236.53	236.15	235.43	234.53	233.99	233.82	233.78	233.6
636	635.71	635.77	636.21	636.38	636.15	635.56	635.08	634.92	634.64	634.3	633.98	634.29	634.6	634.59	633.91	633.39	633.35	633.28	633.24	633.9	634.37	634.29	633.07	632.24	631.9	631.44	630.91	629.97	629.12	628.43	628.03	627.81	628	628.26	628.58	628.53	629.25	629.18	628.84	627.77	627.86	628.11	628.54	628.98	629.38	629.4	628.87	628.22	627.55
383.53	383.76	383.26	381.09	380.38	380.83	381.14	381.22	381	380.44	379.91	379.65	379.85	380.37	380.88	381.06	381.83	381.91	382.33	382.01	381.45	381.78	381.86	382.65	382.14	381.18	380.96	381.03	382.03	383.24	384.98	386.71	387.44	387.07	387.14	387.81	389.28	390.28	391.09	389.84	387.85	385.5	385.15	385.07	385.1	384.89	385.09	385.06	385.41	386.02
310.67	310.81	310.87	310.73	310.07	309.4	310.72	311.93	312.88	313.16	313.9	313.48	312.41	311.18	310.61	311.33	312.3	313.65	314.47	313.26	312.72	312.2	312.73	312.78	312.68	314.01	313.32	312.49	311.32	312.19	313.3	313.72	313.65	313.29	313.44	313.99	315.27	316.25	317.95	319.42	320.34	319.99	319.12	318.68	318.67	318.81	318.76	318.53	318.39	318.46
395.89	397.48	397.89	397.77	396.6	395.98	395.86	396.46	396.58	396.27	395.91	396.68	397.9	399.02	399.12	398.9	398.35	397.77	397.26	397.11	397.14	396.85	396.21	395.7	394.6	393.27	390.65	388.67	387.04
310.6	311.28	311.5	311.76	312	312.31	312.86	313.38	314.26	315.66	317.08	317.08	315.92	314.69	314.48	314.67	314.99	315.31	315.68	316.05	316.42	316.67	316.89	316.74	316.04	315.06	314.19	313.85	313.57
43.367	41.274	39.444	38.478	37.427	37.935	39.066	40.55	40.79	40.763	40.803	41.09	41.435	41.373	41.061	40.63	40.57	40.521	40.452	39.943	39.759	39.637
440.91	438.71	436.83	433.02	428.91	425.8	425.97	427.24	427.71	427.72	427.51	427.03	426.38	426.08	426.2	426.59	426.78	426.74	426.67	428.05	430.57	433.37
167.25	167.63	168.02	167.84	167.99	167.99	168.36	168.22	168.43	168.59	168.95	169.31	169.68	169.67	169.46	169.27	169.43	169.43	169.61	169.57	169.33	168.82	168.71	168.92	169.17	169.36	169.42	169.22	168.73	168.26	168.05	168.22	168.41	168.55	168.36	167.79	166.86	165.79	164.67	163.49	162.61	162.67	163.05	163.39
630.92	631.74	632.04	630.46	630.55	630.34	630.32	630.07	630	631.54	631.97	632.46	631.7	631.76	631.52	631.32	630.97	630.51	630.72	630.26	629.93	629.81	630.18	630.82	630.79	630.63	630.45	630.17	629.72	629.43	629.41	629.88	629.69	629.35	629.16	630.04	631.14	632.14	632.88	633.83	634.13	633.29	632.34	631.73
312.5	311.36	310.24	309.44	308.94	307.95	306.58	305.24	304.6	304.02	303.35	303.14	303.15	304.25	305.76	307.72	307.17	305.71	303.87	304.03	304.41	305.04	305.49	305.85	306.17	306.33	306.58	306.68	306.76	306.64	306.44	306.25
152.38	152.26	152.64	153.22	153.38	151.84	150.28	149.28	149.28	148.92	148.34	149.34	150.8	152.27	152.41	152.39	152.1	151.36	150.31	149.78	149.85	150.04	150.02	149.86	150.12	150.51	151.16	151.45	151.72	151.91	152.25	152.59
346.17	346.58	347.05	347.54	348.02	348.5	348.99	349.3	349.12	348.78	348.42	348.52	348.52	348.53	349	349.71	350.39	350.45	350.3	349.72	349.13	348.39	348.25	348.03	348.15	347.89	347.77	347.72	347.87	348.13	348.32	348.67	348.98	349.49	349.99	350.6	350.64	350.5	350.17	350.09	350.1	350.29	350.41	350.51	350.08	349.93	349.66	349.72	349.92	350.33
244.62	245.5	245.84	245.96	246.08	246.2	246.32	246.71	246.9	247.57	247.73	248.09	247.75	247.65	246.67	245.73	244.97	245.28	246	246.05	246.18	246.13	247.33	248.91	249.9	249.53	249.14	249.22	249.64	249.22	249.94	250.61	250.95	250.38	250.07	250.81	251.48	252.19	252.45	252.7	252.97	253.09	253.38	253.83	254.49	254.73	254.7	254.28	253.82	252.88
393.91	393.68	393.65	393.38	392.32	391.15	390.01	389.39	389.04	389	389.35	389.77	389.8	389.43	388.85	388.25	387.79	387.18	387.14	387.27	387.63	387.95	387.92	387.66	386.95	386.12	385.73	385.83	386.29	386.24	385.75	385	384.35	383.68	383.3	383.23	383.56	383.85	383.66	383.29	383.17	383.36	383.81	384.29	385.07	385.7	387.1	388.36	389.82	389.53
99.778	99.845	99.363	98.888	97.94	97.204	97.014	97.658	98.165	98.709	99.216	99.641	99.854	99.974	100.03	100.19	100.01	99.512	98.661	98.106	97.972	98.008	97.902	98.105	98.81	99.335	99.607	99.45	99.626	99.851	100.34	101.04	101.84	102.49	102.83	102.87	103.11	103.5	104.07	104.33	104.31	104.23	104.39	104.86	105.4	105.92	105.91	105.81	105.59	106.23
278.1	277.95	278.15	277.97	277.79	277.84	277.93	278.02	278.11	278.2	278.28	278.37	278.9	279.76	280.35	280.61	280.51	280.63	280.59	280.54	280.49	280.45	280.4	281.13	282.11	283.48	284.44	285.82	287.3	288.69	289.61	290.35	290.6	290.53	290.03	289.72	289.78	290.56	291.55	292.38	292.6	292.73	292.8	293.08	293.47	293.73	293.17	292.05	291.16	291.21
190.09	190.36	191.06	191.46	191.73	191.69	191.46	191.22	190.99	190.75	190.52	190.28	190.12	190.07	189.84	189.55	189.34	189.51	189.85	190.19	190.53	190.87	191.21	191.33	191.41	191.4	192.49	193.46	194.26	194.01	193.57	193.36	193.55	193.87	194.3	194.08	193.64	193.42	193.9	194.9	195.61	196.05	196.52	196.76	196.79	196.37	195.76	195.02	194.26	193.36
226.46	223.37	220.53	219.91	220.73	221.53	222.21	223.08	223.98	226.69	228.3	229.9	229.5	231.77	234.87	238.61	239.6	240.19	239.6	240.03	240.13	240.75	239.88	239.42	238.84	239.6	240.24	240.05	238.87	237.25	237.75	238.57	239.82	240.18	240.23	239.16	237.56	234.49	233.33	231.76	232.41	230.9	229.54	227.62	226.9	226.83	227.46	228.38	229.19	229.61
78.266	77.513	76.277	75.637	75.265	75.42	75.635	76.409	76.592	77.831	78.447	79.723	79.585	79.435	79.859	80.544	81.437	81.276	81.054	80.222	79.228	78.255	78.227	78.538	79.164	79.6	80.236	80.49	80.365	80.649	80.658	81.511	81.787	81.991	82.021	82.145	82.748	82.758	82.786	82.367	81.41	80.911	80.973	81.879	82.823	83.525	83.791	83.609	83.271	83.074
378.06	377.93	378.31	378.79	378.85	378.8	378.17	377.65	377.46	378.28	378.91	379.42	379.51	379.96	380.33	380.58	381.05	381.18	381.02	380.44	379.83	379.47	379.85	380.48	380.67	380.25	379.99	380.4	380.75	380.66	380.36	379.94	379.51	379.2	379.01	378.94	378.86	378.12	376.75	375.04
207.02	207.6	207.74	207.8	207.77	207.68	208.21	209.07	209.82	209.51	208.39	207.5	206.33	205.64	205.93	206.86	206.54	205.97	204.9	205.22	205.3	206.22	206.95	207.3	207.4	207.57	207.07	206.18	205.44	205.5	205.93	206.57	207.22	207.68	207.97	208.07	208.21	208.54	209.08	209.71
1.3936	1.7909	2.2761	2.4181	2.3511	2.2237	2.0535	1.8581	1.7919	1.831	1.9764	2.7887	3.4798	4.0789	4.0148	4.6427	5.1824	6.1821	6.1751	6.8957	7.5529	8.4182	8.5302	7.9778	7.6824	7.9629	8.2321	8.978	9.2683	9.523	8.2437	6.888	5.229	4.9835	4.5373	4.3018	3.9404	3.6489	3.3624	2.7871	2.4603	2.3026	2.1195	1.8847	2.3831	2.8814	3.8352	4.3531	4.9225	5.2722
479.63	480.26	480.56	480.32	479.71	480.06	480.54	481.02	481.18	481.76	482.19	482.31	482.32	482.33	482.41	482.07	481.98	481.18	480.76	480.39	480.81	480.9	481.04	480.81	480.68	480.58	480.81	481.11	481.26	481.33	481.1	480.61	479.67	479.09	478.32	477.79	477.3	477.27	477.57	477.84	477.53	477.06	476.06	475.62	475.07	474.72	475	475.91	477.17	478.2
38.867	38.887	37.816	36.444	34.747	33.727	32.75	32.451	32.583	32.604	32.316	32.149	32.433	32.868	33.051	32.39	30.851	29.166	29.488	30.883	33.335	33.087	33.63	32.557	34.279	33.376	33.054	29.216	26.642	23.016	20.925	20.292	21.861
402.73	403.26	403.05	401.81	399.81	398.24	397.24	396.97	397.01	397.06	397.27	397.28	397.28	397.2	397.46	397.77	397.74	397.77	398.03	399.1	400.21	400.89	401.01	401.16	401.28	401.73	401.99	404.03	406.26	410.85	414.79	417.64	417.41
457.83	457.12	456.75	456.36	455.84	455.14	454.82	454.71	454.91	454.7	454.43	454.37	454.45	454.57	454.65	455.01	455.44	455.54	455.58	455.47	455.21	454.73	453.75	453.08	452.39	452.5	452.66	453.06	453.45	453.88	454.33	454.55	454.86	455.23	455.78	456.26	456.55	456.83	456.76	456.91	456.93	456.99	456.52	455.84	455.03	454.17	453.21	452.18	451.32	450.64
149.86	150.67	150.91	150.5	150.18	150.71	151.7	152.11	152.1	152.62	153.39	154.07	154.09	154.29	154.73	155.03	155.32	155.53	156.36	157.76	159.26	160.57	160.94	161.37	161.76	162.52	163.03	163.38	163.74	163.9	163.88	163.73	163.94	163.91	164.03	163.66	163.41	162.45	161.35	160	158.86	157.8	157.7	157.89	158.29	158.09	158.04	158.21	158.73	159.2
45.135	46.267	46.211	45.541	44.968	43.853	43.139	42.876	43.885	44.879	43.706	43.368	41.843	42.631	42.488	43.741	44.291	45.173	46.668	48.429	50.05	50.814	51.176	51.192	51.076	50.635	50.232	49.731	49.466	49.498	50.031	50.614	50.717	50.531	50.359	50.051	49.803	49.509	49.59	49.732	49.703	49.572	49.642	50.148	50.957	51.646	52.552	53.674	54.975	55.497
396.95	396.58	396.41	396.44	396.39	397.39	398.39	398.78	398.43	397.9	398.38	398.11	399.13	398.27	397.7	395.84	395.73	395.86	396.16	396.3	395.96	395.42	395.2	395.74	396.66	397.48	397.85	397.77	397.42	396.72	396.08	395.43	395.71	395.7	395.63	394.67	393.96	393.24	393.34	393.88	394.38	394.53	393.91	392.96	391.6	390.45	390.16	390.72	391.63	392.02
22.845	25.326	26.932	27.981	27.146	27.234	26.248	26.516	26.067	26.427	26.853	27.429	28.299	28.604	28.841	28.143	28.056	26.981	26.115	22.741	19.174	15.471	13.185	8.9994	4.6782	3.4375	4.1472
418.91	418.04	417.39	417.42	414.37	410.49	410.25	413.2	416.62	417.78	420.03	422.34	423.01	422.98	423.21	422.91	421.06	418.81	417.03	416.98	417.74	419.2	419.99	421.78	423.06	423.38	422.47
313.36	313.67	313.66	313.4	313.32	313.41	313.5	313.32	313.08	313.02	312.99	312.99	312.99	312.99	312.99	312.98	312.94	312.86	312.76	312.65	312.54	312.43	312.32	312.21	312.1	312.15	312.41	312.69	312.88	312.98	313.67	314.23	314.8	315.14	315.66	315.91	315.07	315.03	315.37	316.64	317.19	318.25	319.45	317.46	315.11	312.14	312.59	312.46	314.01	314.18
155.62	154.63	153.63	153.15	153.01	152.87	153.07	153.74	154.69	154.98	155.15	155.28	155.4	155.52	155.64	155.85	156.01	156.12	156.11	156.09	156.08	156.06	156.05	156.03	156.02	156.35	156.41	156.35	156.07	155.54	154.54	153.09	151.97	151.43	151.02	150.19	148.88	147.45	146.33	145.78	145.59	146.43	147.35	147.37	146.46	145.32	144.82	144.6	145.29	145.6
29.784	30.983	31.832	32.101	31.998	31.674	31.312	30.677	30.259	29.169	27.215	26.329	27.123	29.014	30.393	31.082	31.874	32.256	32.584	31.339	31.166	31.111	32.501	32.928	33.309	33.797	34.089	34.31	34.572	35.157	35.71	36.005	36.029	35.729	35.142	34.447	34.125	33.852	33.572	33.21	33.268	33.446	33.677	33.911	34.048	34.078	33.844	33.716	33.752	34.236
405.42	405.58	406.28	407.33	408.11	408.54	407.93	407.01	406.42	406.19	407.94	408.47	407.99	405.55	404.48	404.5	404.57	404.86	404.74	405.35	405.42	405.62	404.82	404.41	404.28	404.39	405.22	405.85	406.59	406.41	406.07	405.43	405	405.12	405.77	406.52	406.86	407.11	407.11	406.95	406.58	406.26	405.65	404.95	404.33	404.03	403.8	403.6	403.27	403.29
8.7819	7.2286	6.2883	6.3482	7.1591	7.7758	8.1982	8.4263	8.6545	8.827	8.9439	9.0053	9.0743	8.9587	8.6583	8.1654	7.6726	7.2409	6.8981	6.2987	5.6505	4.9377	4.7629	5.0111	5.5874	5.999	6.2782	6.4809	6.6323	6.686	7.2779	8.0672	8.803	8.6014	7.7621	6.6496	5.364	4.3787	3.8796	4.0859	4.433	4.7158	4.3653	3.7692	2.9257	2.1994	1.7195	1.3169	1.1046	1.074
559.91	560.47	560.9	560.8	560.3	559.9	559.61	559.43	559.24	559.11	559.02	558.98	558.93	559.13	559.59	560.31	561.03	561.89	562.5	562.98	563.35	564.01	564.71	564.91	564.92	564.03	563.7	563.44	563.82	563.91	564.32	564.79	565.54	565.52	566.42	566.74	568.28	568.81	569.23	568.25	567.48	567.04	567.07	566.65	565.86	565.4	564.85	564.38	564.01	564.22
2.0283	2.1155	2.5722	3.2224	2.8644	2.2956	1.7185	1.7881	2.4764	4.0946	5.2422	4.9829	3.9765	2.9933	3.5689	5.3314	7.7344	9.6518	8.6296
425.67	426.06	427.07	428.32	427.81	427.79	427.27	428.07	427.9	427.96	428.11	427.78	427.71	426.71	426.7	426.92	428.2	429.02	430.22
55.864	55.728	56.541	57.067	56.923	55.627	54.946	54.524	54.315	52.846	51.39	50.24	50.106	51.143	53.607	55.884	57.137	57.41	57.544	57.086	54.452
185.44	185.85	185.91	186.15	186.23	186.07	185.87	185.74	186.44	186.75	187.05	187.31	187.73	188.37	188.26	188.19	187.92	187.54	187.02	185.85	185.46
321.61	320.64	320.16	319.67	318.95	318.06	317.75	317.97	319.45	320.22	320.59	320.7	322.25	324.73	326.32	326.66	325.31	323.53	321	319.68	318.43	318.06	316.69	316.37	316.77	318.93	319.58	318.98	317.17	315.98	315.26	314.83	315.08	315.18	315.12	314.59	314.41	313.14	312.9	312.51	313.54	314.07	314.89	315.39	313.84	312.91	312.63	315.61	317.05	317.83
250.67	251.36	251.91	252.56	253.22	253.62	253.93	254.11	253.88	253.38	252.73	252.28	251.38	250.31	249.5	248.73	247.97	246.61	245.89	245.41	245.68	246	247.1	247.88	247.84	247.43	247.45	248.22	248.69	248.99	249.39	249.73	249.4	248.92	248.56	248.95	249.73	251.44	252.44	251.8	250.41	250.19	251.09	252.25	253.17	253.73	253.28	252.24	251.13	250.2
44.024	41.89	38.407	34.544	31.544	30.157	32.901	31.744	29.194	22.404	21.28	19.046	18.843	17.474	18.43	18.758	19.219	19.49	19.767	20.273	20.538	20.138	19.548	19.039	17.415	15.517	12.316	11.242	10.965
424.14	425.29	426.49	427.11	427.07	427.31	428.26	428.98	429.59	430.03	430.31	430.69	430.31	430.24	429.55	429.28	428.82	428.62	428.28	428.11	428.12	428.48	429.13	429.67	430.08	430.37	429.98	429.9	429.88
373.46	373.85	374.43	374.72	374.81	374.65	374.68	374.41	374.37	373.98	374.07	373.78	373.48	372.6	372.09	371.4	371.27	371.11	371.77	372.28	372.54	372.63	372.65	372.47	371.84	370.65	369.47	368.29	367.51	366.94	366.88	366.51	366.73	366.33	366.61	366.81	367.66	368.51	369.3	369.9	370.29	370.59	370.97	370.93	370.97	370.64	370.61	370.1	369.86	369.7
205.27	205.87	206.24	207.2	207.33	206.62	206.44	206.62	207.74	207.55	207.88	205.13	205.02	203.89	205.32	203.8	202.62	202.2	202.01	202.7	202.63	203.2	203.46	203.44	205.09	206.54	207.81	207.22	206.65	206.87	207.66	207.54	205.9	203.99	202.14	201.22	202.28	202	202.12	200.13	200.29	199.13	198.52	197.92	198.18	198.9	198.78	199.47	199.01	197.82
40.827	40.277	40.466	42.116	45.019	47.74	48.658	46.542	43.092	39.74	42.643	46.049	50.665	51.516	52.899	53.798	54.087	54.572	54.637	55.848	57.627	60.12
184.74	184.37	184.23	184.72	185.33	185.81	185.72	185.25	184.85	184.65	184.99	185.59	186.56	187.4	188.08	188.25	188.03	187.8	188.01	188.65	189.42	190.07
217.53	216.99	216.52	216.09	216.16	216.2	216.12	215.94	216.2	216.56	217.09	217.15	217.37	217.71	218.3	218.14	217.82	217.91	218.8	219.13	218.33	217.37	217.03	216.98	216.94	216.9	217.52	218.37
321.31	320.16	318.77	318.97	319.39	319.67	321.4	322.75	323.41	322.91	322.1	322.12	322.03	321.88	321.7	321.4	321.17	320.51	320.36	320.49	321.04	321.22	321.41	322.27	323.34	324.16	324.32	324.35
294.16	293.43	292.68	290.61	289.83	289.62	289.75	290.68	291.24	292.1	292.04	292.55	292.95	293.39	293.05	292.87	292.98	293.06	293.03	292.76	292.9	293.32	294.21	294.78	294.69	294.33	294.26	294.26	293.1	292.26	291.02	290.86	290.89	291.92	292.6	292.81	292.5	291.77	290.38	288.86	287.53	287.13	286.99	287.23	287.04	287.14	287.26	287.65	288.04	288.79
202.56	201.49	201.07	201.39	202.08	203.68	204.46	205.7	205.86	205.76	205.25	205.05	204.87	204.3	203.9	203.88	204.38	204.55	204.42	204.31	204.04	203.76	202.78	202.23	200.96	200.19	199.29	199.23	198.82	199.04	198.47	198.08	197.55	197.77	197.46	197.26	197.44	198.71	199.68	200.21	200.31	199.88	199.36	199.43	200.41	201.74	203.19	204.32	205.25	205.38
236.8	236.62	236.27	236.05	236.22	236.64	237.33	238.3	239.46	240.38	241.09	241.07	240.81	239.95	239.52	239.08	239.12	239.38	239.96	240.35	240.73	241.16	241.67	241.74	241.83	241.93	242.48	242.68	242.64	242.47	242.46	242.77	243.02	243.33	243.85	244.5	245.24
325.25	325.5	326.14	327.7	329.33	330.32	330.28	328.63	326.55	324.75	323.92	324.06	324.65	325.78	325.26	324.7	323.84	324.36	324.1	324.03	323.58	323.54	323.76	323.99	324.16	324.57	325.09	325.73	325.41	325.66	326.03	327.68	329.21	330.64	330.78	330.58	330.15
48.919	50.659	52.844	54.164	54.172	53.684	53.412	52.764	52.65	53.764	53.974	53.792	53.105	53.2	53.167	53.477	53.021	51.429	47.502	44.866	43.333	43.096	41.971	40.884
189.16	189.53	190.03	190.08	189.89	189.14	188.74	188.34	188.77	189.17	189.21	188.9	189.04	189.27	189.43	189.29	189.62	189.66	188.86	188.16	187.52	187.37	186.81	186.19
326.84	325.36	324.01	323.42	323.52	324.5	325.25	325.48	324.99	324.22	323.45	322.68	321.91	321.14	320.43	319.72	319.42	319.54	319.69	319.74	319.34	319.03	319.45	320.02	320.81	320.25	319.28	317.82	316.89	316.81	317.09	318.31	320.06	321.02	320.81	319.09	318.89	319.31	320.45	320.95	321.24
302.4	302.11	301.9	301.75	301.59	301.4	301.17	301.16	301.43	301.96	302.48	303.01	303.53	304.06	304.22	304.01	303.47	303.6	303.66	303.75	303.78	304.07	305.34	306.26	307.69	307.74	306.98	304.53	302.43	301.12	300.67	300.93	301.67	303.4	304.87	305.29	304.94	304.61	305.09	305.82	305.26
26.736	25.334	24.402	23.525	22.443	20.326	17.119	13.08	9.0401	5.0007	2.2128	1.0858	1.3083	1.6698	1.8162	2.0058	2.3304	2.7329	2.9193	3.2447	3.3429	3.4031	3.2385	3.1069	3.184	3.1516	3.1204	3.0723	2.9423	2.7307	2.4372	2.1625
432.4	431.97	431.51	431.35	431.2	430.73	429.63	428.22	426.82	425.41	424.76	425.58	426.35	427.52	427.98	429.46	430.72	431.7	432.1	431.88	430.35	427.41	424.15	422.69	422.24	422.66	423	424.21	424.74	424.57	423.71	422.91
143.31	142.51	141.74	142.04	142.31	143.15	143.55	143.93	143.9	144.74	144.73	145.11	145.13	145.22	145.3	144.25	143.57	143.37	143.33	143.03	142.24	141.75
638.38	638.38	638.61	638.5	637.65	637.18	636.82	637.19	637.49	637.56	637.81	637.78	637.69	637.6	636.96	637.02	637.15	637.8	638.27	638.48	638.76	638.97
39.406	39.15	38.631	37.463	36.149	35.079	35.064	35.331	35.625	35.823	36.195	36.603	37.013	37.063	36.961	37.017	37.486	37.95	38.751	39.381	40.102	40.249	40.437	40.658	40.901	40.828	40.313	39.782	39.239	39.07	38.949	39.046	39.24	39.454	39.75
252.1	252.22	252.15	253.44	254.86	256.17	256.73	257.5	257.77	257.14	255.84	254.83	253.78	252.78	252.14	252.08	252.64	252.89	251.93	251.31	250.9	251.64	251.88	251.77	251.4	250.52	250.12	249.89	249.86	249.82	250.07	250.47	250.71	250.46	250.16
55.77	54.749	53.332	52.51	52.015	51.41	50.589	50.766	51.714	52.975	54.387	53.72	53.905	53	53.659	53.442	53.714	54.158	54.58	54.716	54.713	54.558	54.517	54.292	54.07	54.177	54.49	55.258	56.176	57.375	58.283	58.821	58.852	58.624	57.885	57.413	57.519	58.319	59.151	59.49	59.708	59.864	59.767	59.35	59.11	59.439	59.874	59.987	59.84	59.887
189.58	189.07	188.42	187.97	187.44	186.74	185.76	185.44	185.08	184.73	184.06	183.64	183.83	184.14	184.92	185.49	185.84	186.21	186.38	186.92	186.73	186.01	184.69	183.52	183.04	183.21	183.52	183.53	183.4	183.02	182.54	182.07	181.59	181.18	180.78	181.01	181.03	180.99	180.55	180.21	179.71	179.14	178.47	177.61	176.46	175.28	174.48	174.08	174.1	173.95
268.73	267.31	263.99	261.94	260.53	261.11	260.3	260.12	259.84	259.59	258.89	258.41	258.59	259.58	260.27	261.14	260.17	258.59	257.22	257.76	258.77	258.61	258.36	258.09	257.85	257.31	257.82	258.24	259.46	257.89	258.51	258.45	260.48	260.75	259.3	257.16	256.42	257.03	258.37	259.44	259.45	259.39	258.68	259.04	258.63	258.35	257.99	258.41	258.58	258.47
29.694	29.2	26.965	24.771	22.159	20.661	18.618	18.018	17.809	17.899	17.594	17.123	16.111	15.696	15.663	16.215	16.42	16.134	15.513	14.348	14.123	14.354	15.164	14.85	14.713	14.155	14.216	14.084	14.577	15.175	15.966	16.354	17.293	17.605	17.718	17.322	17.306	17.654	17.763	18.508	18.522	18.438	17.715	17.512	17.055	17.241	17.765	18.77	19.026	18.883
157.32	157.33	158.01	158.64	159.18	159.48	159.9	159.89	159.84	159.8	160.08	160.09	159.96	159.66	159.17	158.57	158.2	158.45	158.55	158.46	158.31	158.25	157.98	157.7	157.71	157.97	158.92	159.77
639.69	639.56	639.51	639.57	639.75	639.89	639.96	639.93	639.91	639.83	639.73	639.67	639.49	639.32	639.03	638.95	638.95	639.08	639.24	639.44	639.62	639.69	639.59	639.45	639.34	639.38	639.56	639.76
17.908	18.589	17.985	17.796	17.47	17.208	16.666	15.986	14.631	14.602	14.64	14.824	14.591	14.938	16.666	17.688	18.015	18.03	17.668	17.244	17.063	15.867	12.757	8.9231
468.01	467.16	466.62	466.22	465.83	466.5	467.2	467.8	467.58	466.43	465.49	465.01	465.1	464.99	464.57	464.65	465.52	466.24	466.5	466.79	466.7	467.24	468.27	469.92
18.819	19.176	18.742	18.494	18.058	18.186	18.559	19.474	20.066	20.168	19.506	18.945	18.496	17.457	16.784	16.313	16.647	16.691	17.424	17.743	18.115	18.776	19.848	20.81	20.619	20.436	21.205	21.432	22.144	21.497	21.051	19.999	19.708	20.257	21.122	21.792	22.417	23.891	25.016	25.541	25.049	24.661	24.6	24.564	24.438	24.66	23.818	21.533	17.479	13.793
463.12	461.85	462.66	463.86	465.26	466.1	466.79	467.61	467.54	467.96	468.49	469.21	469.57	469.7	469.95	469.93	469.52	468.99	468.71	468.67	468.23	467.5	466.92	466.48	465.77	465.91	465.7	466.32	466.75	467.44	467.87	467.65	467.65	467.71	467.51	467.01	466.4	465.72	465.74	466.03	466.54	466.62	466.4	466.29	466.09	465.59	465.57	466.09	466.78	466.73
388.17	387.57	387.22	387.13	387.38	387.31	386.93	386.46	386.17	386.22	386.55	386.88	386.97	386.78	386.27	385.75	385.21	384.74	383.87	382.79	381.59	380.64	380.06	380.1	380.26	380.38	380.18	380.03	379.96	380.05	380.09	380.24	380.15	380.02	379.57	379.14	378.84	378.85	379.4	380.03	380.4	380.13	379.63	379.41	378.87	378.31	377.42	376.67	376.42	376.56
116.86	117.22	117.58	117.97	117.84	117.2	116.42	115.79	115.44	115.62	115.82	116	115.87	115.84	115.4	114.69	113.93	113.5	113.37	113.31	113.56	113.73	113.77	113.54	113.15	112.67	112.08	111.73	111.61	111.89	112.39	112.96	113.44	113.82	114.22	114.43	114.39	114.11	114.24	114.7	115.25	115.68	115.96	115.74	115.62	115.55	116.23	117.14	118.27	119.19
251.03	249.78	249.89	250.07	250.84	251.15	252.25	253.47	254.54	255.3	255.71	256.08	256.27	256.83	258.07	258.88	259.85	260.27	259.63	259.22	258.25	258.75	258.51	258.03	257.31	255.51	254.65	254.66	255.84	256.68	256.43	255.91	255.92	256.67	257.49	257.76	257.05	256.35	255.04	253.1	252.24	253.09	254.88	256.53	256.66	256.92	255.59	254.6	253.84	253.86
89.136	88.556	89.263	90.053	90.768	90.589	90.999	91.662	91.948	91.791	91.313	91.04	90.877	91.841	93.088	94.044	93.965	93.494	92.75	92.99	93.523	95.125	96.101	96.635	96.75	95.955	96.052	96.391	97.503	98.676	99.174	99.366	99.584	100.16	100.49	100.12	99.369	98.92	98.554	97.859	97.742	97.729	98.055	98.271	98.119	98.159	96.717	95.003	93.309	92.711
474.81	474.41	474.51	474.62	469.94	464.68	460.64	460.18	460.19	459.77	459.82	459.6	460.71	460.98	460.91	459.47	460.75	463.09	463.77	464.39	464.56	466.55	466.86	467.19	466.92	466.31	465.58	463.64	461.44	459.19	458.08	457.6	458.44	460.52	462.85	462.85	463.33	462.7	463.04	461.63	460.71	459.4	458.37	457.76	457.71	458.14	458.49	458.3	457.94	457.71
287.46	288.02	287.94	287.97	287.8	287.58	286.89	286.52	286.18	285.89	285.71	285.59	285.34	285.49	285.98	286.71	287.14	287.08	286.86	286.89	286.65	286.36	286.18	286.51	287.18	287.61	288.04	288.14	288.22	288.24	288.35	288.57	288.86	289.39	289.91	290.89	291.28	291.4	290.81	290.5	290.35	290.14	289.83	289.44	289.22	289.29	289.46	290.39	290.96	291.6
305.61	305.5	305.7	305.64	305.52	305.39	305.03	304.75	305.07	305.22	305.25	304.28	304.18	304.23	304.84	305.23	305.96	306.55	305.83	305.04	303.96	303.17	302.67	302.47	303.77	304.97	306.93	308.11	308.94	309.51	309.61	309.39	308.77	308.96	309.31	309.58	308.76	308.62	308.92	310.25	311.73	313.34	314.82	314.48	313.53	312.33	310.65	310.59	309.85	311.66
152.7	152.15	151.84	151.77	151.9	152.04	152.17	152.09	151.75	151.52	151.41	151.97	152.81	154.16	155.08	155.54	155.58	155.6	154.86	154.05	153.04	151.94	151.49	151.45	152.36	152.57	152.9	153.03	152.96	152.17	151.22	150.54	150.15	150.1	149.67	149.13	148.02	147.61	147.15	147.07	145.57	145.09	144.19	144.82	144.8	145.31	145.8	145.15	144.98	144.15
427.44	427.07	426.63	426.12	425.74	425.48	425.29	425.17	425.23	425.12	424.71	423.7	423.08	422.57	422.13	421.38	420.7	420.52	420.59	421.02	421.74	422.5	422.53	422.14	421.72	421.68	421.7	421.83	422.04	422.03	421.67	421.29	421.13	421.4	421.57	421.68	421.53	421.4	421.5	421.95	422.72	423.49	423.97	424.33	424.62	424.83	425	425.34	426.08	427.09
1.105	1.2077	1.384	1.6248	1.9359	2.2447	2.3972	2.584	2.7606	3.1031	3.246	3.3159	3.1688	3.1115	3.1936	3.4518	3.8365	4.1274	4.4784	4.6741	4.6871	4.5992	4.635	4.872	5.0039	4.9573	4.7194	4.4522	4.2741	4.0775	3.8639	3.534	2.9769	2.3419	1.6183	1.2084	1.0497	1.1246	1.2689	1.542	1.8889	2.2064	2.411	2.4707	2.3746	2.2013	2.0866	2.2734	2.5447	2.7932
268.53	267.97	267.87	267.61	267.51	267.41	267.55	267.3	267.17	266.84	266.77	266.87	267.26	267.52	267.73	267.82	268	268.28	268.44	268.59	268.28	268.14	267.97	267.98	267.95	268.28	268.52	268.66	268.55	268.42	268.23	267.92	267.82	268.07	269.08	269.88	270.55	271.1	271.98	273.12	273.87	274.35	274.48	274.81	275.18	275.51	275.36	275.41	275.56	275.91
206.45	206.88	207.65	208.57	208.86	208.8	208.49	208.45	208.31	208.07	207.52	206.55	205.69	205.23	205.79	206.59	207.44	207.68	207.68	207.4	207.42	207.73	208.59	209.77	210.26	210.29	210.11	210.16	210.33	210.22	210.21	209.83	209.18	208.48	208.06	207.94	207.84	207.86	207.86	207.88	207.34	206.54	205.53	204.8	204.03	203.37	202.8	202.41	202.32	202.48
442.55	442.58	442.54	442.26	441.81	441.56	441.59	441.65	441.45	441.14	440.68	440.29	439.89	440.22	441.11	442.2	442.52	442.35	442.2	442.47	442.63	442.65	442.5	442.56	442.54	442.19	441.97	441.68	441.59	441.34	441.83	442.61	442.97	442.66	442.28	442.18	441.94	441.94	441.83	441.85	441.84	442.06	442.45	442.76	443.34	444.48	445.45	445.46	445.23	445.32
173.01	172.52	172.1	171.99	172.24	172.75	172.84	172.9	172.67	172.73	173.59	174.45	175.41	176.31	178.1	180.09	180.2	179.41	178	177.36	176.54	175.89	175.27	174.73	174.33	173.95	173.32	172.75	172.77	173.39	173.94	174.2	174.36	174.42	174.63	174.55	174.47	173.98	174.09	174.52	175.49	175.84	175.72	175.22	174.48	173.37	172.41	171.75	171.8	172.09
33.453	32.458	31.871	31.821	32.418	33.183	33.787	33.802	33.468	32.973	32.66	32.311	31.953	31.948	32.722	33.999	34.97	35.476	35.572	35.361	35.146	34.835	35.017	35.191	35.228	34.686	34.13	33.585	33.211	32.909	33.021	33.376	33.653	33.465	33.023	32.577	32.564	32.93	33.342	33.28	32.837	32.265	30.602	29.632	28.972	29.704	29.691	27.961	25.098	21.553
412.55	412.68	412.35	412.36	412.8	413.48	414.3	414.67	414.58	414.02	413.48	413.28	413.48	413.92	414.25	414.34	414.44	414.63	414.82	414.8	414.41	414.04	413.77	413.67	413.88	414.56	415.42	415.91	416.26	416.42	416.55	416.73	417.1	417.88	418.31	418.58	418.89	419.25	419.69	419.62	419.57	419.64	419.87	420.5	421.45	422.45	423.23	423.53	423.41	422.86
34.696	34.524	34.685	35.361	36.063	36.562	36.63	36.756	36.456	35.956	35.133	34.424	34.324	34.633	34.919	34.937	34.771	34.846	34.871	35.196	37.146	38.357	41.641	41.157	43.863	41.671	41.592	40.314	42.885	45.54	47.037	43.872	40.478	37.111	37.593	38.247	40.387	41.278	42.012	41.059	40.495	39.916	39.152	37.662	36.185	35.644	36.074	36.231	35.779	35.369
454.67	454.65	454.69	454.69	454.99	455.5	455.99	456.36	456.71	457.3	458.06	458.76	458.53	457.97	457.67	458.14	458.75	458.91	458.99	459.07	459.43	459.92	460.58	461.33	462.13	462.39	462.34	462.57	463.54	465.14	466.97	465.66	463.8	461.03	461.34	461.46	462.28	462.29	462.67	462.39	462.27	461.74	461.54	461.61	461.78	462.09	462.14	461.72	460.41	459.15
259.28	258.76	258.47	258.56	258.66	258.58	258.35	257.95	257.54	257.6	257.63	257.63	257.21	257.11	256.77	256.39	256.05	256.18	256.45	256.83	256.87	256.77	256.59	256.8	256.94	256.57	256.27	256.07	256.08	256.26	256.41	256.47	256.47	256.17	256.04	255.37	255.27	255.29	255.39	255.07	255.15	255.05	255.98	256.81	257.85	258.48	258.57	259.13	259.25	259.64
534.55	533.88	534	534.57	535.14	535.85	536.71	537.72	538.73	539.56	539.38	538.05	536.21	536.13	535.95	535.89	535.77	536.28	537.19	537.6	538.27	537.95	537.73	536.95	536.88	535.66	535.43	535.19	534.75	534.27	534.6	535.66	536.68	537.04	538.05	539.2	540.35	540.11	539.26	536.75	536.45	535.45	536.83	536.16	536.34	534.97	534.72	534.43	534.94	534.87
243.9	243.74	243.46	243.21	242.69	241.83	241.3	240.75	240.54	240.34	240.3	240.35	240.58	240.83	240.7	240.47	239.94	239.7	239.46	239.35	239.06	239.27	239.7	240.25	240.26	240.34	240.36	240.2	239.65	239.38	239.14	238.45	237.07	236.86	237.19	237.12	235.98	235.97	236.7	237.18	236.1	235.3	235.6	236.73	237.32	236.51	235.83	235.78	236.67	237.27
345.97	346.78	347.65	348.5	348.39	347.58	346.9	346.4	346.74	347.12	347.35	347.41	347.45	347.56	346.81	346.36	346.25	346.88	347.13	347.43	347.8	348.33	348.68	349.27	349.75	350.09	349.82	350.03	350.16	350.56	350.66	351.44	352.44	352.68	352.61	353.29	354.2	354.55	353.74	353.21	353.58	353.59	353.33	352.53	353.02	353.97	354.37	353.72	353.55	354.86
50.077	49.356	49.11	49.056	49.137	49.236	49.621	49.808	49.643	49.003	48.483	48.336	48.551	48.848	48.882	48.73	48.201	47.852	48.087	48.738	49.119	49.337	48.94	48.402	47.776	47.476	47.623	47.813	48.383	49.152	49.833	50.393	51.579	52.241	52.325	51.481	51.427	51.602	51.796	51.614	51.697	51.924	52.389	52.834	53.201	53.644	54.153	54.402	54.145	53.127
177.56	177.8	178.01	178.4	178.69	178.88	178.89	179.06	179.25	179.62	179.99	180.17	180.2	179.81	179.62	179.6	179.59	179.49	179.02	178.68	178.43	178.34	178.6	178.57	178.55	178.28	178.16	178.3	178.45	179	179.42	179.56	179.85	180.16	180.94	181.77	182.58	182.85	182.47	182.1	182.31	183.02	184.03	185.09	185.96	186.11	185.83	185.57	186.42	187.48
129.78	129.18	127.67	127.18	126.91	127.36	127.5	127.79	128.44	129.72	131.43	132.63	133.34	133.8	134.03	134.15	133.98	134.01	133.89	133.92	133.59	132.9	131.96	131.22	131.63	133.06	134.77	135.54	135.48	135.44	135.05	134.89	134.79	135.34	135.64	135.61	135.45	135.33	135.49	135.73	135.57	134.94	134.31	134.18	134.76	135.21	135.24	134.8	134.43	134.46
354.82	354.19	352.99	352.52	352.34	352.94	352.71	351.95	350.84	350.14	350.25	350.5	351.26	352.38	353.26	353.71	353.6	353.5	353.53	353.93	354.84	355.73	356.48	356.9	357.4	357.86	358.43	359.17	359.87	360.43	360.85	361.4	361.32	362.23	362.8	363.8	363.59	363.02	362.52	361.87	361.65	360.83	360.19	359.1	358.13	356.74	355.5	354.39	353.76	353.52
174.34	174.75	175.12	175.63	175.85	176.1	176.42	176.96	177.89	178.21	178.64	178.62	180.16	180.08	179.84	177.77	176.79	175.92	175.07	174.47	173.84	173.65	173.53	173.5	172.98	172.83	172.72	173.78	174.08	174.46	173.76	173.95	175.43	176.71	177.64	176.58	176.2	175.45	175.26	174.77	174.54	174.15	174	173.75	173.52	172.93	172.35	171.67	171.28	170.57
617.67	616.79	616.7	616.37	617.11	618.47	621.21	622.3	622.15	621.01	621.33	621.7	624.35	622.75	622.86	620.4	621	621.26	621.13	620.71	619.9	620.3	620.12	619.64	618.31	618.86	619.61	620.99	622.99	622.04	621.27	621.27	626.19	629.15	630.74	628.46	627.85	626.44	626.42	625.77	624.24	622.08	619.51	619.41	619.39	620.25	619.51	620.58	620.62	620.96
11.482	10.15	8.8004	7.402	5.477	3.4806	2.82	3.1008	5.9773	8.2027	10.619	11.182	11.396	11.256	10.84	10.189	9.9262	9.8304	9.8808	9.7121	9.4033	8.9934	9.0376	9.2406	9.2009	8.743	8.4445	8.5022
445.74	446.35	444.02	439.44	436.18	433.96	434.05	434.24	436.83	439.56	442.68	443.76	443.69	443.16	442.89	443.22	444.04	444.35	444.33	443.59	442.81	441.57	441.36	441.56	442.13	442.08	443	444.25
314.47	314.38	314.67	315.24	315.82	316.39	315.88	314.87	313.67	313.37	313.07	312.73	312.64	312.9	313.22	313.13	313.36	313.73	314.36	314.71	315.1	315.25	315.1	314.88	314.87	315.02	314.83	313.95	313.06	312.33	312.28	312.2	311.95	311.44	310.83	310.71	310.53	309.98	309.37	309.25	309.76	309.83	309.62	309.37	308.98	308.45	307.61	307.15	306.85	306.68
263.53	264.06	265.67	268.45	271.22	274	275	274.72	273.64	273.82	273.38	272.93	272.03	272.15	272.19	271.1	270.47	269.99	270.83	271.34	271.66	271.88	271.05	270.8	270.92	272.18	272.98	272.81	272.6	272.28	272.81	272.9	272.72	272.18	271.69	271.81	271.8	271.37	271.07	271.42	272.78	274.08	275.35	276.43	276.97	277.12	277.07	277.08	276.81	276.45
63.333	64.57	65.12	65.71	65.76	65.753	65.611	64.564	64.13	63.508	62.544	60.745	59.679	60.038	61.653	62.619	62.89	62.797	63.032	63.377	63.971	65.167	65.5	65.074	63.42	63.018	63.345	63.43	62.495	61.274	60.759	60.674	60.513	60.585	60.841	60.994	60.549	59.632	59.121	59.24	59.836	60.208	60.663	61.041	61.012	60.714	60.353	60.737	61.331	62.173
170.68	171.13	170.7	170.35	170.54	170.95	171.32	170.83	170.91	171.59	172.19	172.51	172.27	172.58	173.08	173.75	174.2	174.81	175.18	175.62	176.16	177.01	177.48	177.49	176.94	176.7	176.39	176.23	175.8	175.46	175.45	176.1	177.13	178.06	178.42	178.37	178.22	178.17	178.15	177.86	177.2	176.24	175.61	175.21	173.99	172.64	171.15	170.76	170.44	170.27
2.4975	2.5856	2.6723	2.9596	3.0792	3.6021	3.7229	4.207	4.2854	4.2312	3.8858	3.7211	4.3971	4.8045	5.18	5.198	5.3874	5.3491	5.3764	7.1647	9.673	10.857	9.867	7.4645	5.7707	4.0033	3.0224	2.5319	2.5594	2.9187	2.8673	2.6464	1.9519	2.0289	1.9937	2.0657	2.018	2.261	3.27	4.0967	4.6094	4.0324	3.297	2.5314	2.0233	1.5969	1.6025	2.888	3.7551	3.9919
279.44	278.37	277.26	276.02	275.38	275.64	275.91	275.6	274.76	273.66	272.26	271.1	271.22	271.51	271.62	271.29	271.47	272.01	272.31	271.76	270.73	270.41	270.86	272.17	272.7	272.64	272.38	271.18	271.26	270	269.88	268.85	269.93	269.21	270.93	272.28	274.74	274.55	272.96	272.68	272.47	273.11	273.06	273.52	273.94	274.28	273.97	272.71	271.85	271.55
47.909	48.411	49.115	49.68	51.692	53.127	52.582	50.747	47.678	45.534	44.679	45.176	46.469	47.763	49.056	50.349	51.642	52.935	53.859	54.413	54.598	54.461	54.195	55.062	56.585	58.616	59.815	60.415	60.77	60.315	60.069	59.402	59.573	60.057	60.692	60.582	59.863	59	58.306	57.808	57.601	57.094	56.651	56.116	56.196	56.181	56.236	56.364	56.558	55.821
465.2	465.02	464.89	464.53	464.31	464.31	464.05	464.27	465.04	466.31	466.74	466.36	465.51	464.65	463.8	462.94	462.09	461.23	460.6	460.19	460	459.65	459.23	458.2	456.96	456.12	456	456.3	456.14	456.19	456.31	457.08	457.11	456.33	454.93	453.92	453.84	454.28	454.74	455.49	455.82	456.28	456.3	456.61	457.15	457.78	458.47	459.02	459.64	459.65
24.112	22.195	18.251	14.368	12.674	14.37	17.76	20.891	23.36	23.365	22.872	22.392	22.846	24.627	26.184	27.345	27.717	27.541	27.366	27.19	27.014	26.838	26.662	26.163	26.301	26.481	24.553	21.728	18.669	17.946	17.788	17.793	17.907	17.209	16.583	15.879	15.532	14.968	15.44	15.143	16.404	16.405	17.348	17.696	17.811	17.712	17.705	17.846	17.783	16.742
471.34	469.49	465.87	462.03	461.05	463.64	467.52	470.23	471.9	471.99	472.04	471.82	472.17	471.69	470.75	469.7	469.96	470.54	471.12	471.69	472.27	472.84	473.42	473.85	474.22	474.44	474.67	474.25	473.74	473.24	473.74	474.56	475.39	476	476.3	476.41	476.45	476.27	476.16	475.92	475.52	475.15	474.48	474.42	473.53	473.2	473.23	474.03	473.91	473.53
9.7355	11.706	12.833	13.294	12.83	12.955	13.934	15.588	17.764	18.791	19.108	18.866	18.625	18.383	18.142	17.271	17.068	17.28	17.452	16.589	15.187	15.408	15.463	16.216	16.531	17.061	16.897	16.094	15.602	14.802	14.073	13.459	13.19	12.948	12.809	12.979	13.496	14.363	15.337	16.174	16.662	17.203	18.284	19.065	19.629	19.625	19.755	19.575	19.19	18.892
270.05	268.01	266.32	265.29	265.33	265.2	264.99	264.39	263.46	262.93	262.69	262.67	262.66	262.64	262.63	261.68	261.06	260.49	259.78	258.29	256.37	257.13	257.33	259.08	259.83	260.95	260.77	259.89	259.47	259.28	259.28	259.72	260.05	260.25	259.94	259.39	258.62	257.64	256.83	256.52	256.45	256.51	257.12	257.4	257.14	255.86	254.91	254.19	253.55	253.34
143.55	144.05	144.93	145.82	146.6	147.2	147.38	147.66	147.71	147.84	147.53	146.95	146.42	146.37	146.91	147.49	147.56	147.45	147.1	146.52	145.89	145.08	144.75	144.48	144.3	143.9
639.97	639.88	639.71	639.54	639.4	639.39	639.46	639.56	639.68	639.82	639.95	640.02	639.97	639.79	639.63	639.56	639.53	639.5	639.49	639.55	639.58	639.6	639.54	639.5	639.54	639.69
275.93	275.12	274.67	274.86	274.73	274.84	274.86	275.14	275.07	275.1	275.17	274.99	275.06	275.22	275.92	275.45	274.97	273.88	273.05	271.73	270.13	270.16	270.63	271.87	272.19	272.36	272.35	272.49	272.57	272.89	272.3	271.14	269.79	269.08	268.09	266.94	265.9	265.87	266.58	266.78	266.65	264.89	264.05	264.06	265.97	266.28	266.64	265.1	264.04	262.03
110.16	110.47	110.98	110.83	110.74	110.58	110.43	110.58	110.82	110.84	110.1	109.13	108.96	109.01	109.59	109.6	109.46	108.3	107.16	106.49	105.58	105.2	106.06	108.46	110.74	111.12	111.29	110.95	110.98	110.26	108.89	106.95	105.31	104.44	103.89	103.27	102.37	102.46	102.12	102.53	102.59	103.15	103.93	104.89	105.38	104.39	102.86	101.34	100.41	100.14
380.56	380.6	380.88	380.88	381.27	381.25	381.19	381.53	381.74	381.28	379.84	378.54	376.87	374.98	372.38	369.78	368.23	367.11	366.19	364.31	362.12	360.33	359.93	361.53	364.94	369.42	371.24	370.03	367.04	368.86	369.7	370.68	371.73	375.6	379.58	377.06	373.95	370.85	370.31	369.96	370.76	372.33
359.91	358.48	357.83	357.97	358.04	358.22	358.62	358.63	358.94	359.12	360.2	361.01	361.68	361.81	361.76	361.71	360.76	360.09	359.69	360.36	360.73	361.54	362.86	364.09	364.41	363.64	363.97	365.79	368.02	367.63	367.33	367.48	367.31	365.69	363.37	363.83	364.26	364.79	364.21	363.89	363.09	362.35
438.72	438.27	438	438.08	438.06	437.69	437.64	437.77	438.26	438.5	439.01	439.78	440.68	441.3	441.74	441.5	440.3	438.68	437.28	436.49	435.78	434.69	433.3	432.33	432.28	432.8	432.81	432.4	432.01	432.04	432.41	433.01	433.38	433.91	434.21	434.36	433.88	433.21	432.97	433.07	433.29	433.28	433.2	433.02	433.09	433.35	433.92	434.43	435.02	435.29
283.07	283.15	282.95	282.65	282.51	282.73	283.15	283.5	283.48	283.56	283.68	284.11	284.53	284.96	285.34	285.33	285.17	285	285.09	285.2	285.12	284.81	284.33	283.63	283.23	283.03	283.03	282.7	282.26	282.25	282.84	284.08	284.92	285.4	285.28	285.4	285.61	285.57	284.84	283.63	282.46	281.56	281.06	280.92	281.42	282.23	283.29	283.95	284.24	284.25
142.16	142.25	142.62	142.8	143.01	143.33	143.3	143.24	142.73	142.4	141.74	141.23	140.37	139.49	139.14	139.59	140.09	140.16	139.97	140.21	140.31	139.85	138.95	138.27	138.37	139	139.28	139.18	138.79	138.47	137.99	137.57	136.87	136.22	135.57	135.5	135.55	136.26	137.26	138.57	139.34	139.8	139.76	139.62	139.48	139.82	140.32	140.66	140.76	140.66
639.95	640	639.98	639.82	639.59	639.39	639.43	639.62	639.76	639.76	639.61	639.46	639.27	639.22	639.25	639.43	639.58	639.59	639.56	639.43	639.29	639.14	639.08	639.17	639.21	639.2	639.07	639.01	639.02	639.11	639.12	638.99	638.88	638.78	638.64	638.39	638.09	637.88	637.72	637.83	637.94	638.12	638.18	638.29	638.38	638.48	638.73	638.93	639.08	639.09
55.963	55.49	56.554	57.054	57.634	57.802	57.7	57.645	57.8	58.799	59.837	60.596	60.443	59.826	59.486	59.42	59.453	59.395	59.263	59.804	60.555	61.089	61.136	60.994	61.074	61.096	60.62	60.149	58.28	55.531	51.396	47.261	44.446	42.766	42.046	41.392	40.65	40.34	40.268	40.646	40.992	40.82	41.094	41.424	42.029
468.99	470.05	471.02	471.54	471.72	472.08	472.57	472.61	472.53	471.25	469.96	468.95	469.29	470.2	470.81	471.11	471.12	471.29	471.52	471.56	471.43	471.3	471.38	471.47	471.5	471.52	471.06	470.58	468.99	466.78	463.49	460.2	458.28	457.95	458.5	458.77	458.64	458.63	457.8	457.2	456.73	456.59	456.53	457.17	458.52
459.91	460.33	460.38	460.42	460.37	460.33	460.29	460.24	460.2	460.15	460.04	460.68	461.61	462.58	463.14	463.55	463.85	463.74	463.28	463.28	463.45	463.87	464.01	463.88	463.73	463.68	463.91	464.24	464.58	464.97	465.39	465.95	466.45	466.94
180.56	180.12	180.18	180.37	180.86	181.35	181.84	182.33	182.82	183.31	183.83	183.39	182.91	182.67	183.31	184.11	184.76	185	185.04	185.08	185.91	186.36	186.32	185.33	184.55	183.66	182.94	182	181.06	180.24	179.54	179.04	179.12	179.3
239.28	238.94	239.06	239.53	239.92	239.9	239.84	239.86	240.21	239.98	239.76	239.43	239.42	239.65	239.83	240.07	239.88	239.49	239.11	238.95	238.95	238.88	238.8	238.72	238.64	238.57	238.49	238.41	238.33	238.26	238.18	238.1	238.42	239.13	240.09	241.5	242.94
351.66	352.2	352.19	351.84	351.74	351.91	352.13	352.05	352.19	351.89	351.06	350.05	349.3	348.83	348.27	348.81	349.64	350.44	350.51	350.49	350.39	350.14	349.78	349.41	349.05	348.69	348.32	347.96	347.6	347.23	346.87	346.51	346.54	346.98	347.67	347.82	347.69
58.895	58.302	57.622	56.857	56.14	55.17	54.331	53.846	53.943	54.384	54.939	55.79	56.536	57.292	57.902	58.362	58.756	58.811	58.785	58.673	58.657	58.687	59.051	59.454	59.862	59.981	59.921	59.973	59.966	59.741	59.121	58.203	57.363	57.077	57.112	57.273	57.257	57.119	57.202	57.341	57.401	57.561	57.649	57.547	57.144	56.527	56.223	56.005	55.913	55.849
180.51	181.28	182.03	182.59	183.23	184.42	185.69	186.5	186.65	187.19	187.66	187.55	186.81	185.63	184.77	184.89	185.93	186.81	186.76	186.86	187.35	188.23	189.24	189.88	190.82	191.51	192.85	193.33	193.65	193.17	192.86	192.12	191.21	190.51	190.01	189.59	189.24	188.58	187.63	186.42	185.55	185.19	184.84	184.55	184.46	184.61	184.76	184.61	183.94	183.05
365.49	366.31	367.77	368.03	368.83	368.8	368.82	368.62	368.52	367.59	367.39	367.43	368.4	369.32	369.86	370.25	370.28	370.95	372.07	373.37	373.29	374.11	374.16	374.51	373.56	372.17	371.21	370.25	370.68	370.7	370.38	369.46	368.47	367.84	367.86	367.75	367.79	368.47	368.86	368.62	368.53	367.94	367.53	366.16	365.95	365.85	365.24	364.94	364.98	365.56
364.56	363.77	363.57	364.32	364.58	364.53	364.26	364.84	365.41	365.86	365.81	365.8	365.97	365.9	366.2	366.33	366.53	366.48	366.49	366.7	367.41	367.26	367.31	367.1	367.73	368.47	368.66	368.53	367.64	366.95	366.58	366.42	365.93	365.41	365.01	365.08	364.75	364.12	363.27	362.91	362.36	361.87	361.34	361.39	361.65	362.16	363.12	363.9	364.32	363.99
304.68	305.28	305.54	308.91	312.54	315.66	315.26	314.09	313.77	313.98	314.36	314.05	312.79	311.47	310.51	310.49	310.89	311.29	310.8	310	308.81	308.06	307.49	306.86	306.86	306.67	308.99	311.87	315.4
140.55	141.16	142.31	142.69	142.87	142.67	142.67	142.35	142.14	142.04	141.75	141.18	140.29	139.49	138.9	138.55	138.33	138.11	138.35	139.12	139.7	139.85	139.7	140.25	140.66	141.09	141.03	141.18	141.29
8.7855	7.9845	7.8016	7.7469	7.8594	7.7257	7.5142	7.0304	6.5873	6.1331	5.8794	5.7001	5.8392	5.9707	6.1505	6.8092	7.9373	8.7537	8.9743	8.0388	7.3996	6.5895	6.6872	6.7286	6.7386	6.3333	6.4068	6.5261	6.7652	6.7035	6.8118	7.0691	7.2341	7.2606	7.2572	7.2118	7.3488	7.3701	7.0469	5.8858	4.6113	4.1718	4.1732	4.1943	3.8817	3.5817	3.8619	4.6602	5.9526	6.5656
469.92	469.84	469.56	469.49	469.41	469.51	469.28	468.59	468.15	467.96	468.02	467.81	467.66	467.97	468.29	468.82	469.31	469.2	468.9	468.98	469.29	469.56	469.01	469.04	469.08	469.45	470.08	470.77	471.25	471.54	472.21	473.45	474.94	475.94	476.56	476.71	476.94	477.3	477.57	477.5	477.46	478.31	479.28	480.1	480.49	481.19	481.74	481.64	481.62	481.52
327.65	327.65	327.46	327.23	326.92	326.31	325.68	325.62	325.32	325.12	324.84	324.97	325.11	325.43	325.88	326.31	326.5	326.42	326.44	326.44	326.53	326.22	325.71	325.22	325	325.03	325.27	325.79	326.41	326.99	327.69	328.32	328.93	329.47	329.94	330.38	330.53	330.68	331.16	331.63	331.66	331.08	330.45	330.11	329.87	329.69	329.62	329.76	329.77	329.52
305.88	306.2	306.31	306.09	305.85	305.59	305.68	305.83	306.29	306.84	307.42	307.83	308.04	308.2	308.35	308.37	308.25	308.39	308.64	308.89	308.92	308.86	308.54	307.85	307.01	306.53	306.75	307.35	307.91	308.07	308.04	307.82	307.75	307.86	308.33	308.77	309.22	309.49	309.86	309.86	309.52	308.89	308.66	308.59	308.68	308.7	309.05	309.77	310.79	311.58
272.89	272.48	272.29	272.53	272.74	272.7	272.38	271.87	271.12	270.81	270.65	271.21	271.49	272.02	272.39	273.19	273.9	274.3	274.15	273.83	273.13	272.41	271.6	271.06	270.52	269.86	269.07	268.46	268.25	268.66	269.14	269.24	268.83	268.49	268.91	269.46	269.75	269.62	269.83	270.03	270.26	270.33	270.55	270.87	270.84	270.72	270.51	271.23	271.19	270.85
532.41	532.85	532.4	532.01	530.63	529.6	529.38	530.17	531.08	531.64	531.62	531.44	531.12	531.16	532	532.99	534.36	535.32	534.49	534.01	533.1	533.65	533.96	533.74	533.81	533.47	533.83	533.88	533.43	532.89	533.2	533.91	534.24	534.09	533.16	532.41	531.79	532.01	531.98	530.38	529.83	529.56	529.47	530.01	530.02	530.66	530.04	528.78	529.06	529.45
32.236	32.44	32.441	30.716	28.964	27.173	26.733	28.167	28.883	29.526	27.836	26.392	24.367	25.155	25.812	26.787	24.792	22.516	20.08	19.158	19.84	21.374	24.101	26.098	27.648	26.173	22.983	19.063	16.821	15.843	15.353	13.641	12.96	11.092	11.825	13.608	17.496	19.352	20.232	19.568	20.805	21.079	21.963	23.432	23.817	23.596	21.759	20.491	21.558	22.039
2.8896	2.2566	1.9545	2.1113	2.2853	2.8053	3.1361	3.2491	2.8961	2.5333	2.2264	2.0984	2.2661	2.9167	3.5944	4.3625	4.2351	3.7253	2.9882	2.8326	3.6111	4.1511	4.5222	3.9101	3.2987	2.7431	2.4496	2.3484	2.2934	2.1831	2.1675	2.6223	2.769	3.2896	2.8366	2.4752	1.65	1.3203	1.3483	1.3504	1.3629	1.4383	1.5938	1.7337	1.7412	1.67	1.6834	1.6941	1.9772	2.1361
1.0004	0.99709	1.191	1.582	2.1707	2.7595	3.0303	3.1737	2.979	2.764	2.6973	2.9919	3.7092	4.3614	4.1982	3.748	2.8551	2.4761	2.6501	3.6615	4.9934	5.9567	6.5515	6.1819	5.5491	4.1916	3.3931	3.6031	5.2833	6.8878	7.9832	8.1141	7.8853	7.1845	7.4074	8.4183
401.25	405.17	407.82	409.17	409.56	409.94	410.58	411.59	412.51	413.08	412.63	411.98	411.34	411.3	412.27	413.4	414.84	415.68	415.99	415.57	414.84	414.1	413.36	413.19	413.39	415.03	416.44	416.46	414.02	411.41	409.95	410.09	411.3	412.8	414.26	414.65
395.68	395.47	394.79	394.21	393.56	393.2	392.45	391.5	390.69	390.05	389.93	389.69	389.82	389.8	389.91	390.35	391.14	392.06	392.77	393.07	393.24	392.99	392.88	392.94	393.23	393.65	393.89	393.89	393.54	393.42	393.9	394.59	395.13	395.18	394.8	394.24	393.59	393.18	392.71	392.27	392.08	392.14	392.45	392.32	392.15	391.86	391.93	391.91
120.7	119.67	118.91	118.99	120.05	120.95	121.24	120.77	120.22	120.06	119.9	120.14	120.54	121.03	121.39	121.58	122.49	122.93	122.7	122	120.92	120.31	119.7	119.83	120.12	120.19	120.24	120.43	121.32	121.66	121.91	121.87	122.31	122.17	121.41	120.44	119.77	119.34	118.95	118.55	118.32	118.27	118.41	118.76	119.36	120.07	119.45	118.64
238.64	239.37	240.2	240.41	240.19	239.62	238.73	238.34	237.65	237.36	237.02	237.18	237.78	238.38	238.9	239.08	239.5	239.7	240.12	239.95	240.25	240.12	240.43	240.83	240.91	241.08	241.45	242.47	242.59	242.11	241.11	240.74	240	239.32	238.58	238.01	237.7	237.15	236.51	236.24	236.28	236.32	235.83	235.38	235.52	235.84
345.84	344.99	343.95	345.95	347.21	349.66	350.26	351.46	351.14	352.23	353.59	354.78	353.68	352.47	352.25	352.95	353.32	353.38	353.81	354.56	355.73	356.81	357.44	357.87	357.51	357.79	358.37	359.73	360.33	360.93	360.11	359.66	358.09	357.32	357.28	358.02	359.18	359.44	359.31	358.53	357.54	357	357.32	357.44	357.14	356.36
310.08	310.34	310.96	311.82	311.04	309.49	307.66	304.88	301.3	298.49	299.08	300.82	303.21	302.29	301.1	298.03	297.49	296.99	299.76	300.43	300.84	300.32	300.65	300.83	300.5	300.2	300.6	301.44	302.21	302.72
136.13	135.52	135.1	134.94	135.09	135.33	135.67	135.14	134.64	134.4	135.01	135.88	136.88	137.28	137.46	135.79	134.7	133.44	134.61	134.84	135.34	135.9	137.29	139.53	141.33	142.99	143.18	142.7	141.59	140.75
60.985	59.423	58.122	57.617	57.693	57.542	57.643	57.744	57.723	57.689	59.018	59.557	59.496	57.816	57.207	57.631	58.437	58.76	58.838	58.5	57.915	56.759	55.101	55.247	55.797	57.552	58.529	58.351	57.587	56.242	55.892	56.286	56.826	57.55	57.732	57.385	56.635	55.781	55.286	55.608	55.266	55.479	55.187	55.808	56.201	56.698	56.991	57.08	56.409	55.543
361.86	361.39	361.1	360.92	361.21	361.48	361.94	362.4	362.77	363.13	363.38	363.6	363.74	364.05	364.68	365.57	366.17	366.63	366.72	367.08	367.42	368.39	368.98	369.39	369.59	369.61	369.38	368.98	368.9	369.56	370.14	370.06	369.41	369.25	370.38	371.32	371.26	371.2	371.38	372.61	373.89	375.54	376.84	377.12	376.72	376	375.26	374.5	373.77	373.28
312.63	313.77	314	314.18	314.22	315.07	314.55	314.94	314.95	315.04	314.36	313.76	314.42	314.81	315.67	315.97	316.07	315.44	316.1	318.23	320.79	321.73	321	320.39	319.81	319.93	319.44	317.99	317.3	317.08	318.01	318.37	318.59	318.8	319.05	319.23	319.23	319.02	318.13	317.57	317.01	316.92	316.41	316.02	315.78	315.1	313.42	312.81	313.29	314.91
276.2	274.88	273.96	273.64	273.5	273.82	274.18	274.98	275.03	275.31	275.22	275.46	274.52	273.74	273.21	273.43	273.2	272.92	272.08	272.07	272.09	272.74	272.49	272.18	271.22	271.34	271.33	272.12	272.4	272.95	273.47	274.02	274.54	275.11	275.54	275.76	275.7	276.21	276.72	276.97	276.54	275.88	275.5	275.28	275.18	275.41	275.19	274.77	274.25	274.71
310.09	310.82	311.2	311.66	311.56	312.62	313.91	314.78	314.59	313.89	313.62	313.16	312.72	312.55	312.47	311.96	311.35	310.56	310.07	308.89	307.78	306.35	304.99	303.48	302.75	302.79	303.64	304.37	304.46	304.15	303.81	304.2	304.8	305.33	305.65	305.99	306.46
305.62	304.9	305.24	306.17	307.39	308.1	308.15	307.42	306.58	305.81	305.26	304.92	304.72	304.8	304.98	305.47	306.62	308.31	309.8	310.34	310.31	310.21	310.3	310.3	310.29	310.29	310.09	310.08	310.31	310.25	310.05	309.36	309.44	310.29	311.23	311.44	310.9
464.07	464.48	464.79	465.23	465.67	466.54	467.19	467.84	467.95	468.06	468.24	468.35	468.27	467.7	466.76	465.68	464.9	464.45	464.3	464.12	464.58	465.16	465.61	465.4	465.08	464.86
171.01	171.46	171.76	171.85	172.12	171.96	171.85	172.16	172.65	172.86	172.5	172.37	172.44	172.71	172.53	171.9	170.97	169.87	169.35	168.54	167.43	166.3	165.89	166.64	167.79	168.71
166.39	166.27	166.26	166.1	166.02	166	166.13	166.28	166.75	167.49	168.26	168.84	169.14	169.73	170.13	169.89	169.07	168.46	168.7	169.14	169.51	169.62	169.78
627.14	626.3	626.65	626.36	626.52	626.3	626.26	626.14	626.17	626.67	627.03	626.72	625.65	626.3	626.83	628.08	627.32	627.33	627.33	627.65	629.05	631.5	635.07
1.0532	1.0222	0.99123	0.97309	1.114	1.2653	1.4441	1.4239	1.3601	1.2962	1.4199	1.7332	2.1989	2.606	2.7049	2.6068	2.3784	2.3012	2.1159	1.943	1.8028	1.8331	2.08	2.264	2.4214	2.3447	2.2822	2.2585	2.4699	2.7334	2.7997	2.6222	2.5042	2.3278	2.137	1.8578	1.6884	1.5736	1.3679	1.2634	1.1495	1.1419	1.0744	1.0387	0.98912	0.98161	0.9568	0.94346	0.94159	1.0755
83	83	83	82.788	82.473	81.614	80.46	79.186	78.226	77.556	77.332	77.076	77.166	77.101	77.257	77.336	77.264	77.067	76.757	76.607	76.237	75.545	74.698	74.136	73.768	73.772	74.305	75.127	76.063	76.767	77.548	77.984	78.289	78.354	78.41	78.396	78.552	78.669	78.533	78.165	77.41	76.789	76.209	75.851	75.462	75.003	74.572	74.18	73.828	73.433
263.71	264.09	262.07	258.97	257.56	257.92	258.3	256.05	255.24	255.11	255.39	255.46	255.67	255.82	257.17	257.62	257.87	257.06	256.83	257.88	260.42	263.72	265.24	263.63	260.73	258.47	257.49	257.14	256.48	256.11	255.9	256.16	256.5	256.63	256.63	256.62	256.66	256.54	256.24	256.01	255.76	255.41	255.17	255.3	255.81	257.01	258.57	258.9	257.54	257.36
98.82	97.389	96.443	95.658	95.544	95.405	95.64	96.221	97.06	97.677	97.869	98.045	98.135	98.318	98.268	98.291	98.038	97.703	97.646	97.838	98.322	98.467	98.355	98.087	97.955	98.037	98.139	98.103	97.942	97.794	97.918	98.254	98.828	99.401	100.07	100.48	100.68	100.62	100.7	100.67	100.62	100.57	100.62	100.76	100.69	99.994	98.903	98.589	99.098	101.16
38.524	39.895	41.67	41.436	40.208	36.216	34.147	31.797	32.973	34.977	37.279	38.588	39.028	39.723	40.018	40.171	39.835	40.121	39.674	39.219	38.269	37.874	37.773	38.255	38.891	39.32	38.872	38.066	37.356
412.76	413.11	413.22	413.27	413.06	412.65	412.51	412.31	411.94	411.57	411.39	411.37	411.87	412.31	412.65	412.72	413.45	415.02	416.77	418.07	418.66	418.87	418.53	418.08	417.72	417.83	418.04	418.43	418.65
63.732	62.922	61.637	60.771	61.108	61.989	62.191	62.042	61.063	60.738	60.263	60.471	60.426	60.603	61.024	61.175	59.765	58.704	58.08	59.487	60.767	61.845	61.801	60.803	58.893	57.038	55.239	54.223	53.705	53.909	53.828	53.755	53.909	54.492	54.915	55.623	56.739	57.726	57.959	58.062	58.953	60.195	60.059	58.758	56.723	55.535	54.716	54.434	54.326	54.725
486.16	485.17	483.97	483.34	483.5	483.97	483.81	483.35	482.82	483.22	483.43	483.82	483.74	484.07	484.4	484.75	484.98	485.1	485.45	485.95	487.05	488.1	488.74	488.65	488.19	488.06	488.25	489.38	490.14	490.12	489.97	490.14	490.19	489.24	487.72	486.69	485.83	485.34	485.16	485.53	486.31	486.91	487.28	486.98	487.07	487.77	488.67	489.47	489.65	490.05
308.08	307.57	306.66	306.19	305.83	305.61	305.22	305.12	305.18	305.28	305.08	304.65	304.42	304.26	304.22	304.4	304.31	304.68	305.06	305.85	306.19	306.41	306.47	306.96	307.5	308.3	309.03	309.81
444.2	444.72	445.31	445.98	447.78	448.81	449.05	446.92	445.04	445.07	446.52	448.43	448.79	450.14	450.6	451.91	451.34	454.58	457.9	459.93	458.46	455.25	454.33	451.27	448.27	444.77	443.51	442.46
0.56432	0.046661	0.37331	1.1117	1.9324	2.3898	2.5612	2.5328	3.0023	3.6532	4.1155	4.0828	3.6925	3.3877	3.2456	3.5131	4.0487	4.4928	4.7646	4.7692	4.7184	4.4595	4.2037	4.0315	4.1335	4.3494	4.5893	4.6134	4.6266	4.2229	3.974	3.837	4.0796	4.322	4.2087	4.4317	4.2887	4.7237	4.9485	5.882	6.7516	7.3218	7.0329	6.0522	5.4735	5.6198	6.0139	5.9175	4.6718	3.5398
8.8702	9.349	10.611	12.094	13.113	13.396	13.386	13.144	13.029	12.75	12.584	12.477	12.625	12.896	13.046	13.32	13.712	14.28	14.806	14.897	14.648	14.06	13.661	13.172	13.187	12.861	13.034	12.617	12.506	12.02	11.606	11.2	11.81	12.712	13.011	12.602	11.944	12.71	13.256	14.476	15.396	16.515	17.035	16.96	17.389	18.613	20.84	22.876	23.657	23.866
42.419	42.67	42.904	42.913	42.801	42.469	42.263	41.824	41.507	41.288	41.519	41.516	41.465	41.088	40.779	40.651	40.87	41.293	41.44	41.466	41.611	41.6	41.43	41.476	41.706	41.813	41.352	41.142	41.261	41.314	42.425	43.728	45.404	45.797	45.634	44.763	43.938	43.43	42.804	42.406	42.345	43.394	44.267	44.322	44.346	44.073	44.335	44.114	44.148	44.027
466.41	466.64	466.95	467.32	467.55	467.74	467.99	468.34	468.69	468.96	468.99	468.72	468.27	468.16	468.1	468.3	468.26	468.26	468.08	467.79	467.3	467.11	467.14	467.43	467.48	467.31	466.86	466.19	465.66	465.22	464.92	464.38	463.83	463.34	463.22	463.38	463.5	463.61	463.68	463.88	464.02	464.1	464.19	464.4	464.67	465.15	465.54	465.8	465.85	465.79
431.14	430.82	431.23	432.13	431.71	431.5	432.02	433.44	434.72	434.91	434.74	433.32	431.85	430.02	428.97	427.95	427.72	428.17	428.85	429.81	430.37	430.22	427.85	425.4	423.5	423.66	424.36	426.23	427.22	428.25	428.65	429.15	429	427.06	426.05	425.96	427	428.09	428.16	427.98	427.07	427.01	426.89	426.15	426.07	426.53	428.77	429.09	429.12	428.09
279.73	279.18	279.09	279.47	279.46	280.22	281.2	282.65	283.27	283.22	282.86	282.63	283.24	283.86	284.82	285.41	285.86	286.2	286.52	287.5	288.81	290.3	292.25	293.79	295.21	295.36	294.66	292.93	291.29	290.04	289.61	289.05	289.11	290.58	291.85	292.19	291.31	291.31	291.75	292.1	292.15	292.19	292.02	292.45	292.38	292.23	291.09	290.68	290.57	290.96
9.097	9.4094	9.7218	9.8789	9.8898	8.9855	8.5885	8.1654	9.3106	10.103	11.072	12.014	12.53	12.471	11.768	11.497	11.691	11.852	11.927	11.47	10.672	9.369	8.7121	8.1061	8.2506	9.0886	10.288	11.885	12.691	13.777	13.623	13.894	14.137	14.531	14.264	13.257	13.133	12.806	12.632	12.308	12.216	12.435	12.262	12.55	12.912	13.572	14.553	15.193	16.02	16.32
502.28	501.6	500.93	499.81	499.31	500.27	502.07	503.25	503.51	502.54	501.83	500.87	500.02	499.52	499.27	500.71	501.91	503.17	503.25	503.88	504.4	505.46	505.06	504.23	502.86	502.38	502.08	501.58	500.83	499.96	499.45	498.52	497.98	497.75	497.95	497.87	497.79	497.86	497.51	496.45	495.17	494.03	493.46	493.37	493.57	493.82	494.46	495.45	496.43	496.78
372.63	371.62	371.59	371.6	372.2	372.58	373.5	374.41	375.33	376.25	377.16	376.77	375.51	372.67	370.99	370.05	370.16	369.04	366.77	364.38	362.75	362.15	361.55	361.27	360.74	360.66	361.4	362.48	363.58	363.84	364.98	365.24	365.27	364.04	364.55	365.06	365.55	364.79	364.43	364.27	364.48	363.78	362.56	361.29	360.79	360.65	360.36	360.16	359.56	358.97
375.81	375.07	374.84	374.6	374.8	374.74	375.07	375.4	375.72	376.05	376.38	376.62	376.62	376.91	377.32	378.02	378.22	378.06	378.39	379.19	380.56	380.28	379.55	379.06	379.69	380.68	380.75	380.52	379.83	379.43	379.02	379.07	379.3	380.02	379.61	378.64	377.17	376.35	375.87	375.56	375.57	376.4	377.94	379.49	380.82	381.81	382.29	382.26	381.93	382.13
269.88	269.89	269.4	268.98	269.17	269.22	269.21	269.67	270.43	268.69	268.46	269.14	270.85	269.51	268.18	267.14	266.65	264.17	263.75	262.56	261.37	257.89	254.82
105.42	106	107.01	107.84	108.09	108.38	108.33	108.38	108.02	108.32	107.68	106.54	106.27	107.94	108.76	109.65	109.71	111.21	110.52	109.72	109.1	108.88	108.28
1.513	1.5694	1.5549	1.5823	1.7156	1.8138	1.8973	1.869	1.8143	1.7259	1.6437	1.5585	1.6229	1.6968	1.74	1.625	1.4723	1.4618	1.7124	2.2339	2.7005	2.9627	2.8938	2.7784	2.6147	2.5326	2.3483	2.2892	2.1755	2.0394	1.7537	1.4333	1.262	1.0965	0.96966
417.55	417.6	417.6	417.63	417.47	417.1	416.62	416.21	416.13	416.12	415.93	415.74	415.59	415.51	415.35	415.12	414.27	413.57	413.1	413.4	413.55	413.41	413.37	413.41	413.66	414.07	414.62	415.19	415.52	415.93	416.4	416.91	416.89	417.15	417.46
236.04	235.58	235.82	236.56	237.03	237.15	237.17	236.82	236.87	237.05	237.4	236.95	236.26	235.68	235.61	235.69	235.89	236.15	236.38	236.68	236.89	237.14	237.24	237.35	237.96	238.92	240.05	240.61	240.43	240.06	239.64	240.19	240.95	241.99	242.17	242.19	242.35	243.24	244.49	245.13	245.14	245.01	244.68	243.92	243.19	242.65	242.58	241.89	241.11	240.34
377.68	377.19	376.29	375.91	376.14	376.98	377.65	377.83	377.75	377.5	377.31	377.47	377.65	378.04	378.26	378.29	377.94	377.26	376.51	376.11	376.01	376.51	376.99	377.15	376.87	376.78	377.19	377.76	378.4	378.73	378.59	378.22	377.54	377.39	376.9	376.67	376.89	378.16	380.28	380.9	380.01	379.47	378.65	377.54	376.19	375.9	376.61	376.88	377.52	378.02
255	255.32	255.89	256.25	256.52	256.8	256.78	256.43	255.86	257.11	260.41	261.09	259.99	257.11	257.1	257.4	257.78	257.42	257.63	258.33	260.44	262.31	264.6	266.65	269.1	271.14	272.48	273.22	273.8	274.13	274.3	272.84	271.57
104.62	104.26	103.99	104.07	104.19	104.27	104.15	103.95	103.66	103.6	103.77	104.11	104.35	104.47	104.23	103.74	103.12	102.51	101.61	100.44	99.224	98.671	98.034	97.511	97.216	97.385	97.22	96.186	95.897	96.591	97.982	98.938	98.171
49.772	50.03	50.516	50.825	50.846	50.425	49.957	49.93	50.025	50.094	50.168	50.412	50.444	50.364	50.035	49.907	49.794	50.096	50.73	51.644	52.78	53.897	54.377	54.475	54.377	54.497	54.592	54.887	55.243	55.539	55.516	55.188	54.787	54.436	54.193	53.762	53.394	53.36	53.501	53.413	52.796	52.199	51.718	51.711	52.113	52.576	52.554	52.333	52.428	52.885
278.33	277.36	276.8	276.68	276.77	277.06	277.2	277.44	277.28	277.12	276.73	276.46	275.85	275.12	274.4	274.01	274.25	274.57	274.98	274.9	274.83	274.37	274.16	273.44	272.94	272.34	272.69	273.01	273.08	272.66	272.54	272.82	273.06	272.98	272.8	272.67	273.07	273.71	274.8	275.64	275.67	275.04	273.95	273.29	273.04	273.22	273.45	273.89	274.42	274.75
56.377	56.14	55.184	54.207	53.438	52.994	53.032	53.356	54.005	54.547	56.241	57.347	59.019	59.9	60.716	61.947	62.07	62.344	61.44	61.143	61.622	62.781	64.075	64.951	65.589	66.26	67.218	68.196	69.332	69.381	68.721	67.515	67.004
485.45	486.37	486.72	486.69	486.09	485.37	484.71	484.36	483.3	482.51	481.69	482.01	482.71	483.75	484.21	484.71	485.09	485.65	485.64	485.35	484.84	484.45	484.26	484.1	484.23	484.74	485.44	485.9	485.47	485.26	485.24	485.54	485.6
0.9974	0.99446	0.99432	0.9966	1.052	1.1197	1.1431	1.1382	1.1276	1.158	1.1336	1.0722	1.1034	1.2135	1.3637	1.3735	1.2655	1.1641	1.089	1.0591	0.99975
417.85	417.72	417.61	417.27	416.92	416.51	415.78	415.27	415.2	415.76	415.77	415.07	414.41	414.28	414.78	414.92	414.31	413.06	412.56	412.17	411.96
111.92	112.57	113.13	113.37	113.76	114.11	114.28	114.35	114.63	114.7	114.46	113.9	113.44	113.67	114.09	114.64	114.82	114.62	113.92	112.74	111.89	111.18	110.68	110.1	109.92	110.07	110.32	110.41	110.16	109.9	109.32	109.1	109.13	109.79	110.09	110.25	110.22	110.43	109.33	107.99	106.71	106.46	106.45	106.35	106.51	106.61	106.49	106.16	105.53	104.54
371.51	371.35	371.36	371.4	371.79	371.82	371.77	371.18	371.19	371.27	371.2	370.39	369.62	368.72	367.93	367.02	366.46	366.08	366.1	366.47	366.42	366.17	366.54	367.1	367.43	366.71	365.76	364.89	364.85	364.99	366	366.25	366.32	365.49	364.85	364.92	364.88	364.85	363.82	363.1	362.31	362.16	362.1	362.17	362.21	361.79	361.56	361.12	360.95	360.12
278.48	278.12	278.59	279.02	279.31	279.44	279.53	279.81	280.04	280.19	280.06	279.86	279.95	280.17	280.22	280.22	279.42	278.88	277.84	277.29	276.44	275.59	275.21	275.01	275.22	275.38	275.77	276.16	276.55	276.94	277.33	277.72	277.49	277.05
535.98	535.44	535.2	534.58	533.94	533.13	532.86	532.44	532.13	531.84	532.6	533.09	533.29	532.71	532.35	532.2	532.46	532.6	533.11	533.62	534.48	535.34	535.53	535.47	534.97	534.69	534.22	533.76	533.29	532.82	532.35	531.88	532.71	533.35
46.366	45.368	44.399	43.265	42.622	42.28	42.247	42.101	42.431	43.236	44.488	44.894	44.693	43.825	43.716	43.935	44.659	45.259	45.804	46.297	46.346	46.073	45.501	45.518	45.827
419.15	419.48	419.43	419.35	419.38	419.49	419.53	419.59	419.41	419	418.45	418.34	418.28	418.13	417.97	418.02	418.28	418.27	418.31	418.28	418.62	419.2	420.14	420.28	420.01
366.81	365.88	362.7	358.92	356.64	356	356.16	356.32	356.48	356.23	355.98	356.35	357.38	357.79	356.82	356.66	358.41	361.21	363.3	362.81	360.89	359.36	359.29	360.99	361.89	361.55	361.56	362.59	364.02	364.47	365.22	364.94	363.62	360.24	358.29	357.93	358.07	358.34	356.82	355.16	353.98	354.01	354.94	355.83	357.38	358.67	360.51	362.04	363.76	362.5
378.2	379.78	382.16	384.82	386.42	387.19	387.39	387.58	387.78	387.6	385.85	383.33	380.98	379.67	379.41	379.55	380.29	380.99	381.28	381.47	381.42	381.59	381.69	381.69	381.81	381.32	381.21	381.2	381.63	381.45	380.86	380.36	380.03	379.31	378.46	377.97	378.35	379.01	379.9	380.7	380.68	380.1	379.54	378.44	376.35	373.43	372.84	373.58	374.83	375.5
303.32	303.94	304.86	305.68	305.91	305.56	304.72	304.29	303.44	302.62	301.56	301.27	301.36	301.21	300.94	301.22	301.68	302.19	302.25	302.89	303.34	303.51	303.25	303.31	303.53	303.81	303.78	303.54	303.29	303.17	303.43	303.81	304.19	304.12	304.14	304.45	304.81	305.14	305.15	305.27	304.83	304.97	305.16	305.75	305.84	305.45	304.68	303.99	303.79	304.04
460.67	462.76	465.43	468.03	469.35	469.23	467.91	467.69	467.72	467.23	465.93	465.4	465.6	465.72	465.19	463.17	461.19	458.96	458.99	460.16	461.2	462.2	462.54	463.37	463.21	463.07	462.18	462.48	461.81	461.81	461.87	463.23	464.46	464.14	463.65	463.57	463.46	462.45	460.49	459.08	458.05	457.45	457.99	458.71	460.47	462.45	464.28	465.51	464.89	463.9
31.119	31.841	33.056	34.364	35.076	35.002	36.927	39.384	41.552	43.19	43.189	43.367	43.281	43.835	44.084	44.091	44.278	44.951	46.281	47.584	48.549	48.853	48.944	49.014	49.157	49.644	49.741	49.868	48.653	46.949	44.396	41.842	39.288	36.734	34.644	32.844
463.25	463.08	462.53	462.34	461.1	459.9	458.92	457.71	456.91	455.86	456.07	455.88	456.33	456.7	456.01	453.56	451.14	449.99	449.18	447.84	445.9	444.54	443.22	442.68	443.49	444.16	444.46	443.59	444.48	446.69	450.19	453.69	457.19	460.7	463.5	465.97
276.81	276.16	276.48	277.39	277.8	277.39	276.58	275.94	275.16	274.21	274.33	274.25	274.4	273.64	273.57	274.34	275.46	276.46	276.59	276.61	275.9	275.4	274.72	274.74	274.78	275.59	275.61	275.19	273.92	273.47	273.48	273.82	274.77	275.42	275.89	275.88	276.17
539.32	537.57	534.94	532.9	533.05	534.25	537.48	539.5	541.77	542.21	540.05	538.76	537.54	537.53	535.62	533.24	532.86	533.83	536.13	538.33	539.48	539.76	540.1	540.7	540.84	538.76	537.88	537.14	538.69	538.6	539.44	539.94	540.77	541.01	540.68	540.2	539.53
1.3533	1.5733	2.039	2.5644	3.0647	3.3542	3.2454	2.9817	2.5785	2.2597	2.198	2.2913	2.221	1.9034	1.556	1.3354	1.2263	1.1839	1.22	1.225	1.1488	1.1294	1.1574	1.1854	1.2133	1.2413	1.2693	1.2973	1.2899	1.3108	1.3211
406.52	407.43	408.36	409.08	409.76	410.26	410.32	409.85	409.15	408.55	408.21	407.97	408.34	408.14	407.83	406.75	406.29	405.96	406.58	407.16	407.82	408.01	408.31	408.61	408.91	409.22	409.52	409.82	409.9	410.06	410.05
30.56	29.245	28.568	27.947	28.489	29.19	30.017	30.251	30.659	31.308	32.038	32.249	32.443	32.781	34.955	36.905	38.776	38.977	39.199	39.422	40.246	41.271	41.989	42.187	42.329	42.284	42.195	42.785	44.816	47.457	48.302	47.451	45.716	44.986	44.534	44.21	44.855	46.816	48.87	49.256	48.167	46.477	45.115	43.969	44.388	45.204	45.564	44.737	43.083	41.994
452.31	450.14	449.48	449.48	450.12	450.82	451.91	452.15	451.93	452.65	453.27	452.76	455.04	455.08	458	457.81	459.63	459.18	457.51	456.4	455.38	453.45	450.99	448.91	447.63	447.19	446.78	446.36	444.67	443.01	440.8	438.37	435.33	435.92	436.48	437.32	435.76	435.04	434.41	434.2	435.79	436.84	436.78	435.33	434.58	434.07	433.14	432.11	432.06	433.03
2.0471	2.4478	2.7429	2.9206	3.101	3.1433	3.4264	3.7812	4.1406	4.2205	4.2822	4.404	4.4951	4.3099	4.1468	4.1419	4.2742	4.3189	4.2212	4.0103	3.6734	3.5146	3.5855	3.8071	3.9429	4.0062	4.277	4.3959	4.4955	4.3998	4.3263	4.389	4.7371	5.1774	5.178	4.6448	4.1327	3.7963	3.6982	3.4751	3.4571	3.4184	3.4219	3.3392	3.0523	2.7886	2.475	2.5155	2.5958	2.721
412.54	412.49	412.28	411.77	411.55	411.41	411.65	411.61	411.64	411.73	411.65	411.34	411.24	411.4	411.82	411.91	411.95	412.08	412.14	412.26	411.98	411.62	411.21	411.01	411.04	410.99	411.33	411.67	411.88	411.46	410.83	410.41	410.45	410.91	411.32	411.41	411.05	410.5	410.12	409.55	409.3	409.13	409.56	409.88	410.11	410.13	410.27	410.26	410.24	410.27
238.46	238.49	238.47	238.86	238.96	238.83	238.8	239.22	239.85	240.4	240.78	240.89	240.83	240.73	240.16	239.29	238.29	237.48	236.78	235.83	235.65	235.46	236.37	236.98	238.14	239.03	239.64	240.19	240.53	240.71	240.31	239.47	238.34	237.23	236.2	235.85	235.58
386.98	387.9	388.61	389.41	389.84	390.56	391.23	391.61	391.83	392.19	392.4	392.37	392.15	391.75	391.9	391.78	391.84	391.56	391.23	390.95	390.69	390.72	390.4	389.86	389.34	388.93	388.48	387.83	387.19	386.9	386.98	387.38	388.28	388.82	389.48	389.98	390.86
35.016	34.822	34.523	34.125	32.819	32.586	32.348	33.086	33.353	33.899	34.226	34.341	34.71	34.954	34.908	34.915	35.337	36.159	36.395	36.94	37.683	38.695	39.787	40.669	41.344	41.187	40.562	39.849	38.939	38.035	37.605	37.366	37.342	37.187	37.573	37.884	38.104	37.75	37.409	37.067	36.809	36.267	35.993	35.741	36.252	36.877	37.899	38.092	38.228	38.907
455.64	455.67	455.49	453.79	450.96	448.98	447.36	448.36	449.63	452.78	454.3	454.43	453.69	452.98	452.79	452.53	452.82	453.06	453.86	454.34	454.59	454.33	453.79	453.63	453.56	453.77	453.61	453.29	453.12	453.05	453.2	453.63	454.14	454.29	454.35	454.15	453.99	453.59	454.41	455.99	457.93	460.5	462.71	465.12	465.85	466.26	466.03	465.8	465.77	464.45
75.687	75.563	76.068	76.793	78.001	78.981	79.476	79.39	79.35	79.338	79.374	79.534	80.059	80.689	81.223	81.407	81.307	80.952	80.589	80.462	80.472	80.72	81.046	81.317	81.228	81.138	81.122	81.402	81.607	81.617	81.356	81.023	80.769	80.78	81.122	81.538	81.733	81.542	80.773	80.425	80.571	81.652	82.894	83.843	84.584	84.976	85.403	85.661	85.75	85.673
488.88	488.69	489.09	489.52	490.4	491.14	491.86	491.94	491.85	491.16	490.69	490.21	490.38	490.28	490.26	490.24	490.97	490.82	490.47	489.11	488.57	488.34	487.98	487.57	487	486.72	487.12	487.08	487.1	486.18	485.43	484.65	484.61	484.76	484.79	483.83	483.71	483.64	484.69	484.48	484.28	482.86	481.42	479.93	479.17	478.95	478.75	478.68	479.04	479.97
284.37	285.05	285.45	285.65	286.05	286.5	287.12	287.31	288.26	288.73	289.27	288.4	288	286.63	285.78	285.3	285.29	285.54	285.64	286.46	286.98	287.13	287.22	286.93	286.76	286.64	287.32	288.13	288.95	289.79	290.72	291.24	291.57
261.96	262.15	262.82	262.98	263.05	262.98	262.32	261.77	260.64	260.11	259.89	260.16	260.23	260.98	261.78	262.4	262.85	262.68	262.49	261.73	261.71	261.83	261.61	261.81	262.2	262.55	261.98	261.24	260.56	259.94	259.23	259.19	259.41
39.952	39.845	39.829	39.665	39.35	39.265	39.753	40.625	40.767	40.135	38.991	38.488	37.387	36.026	34.942	35.411	36.917	38.858	39.932	40.452	40.045	40.164	40.251	40.39	40.077	39.709	39.366	39.09	39.116	39.142	39.287
503.7	503.69	502.94	502.55	502.74	504.12	505.36	506.28	506.93	507.62	508.47	508.56	509.01	509.46	510.47	511.09	511.48	511.9	512.54	513.03	513.56	513.33	513.48	513.54	513.98	514.14	514.3	513.7	512.83	511.22	510.24
277.22	277.4	277.72	277.84	277.53	277.07	276.45	275.98	275.64	275.41	275.64	275.98	276.19	276.19	275.43	275.08	275.19	275.32	275.48	275.35	275.05	274.48	273.68	273.7	274.07	273.96	274.2	274.44	275.31	275.67	275.91	275.97	275.8	275.67	275.47	275.39	274.87	274.55	273.97	274.01	274	274.27	274.22	274.18	274.26	274.27	274.23	274.09	273.99	273.7
103.28	103.71	104.89	105.54	106.82	108.22	110.06	111.94	113.46	115.44	116.05	116.38	115.42	115.31	116.15	116.67	115.99	115.01	114.52	113.69	113.21	113.75	114.38	114.15	113.3	113.4	113.55	114.04	114.3	114.68	113.71	113.59	113.51	113.96	114.39	114.27	113.68	113.02	112.3	112.4	112.78	113.76	114.75	115.21	115.24	115.13	115.58	116.44	117.28	117.6
238.86	239.28	239.22	239.25	239.55	240.52	241.51	241.87	241.97	241.99	241.38	240.79	240.03	239.88	239.76	239.79	239.79	239.75	240.03	240.14	240.19	239.92	240.44	240.89	241.27	241.37	241.49	241.54	241.36	242.93	244.41	246.05	245.28	243.89	241.42	240.53	240.76	242.68	243.34	243.29	241.85	240.3	239.9	241.23	242.84	243.28	242.32	241.64	240.6	239.96
393.61	392.8	391.47	390.62	390.26	390.73	391.33	391.61	392.03	392.74	394.25	395.4	396.3	396.14	395.79	395.21	395.29	395.47	395.89	396.03	395.96	395.96	395.83	396.03	396.21	396.02	395.95	395.67	395.75	393.32	391.55	390.41	392.43	394.51	396.44	396.9	396.59	395.45	395.42	395.89	397	397.97	398.11	397.28	396.04	395.62	396.04	396.64	397.51	397.77
288.17	287.41	287.86	287.57	288.25	288.12	287.29	286.89	286.49	286.91	286.93	287.07	287.23	287.31	287.47	287.64	287.53	288.07	289.28	289.84	288.96	287.55	287.43	287.6	287.92	287.87	288.45	288.63	288.47	287.91	287.5	287.85	289.19	291.19	291.98	292.33	292.43	293.11
545.23	544.61	542.7	542.69	542.05	542.65	543.48	543.42	544.26	544.35	544.14	543.67	543.08	544.4	545.49	546.1	547.28	546.31	544.65	541.9	540.92	541.01	541.01	541.82	542.84	543.91	545.74	547.51	548.25	546.62	546.5	546.57	547.33	545.57	546.23	546.29	546.07	544.13
184.14	184.15	184.57	184.98	185.18	184.74	183.76	183.13	182.8	183.13	183.66	184.04	184.18	183.54	183.27	183.26	184.34	184.79	184.92	184.44	184.28	184.17	183.71	183.29	183.09	183.08	182.67	182.17	181.85	182.96	184.18	185.41	185.85	186.47	186.54	186.71	185.71	184.87	183.35	182.55	182.86	183.31	183.98	184.54	185	185.13	183.9	182.49	182.12	182.74
1.8431	1.9207	2.017	2.3792	2.8155	3.4982	3.7209	3.9338	4.1055	4.4383	5.1126	5.4354	5.5259	4.6668	4.0985	3.9815	4.2222	4.3341	4.3481	4.4298	4.6848	4.865	5.0086	4.9771	4.966	4.9744	5.0292	5.1142	5.1436	4.9664	4.5436	4.2114	4.0192	4.3236	4.2798	4.4884	4.5133	4.5667	4.3447	3.8845	3.5682	3.2838	3.0047	2.8518	2.7265	2.7248	2.7447	2.8083	3.1457	3.6364
46.063	46.58	46.483	46.17	46.161	46.8	47.792	48.512	48.556	48.596	48.928	49.367	49.187	48.685	48.435	48.808	49.151	49.125	48.726	48.238	47.658	47.506	47.505	47.449	46.928	46.884	47.18	47.693	47.497	47.169	46.986	47.352	47.957	48.465	49.099	49.613	50.134	50.362	50.63	50.759	50.905	51.054	51.212	51.361
516.58	516.57	515.81	515.34	515.24	516.71	518.42	519.42	519.47	519.14	518.75	518.64	518.6	518.84	519.69	520.95	520.84	521.21	521.22	521.69	519.09	517.22	515	514.91	513.99	515.16	517.23	519.55	522.73	525.2	527.38	528.22	528.46	528.99	528.62	528.7	527.55	525.63	522.71	520.79	519.95	520.25	520.18	520.14
1.006	1.0054	1.0533	1.1609	1.3371	1.4453	1.3779	1.2328	1.1614	1.2397	1.2442	1.2334	1.1861	1.1696	1.096	1.0783	1.1509	1.2943	1.5616	1.9961	2.485	3.0137	3.3715	3.8702	4.0612	4.281	4.1339	4.06	3.5513	3.2931	3.0516	3.0593	2.7243	2.3458	2.0748	1.9327	1.9187	1.9876	2.2919	2.4932	2.7847	2.9323	3.0229	2.8126	2.938	3.201	3.5616	3.7969	3.6942	3.5115
68.223	68.639	69.287	69.536	69.88	70.242	70.767	70.701	70.428	70.026	69.843	69.957	69.877	69.612	69.539	69.709	70.514	71.063	71.542	71.94	72.664	73.461	74.355	74.87	75.399	75.864	76.493	76.948	76.759	76.898	77.39	78.406	78.792	79.106	79.408	79.566	79.168	79.146	79.363	80.025	80.413	81.077	81.627	81.849	81.99	82.243	82.77	83.568	84.114	84.166
114.8	114.96	114.5	113.74	113.08	112.54	112.43	112.29	111.55	110.55	110.03	109.73	110	110.15	110.6	110.22	109.72	108.89	108.43	107.64	106.78	105.67	104.56	103.21	102.21	101.74	102.24	102.83	103.24	103.07	102.79	102.65	102.84	103.19	103.54	104.24	105.03	105.72	105.98	106.07	106.21
369.02	369.37	369.65	369.73	370.16	370.7	371.95	372.72	373.9	374.35	374.71	374.27	373.35	372.52	371.92	371.91	371.81	371.21	370.33	369.69	369.79	370.27	370.74	371.62	372.27	372.58	371.98	371.54	371.27	371.24	371.12	371	370.98	370.98	370.98	370.37	369.56	369.07	369.53	370.51	371.33
29.974	29.474	28.655	29.781	32.35	34.865	35.403	34.329	33.563	34.81	35.835	35.792	34.241	35.149	37.416	37.765	35.632	33.652	33.686	36.734	38.595	40.809	40.453	41.054
466.16	466.03	465.93	465.73	465.32	465.62	466.32	467.08	467.21	466.39	465.91	465.1	464.73	464.67	464.9	464.91	464.8	465.06	465.87	467.4	469.22	471.31	471.61	471.34
272.99	273.52	273.66	273.86	273.67	273.91	273.64	273.89	274.03	274.8	275.34	275.55	275.29	274.68	273.85	273.05	272.73	272.89	272.53	271.72	270.81	270.45	269.74	268.82	268.2	268.54	269.19	269.37	269.61	269.63	269.58	269.09	268.78	268.84	268.99	268.98	268.66	268.1	267.1	266.26	265.5	265.76	266.32	267.11	267.4	267.49	267.58	267.76	267.74	267.68
260.58	261.35	261.61	261.33	259.34	257.9	256.07	256.44	256.38	257.35	258.12	259	259.86	260.63	261.08	260.9	260.65	260.45	259.55	258.18	257.3	257.32	257.19	256.21	255.71	256.3	257.56	257.18	256.9	256.36	256.78	256.15	255.28	254.78	254.46	254.28	253.95	253.97	253.41	252.37	251.13	251.63	252.86	254.06	254.09	253.98	253.66	253.51	253.32	253.4
291.83	292.13	292.34	291.88	291.17	291.23	291.85	292.38	292.07	292.71	293.89	294.16	293.26	292.51	292.44	293.11	293.31	294.16	294.75	295.79	296.74	297.14	296.53	295.1	293.86	293.11	292.41	291.86	291.81	292.27	292.6	292.9	293.12	293.01	292.8	291.94	291.56	291.26	291.81	291.97	291.66	291.23	291.32	291.92	292.36	292.54	292.52	292.68	293.24	293.49
554.84	551.44	546.68	545.66	548.39	549.31	549.8	548.24	547.96	544.86	541.88	540.75	542.75	544.23	546.28	547.12	548.1	547.05	547.39	549.68	551.48	552.68	553.53	555.67	556.09	555.1	553.97	553.78	554.48	553.07	552.73	549.81	551.09	550.55	550.57	550.46	549.12	548.09	545.76	546.18	547	546.63	546.05	546.24	546.26	546.14	545.72	547.08	548.56	550.6
333.43	334.15	335.46	337.39	339.35	341.32	342.02	342.62	341.55	340.95	340.27	340.9	340.95	340.74	340.93	341.67	343.17	343.95	344.6	345.79	347.69	349.33	350.19	350.47	350.93	351.34	351.63	351.65	351.59	351.89	352.84	353.54	354.28	354.81	355.09	356.11	356.98	358.47	359.45	359.77	359.7	358.76	358.02	357.43	357.1	357.28	357.68	359.01	360.34	359.77
381.4	381.39	378.37	377.31	375.64	377.09	376.61	377.03	377.55	377.76	377.69	377.66	377.4	376.9	376.27	375.92	375.58	375.39	375.17	375.32	375.4	375.34	375.45	375.35	375.58	375.51	375.38	374.79	374.73	375.16	376.04	376.35	376.28	375.98	375.8	375.59	375.4	374.49	373.87	373.26	373.56	374	374.51	375.07	375.68	375.97	375.8	375.58	375.6	376.37
401.18	400.43	399.27	398.81	398.74	398.04	398.63	397.64	397.85	395.78	394.41	393.06	392	391.67	391.06	390.28	390.4	390.81	391.36	391.05	390.5	391	392.94	394.26	395.7	395.66	396.55	396.89	397.6	397.75	397.59	397.05	396.53	396.39	396.4	396.64	397.01	397.19	397.25	396.79	396.41	396.22	396.61	397.08	397.28	397.45	398.14	400.14	402.31	404.5
2.9567	2.8146	3.097	3.6793	4.1226	6.0905	6.3581	7.6852	6.2047	5.6268	4.9812	4.5946	5.63	6.1061	7.7061	9.7806	10.464	10.418	9.9769	11.334	14.524	16.488	15.051	14.583	11.388	13.229	13.007	13.441	13.315	12.943	15.136	15.689	16.639	17.264	17.535	17.728	18.061	18.548	18.637	19.195	18.861	18.19	16.824	16.042	15.897	14.24	11.823	7.5938	4.3489	1.8933
268.69	268.73	268.15	267.54	267.81	268.1	267.93	267.73	267.59	267.58	267.13	266.59	265.7	265.02	264.21	264.15	264.51	264.84	265.05	264.82	264.83	264.69	263.85	263.05	262.18	262.04	261.87	261.69	261.39	261.33	261.78	262.46	262.89	263.09	263.01	262.93	262.9	263.07	263.88	264.6	265.79	266.44	267.12	267.52	267.88	268.01	267.95	267.93	267.88	267.51
133.38	133.24	132.55	132.56	133.72	135.1	135.02	134.7	134.77	136.01	137.2	137	137.01	136.52	136.77	136.78	136.79	137.06	137.41	137.82	138.2	138.27	138.56	138.94	138.93	138.49	137.65	136.81	136.37	136.29	136.97	137.09	136.63	135.83	135.92	136.2	136.16	135.67	135.61	135.74	135.81	135.33	134.75	134.69	134.61	135.14	135.5	135.67	135.02	133.75
396.53	396.31	396.34	397.54	399.79	401.64	402.84	402.83	403.03	402.85	403.04	403.36	403.79	403.32	402.83	402.26	402.16	401.97	401.58	401.63	401.83	402.45	403.22	403.9
14.076	14.071	13.571	12.075	9.9133	7.9888	7.0682	6.844	6.7591	6.8197	6.933	6.9083	6.97	8.3636	10.557	13.208	14.637	15.299	15.393	15.269	15.228	15.346	15.473	15.645
183.28	184.05	184.76	184.56	183.87	182.87	182.24	181.84	181.7	182.28	182.15	181.74	181.09	181.63	182.48	182.56	182.03	181.06	181.05	181.35	182.44	183.42	184.5	185.45	186.36	186.44	186.57	186.35	186.64	186.88	187.34	187.86	188.17	188.56	189.2	190.02	190.9	191.38	191.69	191.8	192.16	192.72	193.1	193.19	193.21	193.22	193.3	193.3	193.97	194.83
639.27	639.19	639.05	638.92	638.81	638.7	638.65	638.69	638.84	639.1	639.23	639.39	639.52	639.76	639.95	640.02	640.06	640.05	640.06	640.04	640.02	640.01	640.01	640.02	639.92	639.8	639.58	639.45	639.33	639.26	639.14	639.05	638.98	639.07	639.25	639.45	639.55	639.53	639.44	639.41	639.44	639.51	639.48	639.24	638.89	638.52	638.36	638.2	637.99	637.76
410.03	410.1	409.68	409.5	409.64	410.19	410.71	411.22	410.76	410.08	408.89	408.22	407.99	407.99	408.69	408.86	408.71	407.87	407.35	407	406.7	406.6	406.77	406.87	407.01	406.76	406.53	405.94	405.64	405.59	405.95	406.33	407.05	408.77	411.31	412.48
1.5481	1.0456	0.91387	0.97168	1.2656	1.6306	1.8194	1.8432	3.1155	4.9883	6.8127	7.2328	7.0465	6.8755	6.8426	7.0236	7.3824	7.625	7.8152	7.7465	7.6897	7.5897	7.7231	7.9022	8.0805	8.2832	8.2744	8.1659	7.8416	7.4934	6.9823	6.5395	6.5875	6.9005	6.1613	5.6325
35.965	36.539	36.513	36.482	36.163	36.148	36.107	36.202	36.737	36.979	37.632	37.704	38.31	38.339	38.202	37.269	36.424	36.188	36.224	35.869	35.138	34.417	33.853	33.304	32.308	31.558	30.474	29.767	28.818	28.448	28.111	27.821	27.637	27.667	27.775	27.604	27.062	26.679	26.293	26.838	27.341	27.862	27.578	27.472	27.393	27.38	27.098	26.747	26.396	25.985
474.07	475.34	475.91	476	476.03	476.07	476.06	475.64	474.88	474.6	474.23	474.83	474.72	475.08	474.96	475.03	474.35	473.38	472.63	472.65	473.15	473.7	473.51	473	472.98	473.27	473.79	473.67	473.6	473.12	472.41	471.61	471.77	472.33	472.96	473.39	474.11	475	475.47	476.24	476.87	477.51	477.36	476.96	476.65	476.06	475.35	474.3	473.25	472.84
115.9	115.73	115.21	114.51	113.75	113.07	112.91	113.18	113.92	114.19	114.52	114.6	115.09	115.2	115.15	114.68	114.7	114.92	115.46	115.46	115.02	114.86	114.98	115.24	115.16	114.92	114.64	114.31	114.54	115.36	116.19	116.73	116.57	116.33	116.03	116.39	116.57	116.58	116.3	116.07	116	115.94	116.1	116.29	116.34	116.58	116.67	116.61	115.95	115.17
377.69	378.41	378.47	377.39	376.29	375.92	376.53	377.14	377.47	377.69	378.1	378.25	378.05	377.7	377	376.73	375.57	375.01	374.34	374.94	375.93	376.67	376.85	377.06	377.83	378.58	378.8	378.63	378.53	378.35	378.82	379.1	379.4	379.3	379.11	378.71	378.05	377.17	376.63	376.63	377.07	377.97	378.55	379.2	379.85	380.24	380.47	380.34	380.36	380.23
65.481	65.708	65.817	65.261	64.752	63.774	63.34	62.982	62.947	62.36	61.548	60.653	57.48	55.244	53.912	55.536	56.034	55.865	57.452	59.916	61.255	59.42	56.272	54.145	53.518	53.5	53.481	53.221	52.937	52.624	52.284	52.145	51.893	51.663	51.194	51.201	51.431	51.453	50.868	50.108	49.896	49.592	49.325	48.856	49.135	49.661	50.406	50.968	51.802	52.736
508.47	508.96	509.9	510.05	509.23	508.94	509.63	510.85	511.57	511.98	511.43	510.72	511.21	511.65	512.02	511.41	511.51	512.02	512	511.42	511.24	512.41	514.09	515.14	515.54	516.01	516.42	516.79	516.38	515.71	515.29	514.97	514.64	514.32	514.69	515.82	516.26	516.47	516.15	516.56	516.78	516.69	515.98	515.23	514.27	513.58	513.25	513.99	514.02	513
233.84	233.01	231.93	231.2	230.44	230.08	229.52	229.07	228.52	228.16	227.87	227.52	227.22	226.12	225.11	224.5	224.98	225.77	226.5	226.23	225.83	224.77	224.2	223.69	224.15	224.7	224.81	224.33	223.68	223.08	221.88	220.72	219.75	219.31	219.5	220.2	221.5	222.81	224.11	225.41	226.71	227.73	228.71	229.4	230.42	231.46	232.13	232.12	231.65	231
391.73	391.41	390.98	390.66	390.7	390.83	390.97	390.77	390.89	391.29	391.68	391.69	391.6	391.17	390.55	390.14	390.48	391.67	393.05	393.05	392.52	390.88	390.25	389.21	389.67	390.33	391.67	392.02	392.34	392.38	392.71	393.04	392.57	391.86	391.18	391.37	391.84	392.32	392.79	393.26	393.73	393.53	393.16	393	393.38	393.96	394.41	395.17	395.09	394.45
389.46	388.83	388.18	387.43	386.7	386.45	386.68	387.3	387.74	388.36	388.71	389.61	389.26	388.31	386.32	385.32	385.47	386.02	387.24	388.88	390.36	390.64	390.25	388.85	389.08	389.38	391.2	391.79	392.3	392.52	392.84	393.09	393.16	393.03	393.15	393.39	393.6	393.59	393.68	393.61	393.28	393.16	393.41	394.62	396.53	397.69	397.54	395.99	394.73	393.67
142.73	143.33	143.39	142.85	141.85	141.23	140.54	140.19	140.33	141.28	142.72	142.62	142.23	141.16	140.85	140.38	139.53	138.9	139.19	140.71	142.22	142.95	142.81	142.59	142.92	143.46	144.31	144.93	145.34	145.37	144.95	144.38	143.86	143.4	142.82	142.18	141.76	141.83	142.19	142.74	143.49	144.39	145.35	146.08	146.48	146.99	147.54	148.42	149.01	149.56
404.36	405.24	405.76	406.27	405.94	405.13	403.25	401.15	399.78	398.79	397.74	396.91	396.42	396.57	397.14	397.58	397.66	397.39	396.9	396.44	395.58	394.31	393.05	392.24	392.02	391.64	391.05	390.82	391.13	391.72	391.91	392.38	393.25	394.4	395.59	396.64	397.5	397.53	397.18	397.12	397.5	397.98	398.26	398.44	398.39	397.74	396.33	395	394.25	394
12.382	11.08	10.777	10.211	10.301	10.016	11.168	12.991	13.862	14.129	13.89	13.598	13.414	13.417	13.559	13.781	14.386	15.403	16.225	16.452	15.81	14.856	14.054	13.381	12.896	12.358	12.013	11.925	12.228	12.756	13.113	13.163	12.982	13.073	13.479	14.185	14.67	14.78	14.583	13.987	13.27	12.612	11.788	11.388	11.138	11.338	11.142	11.013	11.181	11.569
292.42	291.82	291.75	291.44	291.76	292.02	292.29	292.12	291.43	290.83	290.83	291.31	291.85	292.31	292.56	292.85	292.99	293.14	293.22	293.1	292.78	292.88	293.89	295.11	295.34	294.59	294.02	294.16	294.66	294.77	294.55	294.1	293.61
556.24	557.05	557.06	558.3	557.9	557.87	557.45	557.87	559.13	559.83	560.07	560.5	559.73	558.05	557.5	557.69	558.22	558.29	558.9	560.34	559.42	558.2	556.04	555.58	554.33	554.95	554.4	555.09	553.73	552.75	550.18	548.35	549.83
412.29	412.86	414.15	414.93	415.31	414.45	413.56	412.91	411.74	411.45	411.46	412.63	413.58	414.87	415.7	416.44	416.77	416.97	416.49	415.19	414.68	414.46	415.46	416.08	417.19	417.91	418.27	417.3	415.16	412.84	411.3	409.97	408.68	408.14	409.13	410.76	412.27	412.59	412.02	411.84	412.32	412.55	411.68	411.62	410.92	409.85	407.68	407.47
2.8143	2.1677	2.0701	2.3203	2.6988	3.1164	4.173	5.5818	7.5022	8.6666	9.3644	9.4165	9.6837	9.1977	8.2441	6.9474	6.604	6.9409	8.0402	9.9099	10.99	11.566	10.652	9.9777	9.131	8.6524	8.18	8.3075	9.2606	10.652	11.58	12.15	12.674	12.585	11.667	10.131	8.6133	7.8445	7.5634	7.4027	7.3045	7.0984	7.1219	6.3134	6.2867	6.8796	8.475	8.9514
310.54	311.81	312.39	311.92	311.48	311.83	312.88	314.2	315.04	315.99	315.67	315.28	314.02	313.51	312.68	312.15	312.18	312.13	313.11	313.61	314.18	314.53	314.66	314.89	314.25	314.39	313.89	314.03	314.21	314.75	315.92	316.24	317.5	316.79	316.48	315.88	316.42	316.85	316.12	316.31	316.43	317.46	317.56	317.88	317.36	316.71	315.07	313.92	312.62	312.77
293.22	293.41	294.03	295.25	295.58	294.92	293.87	292.35	291.41	290.28	290.66	291.16	292.52	293.28	293.91	294.57	294.9	295.76	295.63	295.31	295.24	295.65	296.65	296.88	297.78	298.14	299.99	300.01	298.77	296.15	294.2	293.98	293.91	295.12	295.89	296.56	297.08	297.3	297.42	296.32	295.61	295.62	295.85	295.81	294.88	294.27	293.84	294.14	294.2	294.51
294.14	294.65	294.95	295.28	295.58	295.67	295.74	296.61	296.94	297.34	297.04	297.05	296.07	295	294.94	295.55	296.4	295.96	295.58	295.36	295.54	295.15	294.22	292.91	292.34	291.2	290.65	290.03	289.74	289.25	288.67	288.53	288.98	289.91	290.51	290.61	290.07	290.64	291.38	292.32	292.09	291.34	290.96	291.17	291.96	291.9	292.21	292.53	293.41	293.9
554.91	555.52	557.28	559.14	560.69	561.95	563.01	564	564.19	563.84	563.35	563.22	563.25	563.16	562.97	563.08	563.56	563.33	562.3	560.26	558.04	556.18	556.01	557.37	558.32	558.8	557.63	556.48	555.44	555.52	556.36	556.94	556.32	555.66	555.17	556.14	557.12	556.29	554.65	554.48	556.17	557.95	557.61	556.35	555.48	556.21	557.27	558.41	559.39	559.7
267.33	268.29	268.25	267.47	267.53	267.99	268.26	268.34	268.4	268.69	269.3	270.04	270.78	271.52	272.27	272.98	273.47	273.74	274.02	274.36	274.96	275.03	274.08	272.71	272.12	272.95	274.08	274.99	275.46	275.63	275.5	275.42	275.62	275.98	275.9	275.34	274.57	274.41	274.87	275.51	275.11	274.57	273.9	274.48	274.78	275.04	274.33	273.47	272.57	272.29
144.92	144.85	144.33	143.55	143.21	143.14	143.04	143.19	143.29	143.49	143.4	143.31	143.22	143.13	143.04	142.84	142.85	143.06	143.23	142.74	142.06	141.38	141.11	140.71	140.99	141.87	142.71	143.61	143.97	144.1	143.63	143.62	144.41	145.42	145.54	144.85	143.84	144.37	146.45	149.11	149.89	149.16	148.22	148.26	148.5	148.4	147.59	147.1	146.94	147.06
414.53	418.46	421.07	422.24	420.88	420	419.7	420.46	420.72	420.68	420.95	420.87	420.17	419.44	418.38	418.35	418.06	418.45	418.15	417.52	416.12	414.5	413.12	412.72	412.65	412.62	412.71	412.77	413.21	413.39	413.39	412.94	412.75	413.26	414.34	415.58	417.08	417.71	417.62	416.63	416.11	415.96	415.76	415.51	414.84	414.25	413.87	414	414.69	415.22
8.2008	5.8784	3.866	2.6899	2.4687	2.3234	2.2137	1.7929	1.5871	1.4608	1.428	1.9597	2.8069	3.2344	3.4501	2.9164	2.5596	1.7142	1.2756	1.0062	0.87893	0.88215	0.97471	1.1327	1.1717	1.2336	1.3144	1.4159	1.4955	1.5829	1.827	2.0327	2.2072	2.3188	2.5081	2.7753	3.095	3.2715	3.4731	3.7086	3.992	4.0205	3.8488	3.6073	3.5418	3.4725	3.3641	3.17	3.1474	3.3023
181.18	182.08	183.78	187.58	190.41	192.75	192.06	191.35	190.51	191.16	191.38	191.51	191.68	191.72	190.48	190.61	191.3	193.64	194.91	193.73	193.42	193.2	194.92	195.54	196.02	196.93	197.83	198.33	198.31	198.03	197.66	197.38	197.16	197.1	196.79	196.38	195.82	195.26	195.08	195.25	195.66	196.19	196.65	196.96	197.31	197.64	198.01	198.22	198.66	199.25
636.47	637.31	637.76	637.96	638.14	638.23	638.46	638.69	638.74	638.51	637.99	637.45	637.16	637.05	637.17	637.34	637.65	637.82	637.76	637.68	637.52	637.48	637.47	637.59	637.72	637.84	637.82	637.8	637.81	638.11	638.32	638.17	637.72	637.07	636.6	636.24	636.19	636.29	636.33	636.32	636.16	635.99	635.73	635.25	634.81	634.12	633.66	633.24	633.07	633.06
24.557	25.156	26.251	26.384	25.647	24.434	24.029	23.979	24.382	24.846	24.749	24.33	23.85	23.879	24.308	24.646	24.726	24.67	24.849	24.837	24.703	24.683	25	25.282	25.237	25.124	25.098	25.244	25.238	24.872	24.387	23.836	23.701	23.676	23.601	23.314	22.223	21.361	20.416	20.272	20.072	20.002	19.858
471.25	470.67	470.06	469.83	469.68	469.44	469.08	468.83	468.72	468.57	468.29	468.01	467.74	467.26	466.55	465.63	465.12	464.85	465.1	465.73	466.41	466.54	465.87	465.56	465.71	465.92	465.87	466	466.54	467.04	467.57	468.34	469.05	469.62	469.15	468.87	468.5	468.88	469.25	469.49	469.71	469.87	470.06
214.81	215.01	215.28	215.6	215.75	215.63	215.41	215.68	216.48	217.62	218.76	219.78	220.49	221.22	222.16	223.43	224.36	224.77	224.34	223.39	222.23	221.67	221.61	221.9	221.87	221.88	222.06	222.65	223.64	224.86	226.19	227.14	227.66	227.98	228.13	228.3	228.25	228.22	228.13	228.14	227.93	227.76	227.58	227.9	228.46	229.23	229.57	229.55	229.31	229.25
385.1	384.78	384.64	384.67	384.83	384.7	384.53	384.91	386.08	387.8	389.51	390.96	391.89	391.57	390.37	388.34	387.17	387.19	388.64	389.58	389.62	388.74	388.26	387.81	387.88	388.27	389.34	389.91	389.49	388.37	387.24	386.73	386.6	386.73	387.63	387.75	387.76	387.05	387.71	388.22	388.65	388.42	388.17	388.15	388.09	388.38	388.63	388.98	389.24	389.46
302.81	302.16	301.6	301.47	301.46	301.48	301.26	301.19	301.37	301.37	301.52	302.64	303.63	304.16	303.56	303.32	303.5	303.79	304.19	304.44	304.71	305.13	305.4	305.68	306.54	307.96	309.11	308.24	306.29	304.28	303.37	302.94	302.73	302.69	302.64	302.12	300.54	298.38	297.6	297.22	298.31	298.93	300.36	301.49	303.54	306.19	307.68	308.83	308.19	307.71
302.75	302.87	303.2	303.38	302.88	301.92	300.73	300.28	300.44	301.01	301.28	301.73	302.03	302.26	302.21	301.8	301	299.89	299.15	298.73	298.36	297.61	296.41	294.83	293.73	293.03	292.67	292.18	291.72	291.47	291.44	291.75	292	292.2	292.1	291.9	291.19	290.13	289.8	289.88	290.44	290.37	290.23	290.02	289.65	289.37	289.02	288.93	288.55	288.01
321.05	320.56	320.13	319.8	319.15	318.64	317.55	316.81	316.8	317.42	318.09	317.56	316.85	316.17	316.13	316.2	316.27	316.34	316.41	316.48	316.53	316.35	316.38	316.49	316.53	316.7	316.99	317.84	318.12	318.31	317.99	317.91	318.03	318.6	319.03	319.17	319.1	319.39	319.91	320.51	321.26	322.42	323.99	325.07	325.71	325.79	325.86	325.64	325.24	324.69
184.47	184.23	184.7	185.49	185.76	185.42	184.91	184.76	184.36	183.86	183.52	183.76	184.04	184.4	184.5	184.63	184.77	184.9	185.03	185.16	185.54	185.76	186.09	185.96	186.04	185.87	185.58	185.36	185.3	185.33	185.24	184.82	184.67	184.32	184.46	184.65	185.05	185.18	184.71	183.82	183.1	182.35	181.98	182.01	182.45	182.69	182.24	181.66	180.75	179.86
413.46	414.58	415.83	416.97	418.08	418.64	418.71	418.4	418.59	419.08	419.67	419.83	419.86	419.89	419.99	420.16	420.26	420.18	420.08	419.95	419.88	419.95	419.88	419.8	419.47	419.21	418.9	418.51	418.22	417.9	417.55	416.78	416.16	415.77	415.8	415.8	415.98	416.04	416.13	416.32	416.67	416.88	416.46	415.98	415.69	415.39	414.9	413.91	413.02	412.41
15.149	14.172	13.72	13.599	13.513	13.288	13.053	13.074	13.228	13.399	13.99	14.528	14.991	14.944	14.864	14.879	14.783	14.482	14.142	13.469	12.554	11.408	10.45	9.8256	9.4093	9.0052	8.7269	8.5848	8.4367	8.1344	7.7023	7.6757	7.9692	8.3842	8.4632	8.1796	7.8323	7.369	7.03	6.6087	6.5462	6.5285	6.4363	6.1558	5.5906	5.1261	4.9736	5.0136	4.9898	4.7334
179.14	179.62	180.35	181.6	181.86	182.16	181.77	182.41	182.68	183.36	183.36	184.07	183.98	185.02	185.54	186.29	185.89	184.72	184.05	183.87	184.62	185.47	185.53	185.3	183.82	183.18	182.11	182.86	183.02	182.49	181.68	182.14	183.73	183.99	183.33	183.06	183.91	185.52	186.89	187.73	186.9	185.97	184.98	183.29	181.53	180.31	180.81	179.87	179.41	179.63
13.672	14.85	16.195	17.059	16.511	15.898	15.099	15.284	15.316	15.602	15.468	14.45	13.93	13.62	13.901	13.297	13.19	12.808	12.974	13.268	14.478	15.839	16.655	16.935	16.837	16.876	16.077	16.077	15.932	16.078	14.936	14.315	14.625	15.299	15.224	14.933	15.218	16.043	16.959	17.192	16.972	16.893	17.216	17.189	16.245	14.866	14.354	13.702	13.985	14.539
24.721	24.357	24.112	23.866	23.62	23.375	22.943	23.575	24.658	26.248	26.831	27.983	29.246	29.603	28.092	26.137	24.996	25.23	25.857	27.347	28.737	30.301	31.326	31.808	31.044	30.365	28.977	28.283	27.575	27.507	27.538	27.762	28.741	29.544	29.732	30.055	30.662	31.067	31.153	29.957	28.022	25.307	25.472	26.604	28.802	29.445	29.535	28.992	28.584	28.829
474.59	474.47	473.85	473.22	472.59	471.97	471.34	469.91	468.09	466.81	467.02	470.12	473.07	474.52	472.66	470.91	470.23	469.62	468.21	467.07	467.25	468.11	468.27	468.53	468.73	469.68	469.76	469.91	469.33	469.18	469.19	469.64	469.82	469.45	468.81	468.17	467.58	467.6	467.96	468.29	468.31	468.38	469.65	471.08	472.18	472.65	472.58	472.18	471.42	470.54
297.09	297.28	297.44	297.67	297.55	297.04	296.26	296.07	296.36	296.96	297.39	297.63	297.25	296.45	295.71	295.43	295.81	296.26	296.57	296.52	296.72	297.77	298.91	300.17	300.97	301.18	301.53	301.13	301.54	301.07	301.23	301.56	301.33	300.91	300.14	300.01	299.36	299.07	299.31	300.45	301.59	302.21	302.47	301.62	301	299.91	299.54	299.76	300.87	302.42
565.47	565.42	565.63	566.11	566.24	566.66	567.07	567.56	567.58	567.96	568.06	568.15	568.52	570.17	571.12	571.25	570.96	571.64	572.04	572.74	573.37	574.62	574.93	574.44	573.5	573.28	573.11	573.85	573.76	575.15	576	577.15	577.85	577.91	577.55	577.31	577.81	578.76	578.38	577.94	577.2	577.29	576.02	575.41	575.1	576.42	577.48	578.27	577.16	575.04
438.93	438.8	438.28	438	437.37	437.18	436.97	436.99	436.91	436.18	436.25	435.85	435.26	434.23	434.44	435.08	435.92	436.77	437.5	437.47	436.66	436.65	437.11	436.99	436.81	436.32	435.83	434.89	434.55	434.87	435.43	435.89	436.38	436.81
9.4381	9.3323	10.142	10.886	11.615	11.33	10.759	10.493	10.359	10.731	10.8	10.851	10.828	11.059	10.443	9.986	9.219	8.2572	7.2543	6.5927	6.992	6.7788	6.429	5.7486	5.4146	5.0656	5.4674	6.2515	6.4085	6.0122	5.5708	5.655	5.6678	5.5238
279.26	278.96	277.74	276.52	275.31	274.28	273.1	272.04	271.94	272.91	274.3	274.82	274.69	274.33	273.9	273.56	273.24	273.44	273.85	274.6	275.64	276.51	276.91	276.58	276.01	275.62	275.43	275.68	275.82	275.58	275.16	275.04	275.2
262.47	260.25	257.2	254.15	251.1	248.77	246.93	245.79	245.29	244.99	244.81	244.52	244.8	245.44	245.87	245.92	245.89	246.13	246.14	246.15	246.27	247.09	248.06	248.93	249.82	250.71	251.22	251.15	251.12	251.17	251.34	251.28	251.26
51.482	51.201	52.812	54.769	55.855	56.443	56.869	57.358	57.459	56.488	56.107	55.514	54.83	54.092	54.994	54.907	55.057	52.751	52.226	50.988	51.135	50.769	50.674	49.803	50.428	52.395	56.629	59.736	61.407
510.32	510.8	510.02	509.86	508.12	507.62	506.46	507.95	508.4	509.69	509.54	510.73	510.89	510.82	508.54	507.99	506.47	507.18	506.63	508.08	508.59	509.61	510.5	510.69	509.48	507.07	505.31	503.84	503.53
255.4	255.06	256.1	257.39	258.58	259.01	259	258.6	258.46	258.53	259.11	260.04	261.32	262.16	262.48	262.34	262.1	261.72	261.41	261.33	261.4	261.38	260.84	260.44	260.29	260.51	260.81	261.09	260.98	260.62	260.19	260.18	260.15	261.18	261.54	261.54	260.45	260.11	260.02	259.56	258.99	258.29	258.06	257.73	257.19	256.51	255.61	255.11	254.65	254.27
266.02	266.57	266.91	266.99	267.05	267.19	267.57	268.11	268.72	269.16	269.05	268.68	268.25	268.08	267.81	267.12	265.93	264.68	263.77	263.46	263.75	264.31	264.86	265.16	265.26	264.87	264.26	263.42	262.53	261.85	261.41	261.13	260.55	259.01	257.88	256.83	256.63	256.08	255.87	256.01	256.41	256.53	255.87	254.85	253.98	253.75	254.13	254.35	254.62	254.77
86.608	85.236	82.536	80.527	80.279	80.982	82.394	82.025	81.901	80.664	80.231	79.962	80.2	80.185	80.703	80.697	80.511	79.588	78.825	78.279	77.629	76.867	76.196	75.865	75.778	75.372	74.983	74.537	73.898	73.082	72.289	71.687	71.27	71.022	71.593	72.489	72.216	70.219	69.688	71.144	74.419	76.233	77.797	78.607	79.276	79.145	78.932	78.73	78.362	77.164
504.45	503.21	501.56	500.63	500.67	501.21	501.89	501.9	502.02	501.9	501.99	502.04	502.4	502.7	503.27	503.59	503.93	504.23	504.84	505.58	506.1	505.6	505.53	505.74	506.7	507.07	507.21	507.76	507.86	508.06	508.16	508.39	509.12	509.19	509.84	509.72	509.6	509.11	508.98	509.58	510.47	511.52	512.3	512.92	512.84	511.74	510.15	508.7	508.38	508.65
52.014	51.853	52.057	52.466	52.629	52.854	52.835	52.781	52.681	52.571	51.718	51.172	50.719	51.517	52.096	52.589	52.98	52.827	52.621	51.74	50.611	49.392	48.444	47.765	46.821	45.972	46.125	46.989	48.374	49.446	50.035	48.798	46.203	43.154	41.424	40.916	40.963	40.866	40.164	39.067	38.269	38.145	38.57	38.914	38.956	38.883	38.926	38.926	38.876	38.872
211.77	211.19	210.91	210.77	210.75	210.87	210.65	210.48	210.29	210.43	210.06	210.27	211.06	212.43	213.44	213.31	213.46	213.59	214.24	213.96	213.85	213.56	213.58	213.56	213.43	213.05	212.91	212.56	212.28	211.42	210.6	210.32	210.95	212.13	213.48	214.29	214.83	214.93	215.22	215.85	216.53	217.01	217.3	217.58	217.91	218.07	218.25	218.65	218.59	219.31
388.78	389.69	390.38	390.25	390.21	390.36	390.79	391.21	392.12	392.85	393.34	392.75	392.1	391.59	391.51	391.52	391.31	390.91	390.3	389.96	389.73	389.67	389.46	389.25	389.06	389	388.81	388.37	388.6	388.29	387.94	387.62	387.23	386.93	385.85	385.55	385.79	386.3	386.98	387.62	388.02	388.03	387.67	387.43	386.94	386.4	385.81	385.78	386.13	386.54
222.76	222.08	221.52	221.12	220.8	220.7	220.8	221.26	222.2	222.71	222.9	222.54	222.36	222.28	221.91	221.2	220.34	219.91	220.77	221.43	221.74	221.15	221.1	221.56	222.37	223.14	223.56	223.76	223.61	223.42	222.9	222.3	221.81	221.52	221.61	221.56	221.25	220.7	220.16	219.99	219.67	219.18	218.54	218.3	218.47	218.69	219.12	219.48	219.76	219.69
50.412	50.679	50.932	51.243	50.903	52.273	53.793	55.776	56.685	55.404	53.822	51.523	50.724	50.696	50.757	50.678	50.514	52.138	52.297	52.09	51.647	53.498
513.78	511.89	510.93	509.71	509.41	508.02	508.1	507.2	507.68	508.4	509.41	510.13	510.65	510.86	511.67	512.41	512.86	512.11	511.75	511.7	512.17	512.08
57.9	56.589	56.643	58.022	59.926	59.755	59.25	56.348	55.513	54.322	55.938	57.146	59.525	60.423	61.336	59.625	58.394	58.348	59.617	60.583	60.156	59.838	58.879	58.658	58.501	58.085	57.732	56.57	54.964	53.197	52.568	52.411	52.319	50.718	49.946	48.071	46.777	47.168	46.811	48.258	47.664	49.085	49.487	49.287	47.293	45.188	44.727	46.531	46.92	46.527
511.42	512.19	512.6	513.79	514.6	515.46	515.72	515.53	515.76	515.19	515.68	515.52	515.46	515.17	514.61	514.39	513.7	513.17	513.18	513.32	512.99	511.96	512.6	513.42	514.54	514.39	514.57	514.83	515.06	515.29	515.29	515.22	515.49	516.09	516.48	516.95	517.42	518.27	518.89	519.22	519.02	518.83	518.88	519.06	519.21	518.85	518.28	517.87	518.09	518.49
358.8	358.1	356.16	354.04	352.38	351.76	351.03	350.32	351.26	353.91	355.61	354.83	352.48	350.98	350.1	349.29	348.48	348.49	349.24	350.19	350.16	349.86	349.44	349.52	349.53	350.67	351.45	351.58	350.45	349.41	348.62	348.11	347.72	347.27	346.74	346.38	346.14	346.15	346.56	346.96	347.63	348.08	348.62	348.52	347.82	347.2	347.07	347.99	349.11	349.86
395.08	394.93	394.33	394.21	393.58	392.72	391.44	390.43	390.83	392.15	393.26	393.1	392.09	391.55	391	390.27	389.31	388.02	387.06	386.17	386.38	387.34	387.79	388.18	387.28	387.97	388.43	389.5	389.84	390.27	390.57	390.68	390.98	391.64	392.47	393.13	393.44	393.55	393.4	392.94	392.6	392.44	392.37	392.23	391.93	391.63	391.53	391.88	392.99	393.66
479.94	479.93	479.94	479.86	479.72	479.58	479.5	479.46	479.47	479.54	479.68	479.74	479.66	479.54	479.48	479.46	479.49	479.62	479.8	479.93	479.96	479.95	479.93	479.96	479.98	480	480.02
338.93	338.64	338.4	338.37	338.69	338.98	339.09	338.95	338.64	338.13	337.77	337.52	337.5	337.35	337.29	337.27	337.05	336.54	335.82	335.38	335.13	335.06	335.01	335.08	335.27	335.19	334.98
479.95	479.44	479.25	479.11	479.48	479.62	479.77	479.91	479.9	479.85	479.72	479.58	479.45	479.32	479.12	478.91	478.63	478.36	478.19	478.16	478.27	478.25	478.02	477.78	477.64	477.67	477.81	478.02	478.34	478.65	479.01	479.37	479.63	479.84	479.99	480.08	480.07	479.96	479.84	479.72	479.63	479.44	479.41	479.39	479.13	478.67	478.32	478.49	478.89
210.77	211.64	212.12	212.65	212.52	212.91	213.72	214.44	215.2	215.64	216.08	216.51	216.94	217.38	217.72	218.15	218.75	219.2	218.93	218.53	218.17	218.38	218.6	218.73	218.96	219	218.86	218.33	217.44	217.21	217.47	218.43	219.36	220.12	220.68	221.14	221.7	222.34	222.99	224.81	226.9	228.98	229.95	230.94	231.52	232.13	231.75	231.1	229.63
266.17	266.93	267.11	267.47	267.41	267.4	267.61	268.47	269.55	270.26	270.66	270.26	269.87	269.39	269.63	269.39	269.51	269.4	269.54	269.45	269.37	269.21	269.08	268.75	268.23	267.48
257.74	257.42	256.78	256.41	255.88	255.63	255.69	257.12	258.5	259.3	259.47	259.52	259.76	259.92	261.19	261.6	261.45	261.44	262.32	263.52	263.87	263.99	264.21	264	263.36	262.2
1.2499	1.3971	1.6047	1.9294	2.2328	2.4942	2.7826	2.8886	2.9751	2.9953	3.1569	3.2804	3.2415	3.1674	3.0871	3.115	3.0477	2.9686	3.0473	3.3621	3.819	4.0063	3.9781	3.8941	3.7569	3.6542	3.3505	3.0122	2.7061	2.6274	2.894	3.2596	3.4382	3.3518	3.1834	3.0878	3.0211	3.0449	3.1424	3.3235	3.4093	3.3823	3.3227	3.2184	3.0921	2.9921	3.0045	2.9331	2.8349	2.5908
421.93	421.97	422.08	422.49	422.76	422.73	422.69	423.4	423.7	423.85	423.03	422.99	422.94	422.94	423.99	424.72	425.12	424.27	423.81	424	424.28	424.3	424.33	424.34	424.57	424.7	424.72	424.86	424.56	424.12	423.29	422.85	422.99	423.47	424.15	424.59	425.24	425.79	426.25	426.53	426.94	427.31	427.66	427.84	428.28	428.72	429.14	429.44	429.84	430.23
301.15	301.53	302.16	302.94	303.38	303.48	303.5	304	304.63	304.25	303.41	302.55	302.75	303.24	303.37	303.63	303.87	304.28	304.5	304.4	304.18	303.87	303.29	303.28	303.37	303.89	303.71	303.55	303.2	303.43	304.05	304.32	303.75	302.02	301.23	302.1	303.41	304.96	305.85	307.37	308.51	309.53	308.02	307.73	307.23	309.35	310.03	309.68	308.74	308.11
288.21	288.64	289.23	289.99	290.56	290.9	291.21	291.4	291.84	291.63	291.17	290.55	290.44	290.38	289.99	289.83	289.6	290	290.16	290.5	290.65	290.84	290.65	290.69	290.94	291.7	291.78	291.68	291.1	290.98	291.01	290.93	290.26	288.97	288.11	287.97	288.36	288.68	288.72	288.75	288.66	288.42	287.16	286.48	286.02	286.71	287.07	287.24	286.75	286.24
264.02	263.64	263.15	262.51	261.85	261.62	261.56	261.85	262.14	262.45	262.47	262.42	262.39	262.89	263.51	263.88	263.99	263.97	263.79	263.38	262.7	262.21	261.98	262	262.17	262.34	262.53	262.83	263.22	263.28	263.1	262.72	262.26	262	261.92	262	262.06	261.45	260.96	260.46	260.58	260.84	260.81	260.87	260.62	260.28	260.18	260.37	261.07	261.55
236.16	236	235.94	235.83	235.71	235.74	236.53	236.93	237.05	236.13	235.37	234.78	234.47	234.23	234.33	234.62	235.29	235.55	235.8	235.74	236.03	236.37	236.91	237.43	237.92	238.18	238.03	237.84	237.78	237.74	237.72	238.21	238.69	239.3	238.96	239.15	238.9	238.77	238.15	238.03	238.17	238.6	238.76	238.5	238.06	237.52	237.42	237.69	238.21	238.97
221.12	223.31	226.39	230.19	231.76	233.19	233.56	233.93	233.26	233.18	233.1	233.83	234.45	234.76	234.93	235.09	235.07	234.56	233.75	232.88	232.07	231.34	231.03	230.73	230.61	230.21	229.9	229.55	229.18	228.58	228.68	228.8	229.21	228.95	229.38	229.94	230.46	230.21	229.28	228.69	228.56	228.42	228.31	227.99	227.91	227.68	227.34	227.61	227.21	227.12
381.11	379.93	378.76	377.33	376.18	375	374.77	374.8	375.55	375.81	376.52	376.85	377.39	377.84	378.17	378.37	378.77	379.26	379.67	379.68	379.96	380.44	380.78	380.93	380.95	381.02	380.83	380.48	380.47	381.22	382	382.98	383.33	383.99	383.99	383.92	383.34	382.75	382.76	382.97	383.34	383.74	383.85	383.86	383.47	383.14	382.83	382.72	383.71	384.25
41.406	41.232	41.229	41.48	41.06	41.222	41.999	42.359	42.175	41.265	40.67	40.195	39.548	38.384	37.253	36.088	35.448	34.448	33.846	33.239	33.129	33.287	33.931	35.197	35.674	35.384	34.142	32.95	31.94	31.37	31.459	31.771	32.143	32.199	32.365	32.335	32.369	32.262	32.423	32.7	33.461	33.882	34.262	34.378	34.048	33.464	32.442	31.899	31.727	32.072
518.96	518.98	518.78	518.37	518.04	517.7	516.18	515.83	516.14	517.76	518.22	517.96	517.54	516.78	516.25	515.82	516.08	516.51	517.47	518.46	519.56	520.19	520.67	520.74	520.89	520.98	521.53	522.13	522.4	522.59	522.93	523.58	524.08	524.38	524.22	523.64	523.05	522.74	522.73	522.8	522.58	522.58	522.48	522.7	522.64	522.56	522.47	522.27	522.06	521.88
297.5	297.01	296.32	295.67	295.12	295.2	295.42	295.15	295.32	295.91	296.37	296.54	296.58	296.99	297.37	297.31	297.33	297.07	296.81	296.56	296.36	296.62	296.89	297.31	297.31	297.16	297.02	296.96	296.75	296.21	296.1	296.5	297.26
585.15	586.41	588.71	589.79	590.93	590.81	591.08	591.19	592.24	592.45	591.62	591.18	590.52	590.58	589.34	589.18	590.57	592.28	592.66	592.18	591.32	591.79	591.8	592.09	592.23	592.37	592.34	592.13	592.65	592.51	592.17	591.2	590.79
24.113	24.383	24.662	24.575	24.245	23.578	22.905	22.788	23.155	23.902	24.463	24.512	24.412	25.547	26.881	27.916	28.262	28.513	29.046	29.104	29.668	30.238	31.793	32.497	32.947	32.129	31.761	30.856	29.62	28.457	30.1	31.099	32.384	31.869	31.141	29.451	26.931	25.207	24.438	24.637	25.823	26.787	27.385	27.519	27.552	27.711	27.382	26.806	26.369	26.375
4.199	3.5634	2.6025	1.9514	1.5643	1.171	0.8083	0.63894	0.64369	0.91255	1.1003	1.1987	1.2222	1.2163	1.2228	1.3882	1.5062	1.545	1.3897	1.3963	1.6337	2.0866	2.535	2.9838	3.5925	4.4183	4.8129	4.4606	4.4404	4.391	4.9951	4.9439	5.047	4.5543	4.2312	3.9653	3.875	3.9485	4.3672	4.8093	4.5453	4.0318	3.5859	3.304	3.1212	2.8762	2.8448	2.7774	2.5083	2.0428
408.06	408.26	408.56	408.7	408.17	408.15	408.57	409.21	409.78	410.11	410.27	410.33	411.55	413.01	414.75	414.84	414.62	414.69	414.23	414.28	413.26	413.95	413.52	413.47	412.67	413.12	413.47	413.59	413.23	412.83	412.46	411.38	411.13	411.43	412.31	412.24	411.99	411.56	411.36	410.89
11.881	11.505	11.311	11.075	11.077	10.954	11.062	11.319	11.804	12.048	12.286	12.312	12.079	11.817	11.582	11.998	12.929	14.133	16.325	17.72	19.704	19.422	20.319	20.667	22.128	21.663	20.348	18.841	18.33	19.365	20.798	22.313	21.992	20.797	19.218	19.807	21.665	22.247	20.674	17.981
81.743	82.266	81.899	81.281	80.931	80.756	80.701	80.951	81.445	82.227	82.834	83.585	84.137	84.368	84.431	85.03	85.666	86.317	86.014	85.81	85.296	84.813	84.195	83.566	83.103	82.955	83.425	84.346	85.38	86.099	86.684	87.12	87.311	87.019	86.651	86.144	85.814	85.507	85.422	85.615	85.644	85.456	84.924	84.437	84.342	84.497	84.592	84.571	84.372	84.142
514.52	514	513.71	513.75	514.36	515.25	516.11	516.71	517.03	517.25	517.25	517.39	517.62	518.13	519	519.53	521.14	522.28	523.66	523.4	523.37	523.44	523.83	524.35	524.57	524.73	525.01	524.49	524.06	523.5	524.41	525.65	526.76	527.61	528.19	528.71	528.89	529.03	529.09	529.27	529.4	529.77	530.27	530.79	531.34	531.88	532.15	531.93	531.51	531.14
70.413	71.279	72.562	73.836	75.38	76.248	79.81	83.364	84.433	80.164	74.915	71.905	71.189	74.056	77.151	80.416	79.856	79.716	79.764	80.429	80.422	80.257	79.662	78.941	78.668	78.049	77.16	75.477	75.895	77.232	78.87	79.118	79.056	78.936	78.908	79.06	79.492	79.513	78.771	78.081	77.961	78.895	79.794	80.439	80.858	81.209	81.179	80.622	79.736	79.343
453.54	455.74	458.7	460.4	461.11	461.72	460.61	459.65	459.43	461.83	464.11	465.31	465.53	463.56	461.35	458.93	458.58	457.68	456.52	454.96	454.36	453.92	454.41	454.97	455.66	456.37	457.05	457.77	457.84	457.58	457.16	456.36	455.95	455.28	455.49	454.98	455.12	455	455.12	455.22	455.64	456.75	457.66	458.6	458.67	459.04	459.41	460.48	461.15	461
414.86	413.72	412.15	410.36	410.11	410.42	410.82	411.11	411.02	410.82	410.77	411.1	412.45	413.91	414.99	415.51	415.95	416.32	416.71	416.83	416.82	416.29	416	416.25	416.62	416.9	417.08	416.86	417.23	416.89	416.88	415.81	415.32	414.91	415.69	416.41	417.25	417.16	417.18	417.05	417.58	418.34	419.26	418.29	417.93	417.34	418.56	418.44	418.36	417.64
9.7984	11.248	13.42	16.083	17.624	18.253	18.769	18.067	17.827	17.697	17.685	18.152	18.639	19.196	19.191	19.158	18.956	18.638	18.375	18.3	18.731	18.954	19.104	19.153	19.245	19.07	18.748	18.571	19.122	19.835	20.854	21.497	21.947	21.986	22.022	22.065	22.04	22.014	22.003	21.983	21.589	21.172	20.812	21.565	22.13	23.936	24.573	24.655	24.095	22.871
55.77	55.193	54.508	54.337	54.581	54.476	53.939	53.091	52.253	51.866	51.889	52.059	51.771	51.201	50.589	49.79	49.422	49.063	49.153	49.322	48.943	49.044	48.94	49.669	50.242	50.588	50.396	49.834	49.441	49.506	49.737	49.902	49.869	49.71	49.528	49.368	49.425	49.632	49.753	49.804	50.174	51.008	51.954	52.439	52.819	52.788	52.453	51.512	50.527	49.794
276.44	276.43	276.96	277.3	277.53	278.03	278.51	278.61	278.69	278.78	278.4	278.29	278.42	278.9	279.2	280.29	280.93	281.37	281.05	280.81	280.98	280.74	280.69	280.13	278.89	277.9	276.93	277.23	278.1	278.87	278.74	277.47	276.4	275.78	275.38	274.87	274.41	274.32	274.39	274.45	274.16	273.69	273	272.42	271.13	270.64	270.69	271.65	272.39	272.71
20.662	19.761	20.21	22.317	24.312	25.806	27.658	32.533	35.851	38.972	39.897	43.025	45.233	45.387	44.317	43.19	42.682	42.261	40.462	39.686	39.357	39.332	38.903	39.057	40.526	41.498	42.266	42.816	43.395	43.64	43.218	42.416	41.541	41.358	40.584	40.747	41.082	41.746	41.522	41.563	42.591	42.139	39.953	37.02	35.492	35.124	35.157	35.278	35.388	35.518
524.21	523.2	522.47	522.21	522.16	521.8	521.76	522.53	522.96	524.06	524.64	525.43	525.03	525.22	527	528.94	529.72	528.68	526.96	525.23	524.16	523.51	523.33	523.39	523.65	524.83	524.94	525.88	526.04	527.81	528.16	527.53	526.32	525.52	525.07	524.15	523.07	522.34	521.74	521.38	520.78	520.68	520.44	520.58	520.51	520.45	519.81	518.94	518.38	518.43
252.25	252.78	252.24	251.57	250.78	249.95	249.11	248.69	248.72	248.51	247.87	247.23	247.16	247.69	248.27	248.87	249.44	250.02	250.3	250.3	250.03	249.5	248.81	248.5	248.3	248.46	248.16	248.11	247.89	247.64	247.7	247.81	248.67	249.16	249.72	250.11	250.61	250.23	249.34	249.33	250.31	251.52	251.84	252.12
173.06	173.46	173.37	173.2	172.59	172.45	173.09	174.26	174.38	173.67	172.58	172.74	173.25	174.6	174.97	175.34	176.4	177.39	179.06	179.87	181.04	181.04	181.03	180.59	181.32	181.72	182.64	183.14	183.7	184.47	184.29	184.21	183.06	182.33	181.52	181.39	181.16	181.77	182.73	183.26	182.98	182.72	183.16	183.7
303.04	303.11	303.55	304.12	304.6	305.34	305.73	305.95	305.88	305.62	305.39	304.93	304.64	304.47	304.81	305.14	305.42	305.3	305.65	305.61	305.87	305.76	305.63	305.72	305.43	305.57	305.48	305.77	305.17	304.78	304.74	305.72	306.75	306.41	305.65	304.37	303.99	302.95	302.4	301.65	302.21	303.14	304.49	305.55	305.79	306.22	307.61	309.73	310.75	309.81
300.15	299.47	298.81	298.07	297.44	297.56	298	298.62	298.87	298.86	298.72	298.33	298.04	297.93	297.93	298.12	298.5	298.65	298.54	298.17	297.82	297.39	296.8	296.31	296.21	296.27	297.07	297.46	298.05	298.05	298.31	298.73	299.27	299.89	300.08	299.78	299.11	298.53	298	297.74	297.25	296.85	296.33	295.83	295.71	295.71	296.33	298.14	300.53	302.39
174.25	174.96	175.29	174.62	174.54	174.51	174.75	174.39	172.97	172.08	172.27	172.83	172.77	172.59	172.84	172.97	173.34	173.44	174.16	174.37	173.84	172.99	172.81	173.02	172.67	172.55	173.07	174.48	175.85	177.38	177.61	176.12	175.02	174.25	174.9	174.59	174.43	174.26	173.91	173.56	173.65	173.65	173.65	173.03	173.12	173.02	173.23	172.83	172.01	171.13
38.281	38.85	39.45	38.917	38.187	37.727	37.063	36.764	36.7	37.407	38.16	39.116	39.521	39.617	38.548	38.211	38.017	38.549	39.515	39.874	40.728	40.7	40.841	40.886	41.734	42.461	42.486	42.037	42.146	42.328	42.57	42.834	43.422	43.744	43.437	42.86	42.796	42.561	42.902	43.529	44.321	45.234	46.09	47.508	48.213	48.704	48.904	49.338	50.02	50.804
18.238	18.518	18.645	18.027	16.369	15.414	15.709	16.563	16.983	16.759	15.317	12.759	11.849	12.668	14.875	15.548	14.552	14.475	15.125	17.086	16.357	15.624	14.947	16.173	17.102	16.913	16.328	15.731	16.009	16.614	17.114	17.493	17.747	17.237	16.514	16.057	15.642	15.684	15.857	16.54	17.216	17.407	17.803	18.056	19.209	20.638	21.651	22.103	21.623	21.703
4.528	5.5012	6.4164	6.3118	5.8754	4.8975	4.6522	5.3325	6.294	7.1645	7.2294	6.7317	6.5226	6.7232	7.2957	7.3378	6.9367	6.7231	6.6581	7.6965	7.5937	7.7328	7.1183	7.1915	7.4967	7.2255	7.334	7.6644	8.4369	8.7694	8.1974	7.487	7.0711	6.5851	5.8719	5.5237	5.4861	5.9009	6.0068	6.3168	6.4802	6.7999	6.7224	7.1932	7.5644	8.0471	7.8008	7.8281	8.2425	9.0541
220.53	220.3	220.83	220.84	221.09	220.85	220.56	219.95	219.26	218.78	218.28	218.1	218.54	219	219.85	219.57	219.11	218.17	217.66	217.12	216.55	216.08	216.07	216.12	216.49	216.96	217.54	217.94	218.98	219.65	220.74	220.68	220.5	219.49	218.21	217.21	217.12	217.9	218.59	218.69	218.62	218.46	217.91	217.51	217.92	218.62	218.51	218.37	218.13	218.59
378.06	378.34	377.59	377.59	377.8	378.91	379.08	378.92	378.56	378.26	378.23	377.75	376.78	375.8	374.75	374.54	374.4	374.68	374.89	374.98	374.86	374.84	374.67	374.73	374.83	375.45	376.09	376.8	376.37	376.86	376.54	376.83	376	375.64	376.22	376.1	374.89	372.01	370.16	369.58	369.77	369.92	370.8	371.23	371.05	370.47	370.73	370.94	371.01	370.59
220.28	220.33	220.36	220.45	220.62	220.74	220.91	220.92	221.31	221.73	222.12	222.1	222.32	222.43	222.66	222.46	222.23	222.21	222.69	223.14	223.43	223.7	224.17	224.53	224.41	224.09	223.99	224.09	224.2	223.94	223.68	222.84	221.65	220.81	220.94	221.5	222.28	222.66	223.85	224.69
1.1	1.3197	1.52	1.5103	1.3345	1.1631	1.1275	1.2959	1.5763	1.8211	1.7594	1.5987	1.4503	1.428	1.3821	1.3462	1.4195	1.4768	1.6004	1.7092	1.884	2.0624	2.2587	2.3988	2.3205	2.2356	2.252	2.3496	2.373	2.4302	2.4013	2.1791	1.8366	1.5683	1.4233	1.2395	1.0799	0.93701	0.93162	0.9659
307.55	306.98	306.41	305.17	303.69	302.76	303.06	303.69	303.67	302.81	301.7	301.64	302.38	303.85	304.51	304.53	304.12	303.58	303.28	302.74	302.25	302.11	302.06	301.94	301.67	302.19	303.14	304.26	304.31	304.07	303.4	303.04	302.58	302.43	302.54	302.82	303.37	303.93	304.59	305.07	305.8	307.26	309.6	312.06	312.34	312.75	312.95	313.98	313.32	312.1
603.3	602.69	602.07	600.43	598.46	597.5	598.59	600.71	601.85	601.16	599.66	599.41	600.53	601.89	602.25	602.64	602.5	602.49	601.54	602.89	604.56	607.36	608.04	607.7	608.11	608.84	610.04	610.35	610.66	611.47	611.58	611.39	610.94	610.71	611.19	611.06	611.32	611.41	611.91	611.85	611.31	611.17	611.75	612.85	613.58	614.14	614.27	614.16	613.32	612.6
90.156	90.467	90.809	90.799	90.221	89.348	88.221	87.243	85.777	85.129	84.799	85.293	85.128	84.962	85.105	85.409	85.409	84.997	84.81	85.086	86.067	86.958	87.55	87.445	87.453	87.348	86.97	86.557	86.298	85.624	84.13	82.652	82.477	83.215	84.394	85.405	85.552	85.808	85.448	85.658	85.269	84.949	84.357	83.702	83.046	83.397	84	84.753	84.912	84.978
1.076	1.2306	1.3363	1.4409	1.7677	2.0298	2.1295	2.0232	2.0002	2.0656	2.1049	2.4568	3.0421	3.6331	3.893	4.1808	4.5177	4.7386	4.4359	4.0254	3.9418	3.9874	4.2672	4.5108	4.7787	4.4395	3.7075	2.9017	2.3464	2.4567	2.6758	2.9253	2.9948	3.4327	4.0084	4.7074	5.1091	5.4725	5.9801	6.6647	7.3715	7.6987	7.8865	8.0672	8.0253	8.195	8.4578	8.9028	9.1612	9.3518
396.08	396.13	395.63	394.75	393.85	394.12	394.71	395.55	395.23	394.98	394.88	395.44	395.38	394.85	394.01	393.54	393.25	392.67	393.18	393.8	394.94	394.3	394.58	395.22	396.96	395.49	393.38	391.07	391.08	391.3	391.54	391.79	392.03	392.82	394.25	395.87	396.86	396.89	396.87	397.26	398.27	399.38	398.2	397.22	396.24	397.29	397.77	397.97	398.14	399.99
3.4523	4.207	5.2002	5.7077	5.9976	5.6606	5.4816	5.0999	4.9318	5.3894	5.8315	6.3419	6.172	5.8305	5.8279	5.6915	6.1196	6.4904	6.2815	5.0791	3.5509	3.7317	3.5486	3.3135	1.794	3.8432	7.1502	10.916	12.038	11.869	11.267	10.665	10.062	8.8499	6.824	4.6547	3.0458	2.6583	2.3195	2.226	1.9212	1.7564	2.9696	3.611	4.2307	3.3787	3.2491	3.4422	3.691	3.0746
252.54	251.84	251.97	252.28	252.75	253.11	254.42	256.01	256.32	255.21	254.79	256.61	259.5	262.93	265.94	268.57	269.96	272.53	273.89	274.68	275.1	277.27	278.52	277.52	275.39	275.42	275.14	274.54	272.58	271.45	274.13	277.65	281.8	283.44	284.43	284.95	284.67	284.63	284.27	283.67	282.78	282.44	282.66	283.51	284.11	284.9	285.34	285.92	286.27
238.75	238.52	238.95	239.77	240.04	239.83	240.24	241.31	241.95	241.63	241.1	241.52	242.36	243.05	243.49	243.82	244.02	244.06	243.85	243.46	242.99	242.25	241.92	241.97	242.38	242.46	242.36	242.11	242.11	241.99	242.89	243.16	243.02	241.86	241.08	239.46	237.34	234.94	234.46	235.32	236.65	237.97	239.26	240.52	241.9	242.17	242.51	241.82	241.64
39.53	39.605	39.347	39.271	39.017	39.01	38.899	38.894	38.812	38.877	38.995	39.398	39.099	39.067	38.98	39.3	39.482	39.331	39.229	38.89
440.14	439.41	438.61	438.19	438.16	439.01	439.57	439.94	439.19	438.94	439.18	439.47	439.74	439.57	439.74	439.74	440.58	440.86	441.19	440.64
23.997	24.481	24.313	23.853	23.149	22.706	21.496	19.695	17.863	16.746	15.423	13.794	12.096	11.815	14.819	17.971	18.324	17.901	17.625	20.831	22.207	20.631	19.042	17.492	18.938	19.006	18.716	19.837
496.68	495.28	495.02	494.98	495.81	495.99	495.33	493.48	492.01	490.9	489.74	487.95	486.2	486.19	488.42	491.03	491.03	491.02	490.96	493.42	494.22	492.26	490.29	488.24	488.67	488.07	487.13	489.37
267.44	266.09	263.36	259.22	255.85	254.5	253.81	253.22	251.76	250.94	250.63	250.35	250.55	250.58	250.89	250.15	249.33	248.95	249.19	249.77	249.86	250.47	251.18	251.93	252.2	252.09	252.64	252.64	254.1	253.53	254.48	254.9	256.88	259.35	262.08	263.79	263.33	262.58	262.36	262.58	262.48	262.4	262.39	261.53	261.03	261	260.91	259.92	258.04	257.22
246.35	244.87	243.33	241.46	240.03	239.6	239.49	239.37	239.14	239.48	240.39	241.02	241.83	242.29	242.95	243.17	243.59	244.12	244.77	245.27	245.1	244.94	244.87	245.31	245.74	245.87	245.11	244.14	242.87	242.79	242.37	242.57	242.23	241.94	241.31	241.46	242.28	242.81	242.71	242.47	242.77	243.38	244.01	244.62	244.84	245.04	245.09	245.1	244.36	243.93
417.38	418.14	418.83	419.3	419.55	418.7	417.79	416.92	417.08	418.32	419.08	419.7	419.29	419.27	419.18	419	418.29	417.64	417.68	418.41	419.18	419.56	419.98	420.37	420.73	420.18	419.48	418.63	418.23	417.92	417.73	417.93	418.57	419.18	419.58	419.75	419.94
36.17	36.123	36.052	34.786	33.388	33.767	35.749	37.97	38.438	38.007	37.49	37.04	37.275	37.017	36.828	36.998	37.971	38.786	38.614	37.825	36.749	36.262	35.468	35.115	34.816	35.323	35.732	36.53	37.453	38.544	39.63	40.86	41.763	42.518	42.488	42.159	41.62
256.86	257.67	258.14	258.23	258.15	257.69	257.37	257.2	257.01	256.56	255.73	254.83	254.15	253.73	253.15	252.54	251.67	251.57	251.19	251.46	251.36	251.48	251.81	251.6	251.35	250.94	251.29	252.29	253.02	253.47	253.53	253.68	254.45	255.11	255.46	255.36	255.3	255.65	255.62	255.43	255.1	254.82	254.34	253.07	251.7	250.76	250.83	251.44	252.05	251.93
176.38	176.26	176.36	175.59	174.6	173.93	174.31	175.03	175.91	176.7	176.62	176.57	176.67	178.01	178.52	178.96	178.99	179.04	178.92	178.06	177.24	176.45	175.01	174.78	175.54	177.83	179.02	179.86	180.21	180.89	180.47	180.21	180	180.14	180.33	180.41	180.75	181.28	181.68	180.97	180.1	179.36	179.62	179.97	180.29	180.46	180.46	180.34	180.21	179.44
60.87	61.657	61.643	61.117	60.592	60.067	59.542	58.943	58.459	57.66	56.896	56.428	56.372	56.924	57.737	58.615	59.172	59.526	60.01	60.213	59.528	59.538	59.882	60.881	61.09	61.041	61.011	61.081	61.242	61.761	62.118	62.593	62.402	62.28	62.085	61.538	60.382	59.547	58.98	59.201	59.073	59.119	58.566	58.304	58.167	57.973	57.455	57.143	57.214	57.145
18.581	18.464	18.758	19.059	19.36	19.66	19.961	18.8	17.601	16.396	17.196	17.353	18.603	18.045	16.883	15.071	14.239	14.214	13.037	11.91	10.443	9.8845	9.2487	11.051	12.68	14.283	14.752	16.12	17.768	17.757	16.616	14.953	15.368	15.732	16.632	16.515	16.547	18.11	20.416	22.423	22.736	22.71	22.837	22.957	22.827	23.41	24.248	24.746	24.655	24.926
25.644	25.621	24.912	23.468	21.439	19.41	18.042	18.032	18.698	18.804	17.967	19.113	21.119	22.359	21.708	20.922	21.466	22.527	24.052	25.6	26.776	27.182	27.056	25.724	24.279	23.345	23.55	23.708	23.662	24.421	25.291	25.816	26.382	30.134	33.359	33.792	30.504	27.839	27.421	27.377	29.768	32.64	36.187	37.798	38.515	38.026	36.66	34.887	35.115	35.87
13.771	14.012	14.241	14.926	15.687	16.448	16.821	16.415	15.872	15.489	15.635	15.223	14.642	14.004	13.72	13.649	13.653	13.738	13.667	13.776	14.069	14.442	14.744	15.333	15.983	16.423	16.161	15.649	14.95	14.244	13.55	12.968	12.35	13.632	15.153	15.826	14.411	12.905	12.328	12.528	13.917	14.876	16.066	16.168	16.337	15.59	14.901	14.39	14.282	14.432
303.11	303.09	303.51	303.84	303.95	304.14	304.45	304.99	305.69	306.5	307.16	307.65	308.26	308.6	309.19	309.15	309.03	308.58	308.68	309.08	309.96	310.6	311.07	310.96	311.09	311.37	311.79	311.94	312.18	312.05	311.68	310.97	310.97	311.26	311.73	311.54	311.43	311.01	311.03	311.09	311.39	311.54	311.79	312.56	313.37	314.66	316.06	318.62	321.3	324.2
299.83	299.32	299.16	299.25	299.53	299.95	300.48	300.68	300.86	301.16	301.42	301.72	302.18	302.43	303	302.77	302.74	301.96	301.28	300.68	300.22	299.94	300.01	299.86	299.37	298.75	298.36	299.07	299.67	300.49	300.6	300.79	300.69	300.49	299.93	299.36	299.01	298.78	298.66	298.46	298.21	297.87	297.36	297.31	297.7	298.26	298.77	299.94	301.99	304.22
64.598	64.669	64.601	64.16	64.025	64.039	64.108	63.698	63.082	62.683	62.492	62.204	61.942	61.786	61.451	60.786	60.152	59.857	59.885	59.975	60.286	60.575	60.48	59.932	59.099	58.007	57.074	56.359	55.967	55.589	55.362	55.502	55.945	56.462	56.688	56.512	56.254	55.973	55.407	54.414	53.266	52.518	52.057	51.663	51.397	51.438	51.855	52.295	52.249	51.938
276.63	277.27	277.33	276.94	277.17	277.67	278.46	279.22	280.17	280.65	280.88	280.67	280.39	280.4	280.29	280.11	279.6	279.11	278.96	278.82	278.58	278.09	277.49	276.88	276.29	276	276.3	277.18	277.86	278.34	278.51	278.59	278.62	278.43	278.27	277.75	277.09	276.69	276.69	276.85	276.99	277.02	277.26	277.2	277.05	276.59	276.2	276.12	276.58	277.46
33.644	33.413	34.399	35.831	37.675	38.454	37.956	37.422	37.181	36.948	36.402	36.037	35.879	35.243	35.224	34.448	34.654	34.817	35.602	35.288	34.789	34.787	34.52	33.137	30.974	29.505	28.33	30.359	31.72	31.863	31.423	31.755	32.83	31.897	31.51	31.949	32.476	32.206	30.874	28.099	26.261	25.809	25.763	26.159	26.35	27.263	27.652	28.08	28.698	28.403
484.7	484.55	483.71	482.08	481.15	481.83	483.21	483.1	481.95	481.06	481.58	482.16	482.56	482.2	482.25	482.89	483.82	484.68	485	485.51	485	483.92	482.38	481.3	480.45	479.53	478.61	480.36	482.62	484.05	484.15	483.9	484.36	483.54	482.39	481.06	479.77	479.42	480.68	481.84	481.58	479.8	479.48	479.72	481.86	482.54	484.65	485.12	484.75	484.19
210.34	210.99	211.24	211.39	211.52	211.63	211.49	211.42	210.67	210.26	210.05	210.4	210.39	210.1	210.08	210.08	209.77	209.25	208.39	207.68	207.24	207.6	208.41	209.04	209.73	210.36	210.18	209.41	208.57	208.54	208.66	208.79	209.26	209.58	209.29	208.59	208.11	208.3	208.29	208.19	207.56	208.59	209.92	211.81	212.45	213.22	214.01	214.42	214.07	213.44
363.19	363.55	363.08	362.36	362.08	362.59	362.79	362.69	361.78	361.11	360.82	360.78	360.72	360.53	360.42	360.56	360.48	360.36	360.69	361.07	361.54	361.53	361.46	361.43	360.81	360	359.58	359.95	360.86	361.37	361.93	362.11	362.19	362.26	362.46	362.53	362.54	362.56	362.85	363.09	363.63	363.01	362.18	360.53	359.61	358.38	357.12	355.99	355.42	355.16
6.6363	6.0449	6.3698	6.6197	6.8414	6.9931	7.5079	8.2277	8.1532	7.6387	7.0474	6.8306	6.8684	6.9629	7.0281	6.9501	6.2801	5.957	6.2532	7.3449	8.1631
107.8	108.5	109.24	109.5	109.73	109.07	108.13	107.08	106.59	106.85	107.31	107.87	108.21	108.66	109.02	109.42	109.47	109.06	108.29	107.59	107.18
313.37	313.69	314.84	316.51	316.3	315.31	313.37	311.96	310.92	311.11	311.65	311.47	310.78	310.21	310.02	309.9	310.21	310.57	310.53	310.44	310.04	309.81	308.63	307.85	307.08	307.68	308.53	309.65	309.83	309.69	309.68	310.09	310.77	311.42	312.12	312.85	313.33	314.26	314.58	314.98	314.82	314.95	314.99	315.02
613.93	613.96	614.74	615.85	616.71	617.35	616.88	615.9	615.1	614.11	614	613.58	615.07	616.05	616.62	616.68	616.42	616.62	616.4	615.84	615.85	616	616.69	616.64	616.59	616.17	615.6	614.44	613.49	612.89	612.66	612.26	612.31	611.08	611.46	612.05	612.41	612.39	611.86	613.07	613.33	613.16	612.81	612.46
64.975	65.314	65.959	66.91	66.919	66.955	66.983	66.971	67.018	67.21	67.525	67.971	68.303	68.49	68.361	68.203	68.024	67.544	66.698	65.888
473.51	472.87	471.37	469.21	467.24	466.53	466.53	466.67	466.49	466.11	465.41	464.8	464.68	465.1	466.2	467.76	469.5	470.34	470.34	470.14
15.95	13.023	9.8712	6.7564	5.5108	4.7936	5.4633	4.8682	5.9049	6.1411	6.4606	5.8001	5.1064	4.237	3.5151	3.62	5.463	7.4095	7.8981	7.4632	6.1845	5.968	5.4312	7.071	8.9866	11.301	11.673	10.399	11.125	13.251	15.661	13.097	12.178	9.8987	10.157	7.882	8.3027	8.8731	8.6248	7.5576	6.1079	5.5074	5.7561	6.945	7.3241	7.2921	6.5475
479.57	479.83	479.83	479.53	479.09	478.9	478.73	478.29	477.6	477.07	476.83	477.06	477.58	477.69	476.35	475.64	475.18	476.09	475.99	476.42	476.22	475.06	473.08	473.4	474.9	476.89	477.42	476.54	477.86	479.82	481.08	479.31	477.38	476.44	476.17	476.04	477.67	479.75	481.01	481.45	481.68	481.36	480.49	478.3	476.91	475.99	475.98
409.25	410	411.22	412.95	415.32	417.43	418.57	418.8	418.91	419.09	419.29	418.76	418.55	418.28	418.75	418.96	419.2	419.55	419.69	419.78	419.59	419.38	419.15	419.04	419.05	419.07	419.01	419.18	419.55	419.81	419.67	419.23	419.25	419.75	420.33	420.47	420.02	419.27	418.43	417.51	416.64	416.49	417.04	417.95	418.52	418.76	419.04	419.19	419.44	419.63
57.763	58.049	57.58	56.151	54.133	52.388	51.762	52.255	52.506	52.477	52.063	52.537	52.839	53.099	52.736	52.632	52.928	52.992	53.217	53.306	53.173	53.012	52.753	52.987	52.665	52.235	52.047	52.582	53.648	54.646	55.629	56.463	57.072	57.251	57.29	57.283	57.426	56.982	56.527	56.192	56.468	57.029	57.667	58.013	58.031	58.025	58.348	58.817	59.359	59.62
68.834	69.164	69.257	70.416	71.895	73.173	74.09	74.54	74.917	74.132	74.181	74.267	74.231	73.48	72.575	72.606	73.565	75.386	77.627	79.237	80.102	80.721
478.75	478.13	477.77	477.16	477.63	478.73	479.87	480.35	480.05	480.14	480.4	480.27	480.51	480.32	480.24	479.73	478.35	476.62	474.53	474.22	474.43	474.79
350.3	349.93	349.83	349.98	350.36	350.79	350.79	350.45	349.89	349.27	348.92	348.35	347.85	347.46	347.08	347.58	348.13	348.99	349.47	349.95	349.85	349.02	347.91
190.04	193.25	197.38	201.04	203	202.15	202.66	204.66	205.25	204.94	203.17	204.31	206.72	207.46	207	200.89	199.5	199.04	200.41	198	196.42	197.59	199.46
68.439	68.13	68.061	68.206	69.674	71.395	71.994	70.664	69.622	70.462	73.17	74.283	74.554	73.866	74.271	74.509	74.305	74.143	74.069	74.115	74.05	74.401	75.135	76.037	76.755
488.6	488.41	488.03	487.67	486.03	484.19	483.32	484.54	486.22	485.76	484.25	483.2	482.21	479.55	475.41	472.43	471.71	471.62	471.33	471.05	470.66	471.07	472.09	473.83	474.96
57.412	57.274	56.818	56.579	56.794	57.035	57.888	58.675	59.39	59.273	59.026	59.18	59.563	60.144	59.991	59.237	58.111	57.454	57.4	57.813	58.323	58.734	59.039	59.702	60.458	61.227	61.574	61.526	61.341	61.165	61.391	61.51	61.922	62.099	62.405	62.291	62.053	61.632	61.119	60.654	60.047	59.606	59.306	59.385	59.51	59.716	60.176	60.75	61.446	61.9
215.18	215.19	215.52	215.88	216.07	216.4	216.66	217.36	218.14	218.45	218.61	218.52	218.26	217.97	217.46	216.77	216.08	215.52	215.35	214.85	214.35	214.16	214.05	213.72	212.88	212.45	212.9	213.16	212.99	212.51	212.85	213.6	213.77	213.41	213.05	213.32	214.06	214.8	215.19	215.49	216.12	217.26	218.74	220.25	221.2	221.48	221.83	222.22	222.84	223.17
69.398	69.043	69.047	69.57	70.619	71.669	72.37	73.363	73.388	73.267	73.474	74.831	76.193	77.456	77.883	78.322	77.992	79.123	80.38	80.359	78.839	77.031	77.106	77.261	77.469	76.722	76.096	75.558	75.498	75.722	76.152	77.895	80.207	83.135	83.369	82.225	80.266	79.218	79.805	79.83	79.88	78.989	78.977	78.96	78.931	79.425	80.56	80.782	80.967	81.112
484.87	484.81	485.28	485.4	485.48	485.56	484.46	482	483.51	486.42	489.2	487.34	484.66	483.43	482.75	482.58	482.27	482.42	482.67	482.83	482.56	482.67	483.75	484.77	485.35	485.35	485.46	485.6	485.83	486.33	487.09	488.19	489.84	490.97	490.93	489.6	488.49	487.99	488.39	488.29	487.84	486.67	486.06	485.98	486.17	486.48	486.66	486.5	486.57	486.47
28.027	27.29	26.324	26.201	26.154	26.193	25.554	25.099	25.074	25.598	24.395	21.539	18.49	16.535	15.314	13.908	12.502	12.271	13.027	13.532	13.192	14.17	14.193	13.722	11.177
485.78	486.28	487.13	487.24	486.97	486.06	485.56	485.09	484.87	484.5	484.84	484.98	484.95	484.26	483.46	482.36	481.27	481.27	482.33	483.01	482.9	483.78	484.86	485.64	484.79
206.14	206.38	206.89	207.18	207.69	208.59	209.74	210.61	210.97	211.39	212.19	213.3	214.02	214.47	214.37	214.03	213.36	212.78	212.18	211.97	211.82	211.85	211.07	209.71	208.5	208.61	209.94	210.81	211.1	211.2	211.38	211.35	210.92	210.51	210.24	210.81	211.37	212	211.97	212.82	213.96	214.97	215.41	215.59	215.75	215.83	215.95	215.95	215.77	215.39
364.87	364.51	363.45	362.89	362.54	362.6	362.69	362.33	361.82	361.63	361.69	361.82	361.86	362.24	362.77	363.13	363.62	363.61	363.57	363.12	363.14	363.03	363.34	364.18	365.15	365.48	364.95	364.96	364.96	364.85	364.25	363.97	364.05	364.53	364.95	365.35	365.45	365.65	365.62	365.28	364.92	364.26	363.28	362.44	362.06	362.39	362.22	362.03	362.25	362.92
258.95	259.1	259.12	259.31	259.16	258.56	257.71	257.18	256.45	256.23	255.8	255.86	255.62	256.2	256.5	256.57	255.92	255.61	255.01	254.4	253.59	253.09	252.46	251.77	250.5	250.12	250.54	252.15	253.35	254.04	254.92	255.23	255.46	255.14	254.9	254.41	253.75	253.37	254.02	254.83	255.07	253.74	252.14	251	250.72	250.49	250.25	249.81	249.54	249.23
182	183.7	184.19	183.66	183.17	182.48	181.92	181.91	182.44	182.24	182.22	181.97	182.68	183.57	184.4	184.88	185.47	185.58	185.39	184.53	184.84	185.06	184.81	183.88	184.04	184.8	185.68	186.21	186.69	186.84	186.8	187.02	187.98	189.42	190.73	191.5	192.25	193.2	195.3	195.94	195.24	193.96	193.25	193.37	192.52	191.6	190.9	190.3	189.37	188.35
399.04	399.04	398.88	398.99	399.59	400.39	401.23	401.94	402.78	403.56	403.51	403.05	402.53	402.54	403.3	404.01	404.82	405.07	405.29	405.51	405.73	405.95	406.11	406.53	407	407.09	406.84	406.72	406.84	407.38	408.09	409.13	409.59	409.55	409.09	409.01	408.86	408.7	408.08	407.52	406.9	406.49	406.65	407.09	407.47	407.44	407.38	407.57	407.69	407.7
140.93	142.05	142.91	144.09	144.38	144.23	143.52	142.72	142.03	141.44	141.91	142.5	142.44	141.57	141.02	141.11	141.42	141.81	142.38	142.96	143.53	144.11	144.54	144.59	144.41	144.14	144.02	144.83	146.05	147.35	148.11	148.23	148.21	147.72	147.93	147.59	147.87	147.6	147.71	147.26	147.02	147.2	147.52	148.09	148.71	149.66	150.53	151.32	151.56	151.56
90.863	91.333	92.137	93.176	94.058	94.888	95.427	95.788	95.689	95.725	95.463	96.122	96.042	96.227	95.8	95.874	96.183	96.5	96.674	96.471	96.076	95.777	95.712	95.389	94.981	94.58	94.719	95.086	95.454	95.822	96.189	96.557	96.613	96.675	97.044	97.844	98.733	99.316	99.856	100.21	100.31	99.774	98.924	98.045	97.708	97.652	97.939	97.88	98.008	98.186
25.348	25.935	27.211	28.328	29.193	29.26	28.384	27.5	26.709	26.325	26.049	25.107	24.284	23.316	23.404	23.842	24.717	25.275	25.927	26.719	27.679	28.341	28.701	29.539	30.521	31.307	31.357	31.063	30.77	30.476	30.182	29.889	29.859	30.058	30.407	30.768	30.447	30.658	30.943	31.705	31.736	31.291	30.684	30.142	29.939	30.004	30.175	30.365	30.491	30.619
121.96	121.69	121.05	120.41	119.72	119	118.34	117.58	116.63	115.26	113.97	113.65	114.42	116	116.69	116.81	116.05	115.5	114.88	114.89	114.94	115.33	115.15	114.64	114.2	114.14	114.08	113.59	113	112.5	111.83	111.31	111.1	111.44	111.28	110.86	110.67	110.49	109.88	108.33	106.74	105.87	105.42	105.4	105.29	104.85	104.29	103.51	102.91	102.07
458.77	459.26	459.69	460.12	460.5	460.83	461.22	461.5	461.71	461.57	461.5	461.79	462.6	463.71	463.72	463.25	462.05	461.45	461.19	461.78	462.46	462.91	463.1	464.04	465.24	466.34	467.16	467.62	468.1	467.96	467.75	467.12	466.61	466.48	466.84	467.1	466.91	466.09	465.94	465.53	465.83	465.88	466.08	466.35	465.94	465.53	464.82	464.71	465.17	465.68
306.8	306.45	306.2	305.51	305.35	305.29	305.34	305.64	306.08	306.66	306.91	307.33	307.59	307.9	307.85	307.59	307.38	307.15	306.93	306.72	306.58	306.44	306.41	306.26	306.24	305.71	304.95	304.14	303.87	304.27	305.06	305.88	306.78	307.37	308.04
620.93	621.88	623	623.95	624.6	624.56	624.72	624.57	626.12	627.72	629.85	631.04	632.22	631.97	630.27	628.53	628.31	628.74	628.3	628.37	629.3	630.47	630.32	629.9	629.58	630.1	629.97	629.1	628.84	629.17	630.46	631.41	631.11	630.85	628.56
181.26	181.7	181.97	181.73	181.19	180.08	179.46	178.71	178.16	177.66	177.47	177.67	177.97	178.39	178.45	178.59	178.19	178.44	178.59	178.6	178.35	177.73	176.93	175.9	175.85	176.15	176.27	177.26	179.67	180.47	180.57	179.42	180.64	181.13	183.21	185.71	187.72	188.27	188.22	187.59	186.77	185.68	185.64	185.7	184.74	183.59	181.69	180.77	181.55	183.32
50.34	50.515	50.339	50.087	50.032	49.644	49.248	48.261	47.681	46.97	46.785	46.301	46.051	45.588	45.142	44.597	43.608	42.685	42.148	42.12	42.634	43.003	43.396	43.209	43.218	43.112	42.901	41.94	41.202	40.683	40.542	40.407	40.157	39.766	40.229	40.872	40.841	39.7	38.408	41.057	44.337	46.931	47.082	47.293	47.297	46.217	44.64	44.116	43.668	43.238
33.524	34.462	35.687	36.359	36.665	36.452	36.274	36.201	36.148	36.019	35.86	35.762	35.412	35.077	34.664	34.493	34.054	33.629	33.911	34.578	35.295	35.653	35.929	35.841	34.963	33.972	33.326	33.053	32.995	33.331	34.363	35.501	36.55	37.019	36.119	34.718	33.839	33.379	33.228	32.899	33.252	34.032	33.947	34.06	33.473	34.573	34.538	34.953	34.328	34.043
23.257	22.536	21.988	21.27	20.862	21.081	21.468	21.61	21.095	20.423	20.633	21.558	22.62	23.48	23.193	23.118	22.798	23.314	23.979	24.699	25.016	24.477	23.772	23.621	23.566	23.951	24.211	24.646	24.669	24.03	24.058	24.343	24.482	24.447	23.551	23.083	23.145	23.519	24.813	24.922	25.063	24.952	24.606	24.851	24.266	24.576	24.182	24.023	23.719	23.501
88.928	89.45	89.569	89.6	90.533	89.377	87.412	85.342	85.385	85.904	86.407	86.733	87.77	88.268	88.256	87.084	85.982	85.191	86.211	87.908	89.609	89.937	90.04	88.906	86.994	84.917	84.196	84.325	83.422	82.948	82.337	83.074	83.271	83.246	82.716	82.352	82.161	81.885	81.455	81.181	81.29	81.585	81.689	81.599	81.214	80.742	80.368	80.333	80.581	80.987
480.39	480.78	481.48	482.74	483.78	485.22	486.29	486.97	486.79	486.39	486.25	486.28	486.76	487.17	487.5	487.52	487.49	487.47	486.89	486.17	485.44	485.6	486.41	487.7	489.07	490.28	491.12	491.74	492.78	493.35	493.5	492.48	491.68	490.71	490.18	489.95	490.29	490.69	490.89	491.12	491.24	491.35	491.23	491.41	491.81	492.34	492.42	492.14	492.05	492.18
4.7454	4.4553	5.221	5.8845	6.6291	7.7044	9.1723	10.407	10.577	10.835	11.846	12.688	13.74	15.143	16.877	17.964	17.297	16.964	17.576	19.141	20.657	21.61	22.735	23.821	24.448	23.169	21.526	19.674	17.98	16.585	16.116	17.104	17.893	18.52	18.073	17.384	17.484	18.628	19.821	20.19	19.458	19.452	19.199	20.632	21.19	21.945	22.059	21.634	22.041	22.274
487.64	487.46	487.38	487.24	487.67	488.58	489.86	490.79	490.96	490.56	489.83	490.14	490.49	491.39	491.46	491.92	492.15	492.65	492.94	492.88	492.41	492.1	490.72	489.24	487.18	487.91	489.34	491.44	492.47	492.82	492.29	491.65	490.76	490.82	490.94	491.22	490	488.54	486.81	486.42	486.17	486.42	486.27	485.19	483.54	482.1	481.69	481.21	481.97	480.83
90.291	90.574	90.819	91.084	91.088	91.074	91.208	91.095	90.623	90.098	89.223	88.513	88.581	88.442	88.506	88.146	89.029	89.431	89.745	89.43	89.847	90.496	91.431	92.191	92.733	92.681	92.138	91.294	91.2	90.656	90.191	89.682	90.143	91.126	91.354
1.2936	1.317	1.4275	1.5888	1.6401	1.7111	1.8004	2.047	2.4407	2.8831	3.209	3.2045	3.0292	2.7328	2.7871	3.0033	3.8128	4.2588	4.4569	4.2838	4.62	5.3457	6.1309	6.7745	7.0864	7.5946	7.6911	7.637	8.0103	7.9105	7.9408	7.7037	8.656	9.724	10.013
307.09	307.47	308.03	308.93	308.8	308.61	308.33	308.29	308.34	308.55	309.5	310.38	311.04	311.37	311.5	311.79	311.4	311.2	310.72	310.52	310.61	310.74	311.01	311.04	311.11	310.97	311.03	311.04	311.06	310.4	310.02	309.83	310.08	310.07	309.91	309.87	309.43	309.19	308.98	309.14	308.98	308.6	308.21	307.88	307.67	307.26	306.77	305.92	305.59	305.68
619.23	619.42	620.08	620.97	621.18	620.39	620.01	621.34	622.22	622.2	621.13	620.66	621.18	620.89	620.08	619.5	617.72	618.15	618.63	620.67	621.03	621.02	620.46	620.75	620.13	620.26	619.79	620.3	620.58	620.99	620.51	619.33	618	616.95	616.47	615.86	616.09	616.27	616.83	616.84	617.02	617.37	617.85	618.08	617.84	617.96	618.26	619.81	619.77	619.55
479.88	479.83	479.77	479.79	479.7	479.61	479.51	479.42	479.32	479.23	479.09	478.86	478.61	478.38	478.28	478.23	478.25	478.37	478.67	478.92	479.01	478.83	478.64	478.67	478.92	479.31	479.57	479.76	479.94	480.06	479.91	479.6	479.37	479.39	479.48	479.64	479.78
347.5	347.5	347.41	346.73	346.26	345.19	344.12	343.05	341.98	340.91	339.94	339.08	338.55	338.19	337.95	337.53	336.76	335.68	334.69	333.97	333.41	333.03	332.66	332.45	331.99	331.41	330.5	329.73	329.03	329.26	329.69	330.58	331.53	332.43	333.22	333.88	334.63
344.51	344.49	344.67	344.17	343.6	343.13	343.31	343.62	344.32	344.77	345.33	346.01	346.26	346.23	345.61	345.27	345.42	345.28	345.36	345.05	344.93	344.17	343.46	343.79	344.59	345.16	344.57	343.49	342.73	342.18	342.14	342.3	342.87	343.36	343.8	344	344.14	344.23	344.47	344.78	345	345.01	344.51	343.9	343.2
200.59	202.2	200.32	199.73	201.45	204.58	205.69	202.54	203.25	203.56	206.99	205.23	205.47	206.3	208.47	209.78	209.96	209.84	209.22	208.54	207.96	207.6	207.55	206.04	204.26	201.53	199.38	196.53	194.26	192.33	190.9	189.41	189.01	188.15	187.34	186.23	186.24	186.5	186.67	186.56	186.93	187.53	188.34	189.38	190.37
480	480	479.97	479.89	479.72	479.43	479.21	479.01	479.14	479.26	479.56	479.67	479.79	479.85	479.91	479.92	479.76	479.42	478.96	478.58	478.41	478.45	478.62	479.03	479.46	479.88	480.05	480.11	480.08	480.01	479.91	479.87	479.9	479.98
237.31	238.2	238.49	238.37	237.68	237.18	236.78	236.72	237.12	237.85	238.18	238.12	237.91	237.73	237.56	236.99	236.51	236.13	236.1	236.26	235.98	235.7	235.65	235.88	235.67	235.2	235.05	235.62	236.57	236.95	237	236.93	237.27	237.66
91.092	90.031	89.2	89.25	89.732	90.272	91.342	92.647	92.879	91.881	90.371	90.443	90.181	89.724	88.583	88.134	87.179	86.499	85.021	83.862	82.395	82.049	82.582	82.65	82.449	81.856	81.17	80.47	79.902	79.78	79.834	79.523	79.134
9.9349	8.2572	7.6936	7.9357	8.1499	8.1286	8.4534	9.1849	9.0586	8.1775	6.6956	6.3904	5.9476	5.6195	4.9179	5.0394	5.6004	6.011	6.6283	7.1742	8.5445	9.5313	10.58	10.773	11.112	11.291	11.501	11.535	11.359	11.328	11.215	10.545	9.9027
415.64	411.79	408.64	407.59	407.65	407.7	407.75	407.8	407.86	409.11	409.65	411.98	413.74	416.27	416.46	414.63	413.2	412.56	413.48	414.12	414.7	414.63	414.08	413.27	411.95	410.89	410.71	410.46	409.67	408.99	409.14	410.43	410.46	410.68	410.36	410.82	410.92	410.62	409.5	409.36	409.39	408.25	406.1	404.73	405.18	406.99	408.39	409.4	408.27	406.4
149.47	150.46	150.93	151.17	151.16	151.16	151.15	151.15	151.14	151.42	151.11	151	150.24	150.19	149.56	149.47	149.88	151.11	152.61	153.86	155.38	156.66	157.63	158.45	158.67	158.84	158.08	157.34	156.39	156.37	156.67	157.4	157.66	158.08	158.48	159.22	160.11	160.77	161.41	161.99	162.53	161.9	160.67	159.41	158.72	158.35	158.3	158.68	159	159.15
293.54	292.51	291.11	290.24	289.82	289.06	288.7	288.45	288.19	288.17	288.39	288.85	289.38	290.14	290.7	290.71	290.15	289.95	290.04	290.05	289.84	289.34	288.79	287.82	286.86	285.9	284.94	283.97	283.01	282.05	281.09	280.12	279.16	278.8	278.59
226.01	225.7	225.4	224.71	224.01	223.3	222.88	222.56	222.24	221.92	221.6	221.28	221.38	221.95	222.86	223.58	223.52	223.09	222.47	222.44	222.64	222.85	222.82	222.68	222.54	222.4	222.26	222.13	221.99	221.85	221.71	221.57	221.43	221.03	220.49
71.506	69.533	67.136	65.744	64.762	63.78	63.26	63.2	63.463	63.779	64.08	64.683	65.381	66.103	66.628	66.957	67.37	67.793	67.772	67.167	66.092	65.255	65.891	66.857	67.534	67.074	66.768	66.774	66.684	66.233	65.788	65.672	65.718	65.887	65.776	65.684	65.544	65.173	64.626	63.837	63.246	63.029	63.235	63.571	63.636	63.579	63.128	62.615	61.962	61.531
553.6	553.7	553.34	552.8	551.94	551.08	549.85	548.25	547.23	547.49	548.2	548.33	547.68	547.3	547.55	547.97	548.8	549.36	549.92	550.01	550.03	550.17	549.94	549.71	549.44	549.22	549.18	548.88	548.82	548.32	547.58	547.12	546.82	546.78	546.13	545.3	544.25	543.59	543.16	542.86	542.19	541.41	540.72	540.18	539.24	538.81	538.77	539.48	540.02	540.59
236.83	236.49	236.21	236.46	236.76	236.84	236.62	236.67	237.61	238.54	239.28	239.31	239.01	238.22	237.9	238.5	239.37	239.82	239.42	238.55	237.36	236.11	235.51	235.46	235.89	236.16	236.24	236.01	235.92	236.21	236.2	235.79	235.02	234.86	235.03	235.23	235.56	235.89	236.09	235.84	235.58	235.47	235.35	235.4	236.04	237.01	237.47	236.73	235.25	234.64
183.15	182.54	181.73	181.62	182.02	182.79	182.87	182.27	181.71	181.85	182.19	182.53	182.53	182.4	181.79	181.11	181.35	182.74	184.32	185.12	185.4	185.48	185.94	186.02	186.07	185.84	185.84	185.42	184.9	185.18	185.59	186.16	185.85	185.92	185.8	185.69	185.91	186.15	186.42	186.15	185.49	184.92	184	183.6	182.81	182.6	182.4	181.91	181.53	181.5
22.465	21.735	21.19	21.82	22.762	23.272	23.122	23.183	23.292	23.371	23.225	23.034	22.989	23.706	24.2	24.361	23.354	22.869	22.122	22.48	22.81	23.358	23.518	23.786	24.693	26.037	27.508	27.922	27.056	25.857	24.882	25.116	24.788	25.503	25.93	26.937	26.324	25.855	25.476	26.287	26.346	26.591	26.773	27.177	27.432	28.151	29.378	30.599	30.83	30.569
479.86	480.78	480.09	479.29	477.03	476.16	475.03	474.7	474.86	475.28	476.05	476.72	478.87	481.35	481.97	483.81	485.01	487.41	487.71	487.84	488.13	488.25	488.18	487.78	487.17	486.66	486.44	486.37	486.05	485.86	485.44	484.87	484.63	484.13	484.64	485.29	485.66	484.89	483.19	481.59	481.16	481.54	482.48	482.08	482.04	482.2	483.18	483.3	483.41	483.76
71.976	70.602	69.802	69.53	69.604	69.503	69.237	68.888	68.802	68.575	68.345	68.19	68.368	68.473	68.394	68.275	68.333	68.485	68.724	69.188	69.695	70.136	70.328	70.373	70.339	71.939	74.545	79.402	83.336
492.53	492.05	491.46	491.28	491.55	491.92	492.18	492.47	492.16	491.39	490.37	489.95	490.06	490.35	490.16	489.5	488.94	488.46	488.19	488.22	488.46	488.83	488.55	488.31	488.12	487.86	487.56	486.43	485.46
479.97	480	480.02	480.06	480.01	479.83	479.68	479.41	479.21	479.05	478.98	478.94	478.94	479.01	479.06	479.09	479.1	478.96	478.76	478.65	478.66	478.77	478.86	479.03	479.24	479.5	479.76	479.93	479.99	480.04	480.04	480.01	480	480.01	480.04	480	479.74	479.56	479.26	479.09	478.89	478.84	478.95	479.11	479.28	479.4	479.37	479.16	478.89	478.64
329.9	330.08	330.24	329.95	329.69	329.51	330.02	330.32	330.52	330.67	330.8	331.25	331.75	332.02	332.18	332.43	333.38	334.29	335.2	335.95	336.94	337.72	337.94	337.7	337.59	337.51	337.64	337.76	337.77	337.39	337.08	336.92	336.57	336.02	335.41	335.3	335.22	335.49	335.67	335.51	335.1	334.84	334.84	335.06	335.22	335.83	336.11	335.91	335.34	335.13
199.91	200.29	200.4	199.95	199.79	200.04	200.7	201.03	200.71	200.33	200.02	199.85	199.8	200.35	201.39	202.64	203.45	203.69	203.38	202.5	202.18	202.06	201.9	201.25	200.65	200.72	201.11	201.97	202.3	202.46	201.22	200.06	198.73	198.27	198.44	198.77	199.28	199.99	200.73	201.35	201.24	200.89	200.65	200.18	199.69	198.87	197.97	197.02	196.27	195.74
352.7	352.66	351.96	350.82	350.56	351.37	352.83	353.73	354.48	355.05	355.3	355.96	356.4	357.15	357.33	357.6	357.89	358.15	358.69	359.03	359.28	359.35	359.72	360.5	361.36	361.83	361.85	362.02	361.84	361.82	361.44	361.22	360.71	360	359.56	359.63	359.86	359.86	359.48	359.67	359.96	360.64	361.17	361.19	361.65	362.11	362.61	361.78	360.04	359.46
72.705	74.252	77.116	80.309	81.514	81.713	81.742	81.517	81.225	79.544	78.524	77.946	79.004	81.023	83.459	86.094	86.39	84.861	83.741	84.097	84.106	82.446	81.454	81.954	82.203	79.834	77.393	75.565	74.222	73.279	72.475	72.701	73.928	75.343	76.558	75.989	75.816	75.578	75.706	75.525	75.57	75.419	74.94	74.627	75.728	78.819	79.665	78.684	76.064	75.45
486.09	485.58	484.92	484.26	483.9	483.76	483.65	483.61	483.64	483.93	484.3	484.69	484.94	484.88	484.29	482.73	480.65	478.86	478.27	478.16	477.85	476.93	476.57	476.67	476.89	476.81	476.72	476.74	476.65	476.76	477.16	477.88	478.67	479.3	479.51	479.19	478.98	478.75	478.45	477.32	476.45	475.57	475.42	475.13	475.05	475.69	475.7	476.4	477.06	478.81
99.224	99.54	99.799	99.879	99.604	99.413	99.108	99.037	98.952	98.885	98.817	98.755	98.854	99.074	99.374	99.92	100.31	100.25	99.795	99.049	98.394	97.711	97.435	97.442	97.409	96.728	96.254	95.99	95.93	95.776	95.406	96.028	96.382	97.005	97.014	95.639	93.937	92.512	92.814	93.066	92.561	91.798	90.953	90.581	90.434	90.731	91.215	91.733	92.412	92.2
15.553	16.121	16.512	16.482	15.623	14.87	14.612	15.032	15.656	15.829	16.028	16.081	15.58	15.261	14.395	14.266	14.107	14.316	14.789	14.815	14.562	13.698	13.807	14.886	16.392	17.459	17.983	18.404	18.254	18.255	18.09	17.709	17.503	16.8	16.573	16.909	18.132	19.77	20.605	20.696	20.301	20.145	20.504	20.51	20.756	21.008	22.183	23.208	24.103	24.228
35.947	35.657	35.16	35.046	35.145	35.216	35.406	35.346	35.033	34.837	35.003	35.547	36.554	37.797	38.156	38.599	39.255	40.984	41.604	41.811	40.461	38.449	35.656	35.323	36.186	37.635	37.779	37.761	36.788	35.702	34.13	33.725	33.691	35.103	36.055	36.972	37.355	37.856	38.514	38.296	37.898	36.678	36.088	36.647	37.964	38.464	37.952	37.252	38.335	39.499
27.539	27.508	27.567	27.622	27.724	27.47	27.259	27.009	27.064	27.198	27.533	27.849	28.936	29.796	29.793	29.164	28.884	29.335	29.715	29.909	29.527	28.626	27.527	27.23	27.441	27.956	27.812	27.269	26.194	25.628	26.111	27.246	28.731	30.027	31.45	33.158	34.787	35.819	36.347	36.257	36.25	36.14	36.936	38.256	39.76	39.461	38.787	37.87	38.737	39.685
55.332	57.17	60.66	61.515	62.482	63.263	63.996	64.559	65.222	65.802	66.63	67.876	69.402	70.702	71.525	71.765	71.692	71.256	71.025	70.958	70.918	70.583	70.096	69.813	69.781	70.233	70.924	71.736	72.124	71.897	71.409	70.7	71.201	72.318	73.232	73.315	73.001	73.256	73.43	73.497	73.566	73.746	73.699	73.182	72.502	72.266	72.404	72.838	73.109	73.398
530.2	529.83	529.25	529	528.73	528.11	527.47	526.83	526.95	527.06	527.26	527.05	527	526.93	527.34	528.18	529.05	529.57	529.61	530.47	530.89	531.08	530.24	529.75	529.74	529.89	530.21	530.18	530.24	530.29	530.68	530.69	530.41	529.67	529.01	528.22	527.34	526.03	524.26	522.4	520.68	519.44	518.63	517.88	517.33	516.82	516.19	515.78	515.53	515.81
34.886	31.424	29.201	24.607	23.743	21.286	20.998	17.508	15.47	15.155	16.337	17.032	17.658	18.314	18.964	19.965	20.236	21.507	22.284	22.831	22.847	22.885	23.24	23.728	24.429	26.919	30.051	31.453	30.084	27.679	26.848	26.742	26.922	26.887	26.676	26.249	25.806	25.265	24.942	24.427	24.113	23.614	23.382	23.35	23.698	23.995	24.429	24.948	25.568	25.752
530.5	530.93	531.27	531.06	531.46	532	532.43	531.84	531.21	530.67	530.56	530.11	529.98	530.14	530.49	530.85	530.62	530.25	529.83	529.49	529.58	529.92	530.41	530.99	531.22	532.04	532.68	533.17	533.23	533.24	533.49	533.72	534.17	534.94	535.38	535.46	535.12	535	535.39	535.78	536.21	536.31	536.37	536.17	535.89	535.65	535.71	536.04	536.74	537.31
192.14	191.88	191.11	190.38	190.29	190.57	191.01	191.32	190.96	189.93	188.6	187.54	186.75	186.7	187.4	188.21	188.31	188.22	188.03	187.91	187.52	187.04	186.66	185.8	185.15	184.44	184.97	185.5	186.36	186.89	187.56	188.28	188.62	188.89	188.91	189	189.11	189.2	189.28	189.26
23.176	24.231	25.166	26.025	27.318	28.107	28.631	28.81	28.819	28.147	27.649	27.676	28.265	29.08	28.7	28.603	27.945	28.77	29.247	28.985	28.483	28.546	29.15	29.377	29.152	28.341	27.661	26.453	24.287	21.198	17.952	15.888	14.665	13.675	13.809	15.019	16.76	17.542	17.365	17.14
302.38	302.48	302.68	303.04	303.26	303.45	303.17	302.53	301.64	300.86	300.7	301.45	302.64	303.94	304.67	305.18	306.04	307.09	308.04	307.96	308.18	308.61	309.39	309.47	309.6	310.15	310.17	310.15	309.13	308.54	307.72	307.41	307.36	307.41	307.43	307.49	307.61	308.06	308.48	308.42	308.54	308.66	309.41	309.97	310.56	311.01	311.37	311.6	311.58	311.74
632.73	633.89	635.13	635.31	634.77	634.12	634.91	635.81	636.62	636.02	635.77	634.93	635.29	635.38	636.48	637.03	636.22	634.62	633.5	634.36	635.36	635.51	634.67	634.12	633.73	633.27	633.36	632.97	633.91	634.86	636.83	637.55	638.07	638.39	639.07	639.3	639.35	639.25	639.09	638.54	637.84	637.37	637.48	637.95	638.23	638.51	638.62	638.83	638.94	638.82
171.42	171.2	172.19	173.69	174.43	173.81	172.68	171.8	172.22	173.01	173.8	174.47	174.75	174.64	174.38	173.23	171.17	168.09	166.38	165.79	165.98	165.65	165.74	166.17	166.9	166.43	165.73	165.2	165.29	165.47	165.27	165.05
61.014	60.913	60.992	61.107	61.021	60.969	60.781	60.703	60.504	60.266	60.268	60.361	60.6	60.743	60.916	61.024	61.067	61.068	59.991	59.393	58.932	59.56	60.063	60.689	61.1	61.006	60.688	60.688	60.894	61.267	61.735	62.28
10.605	13.514	17.688	21.957	26.79	28.449	30	30.101	31.938	32.665	31.567	30.315	31.087	34.695	38.732	40.986	40.761	39.379	37.997	35.16	34.341	34.632	36.671	37.048	37.553	38.548	39.957	40.36	40.395	40.595	39.907	40.218	38.511	38.021	35.961	34.003	31.139	29.274	28.41	27.964	27.148	26.613	26.287	26.274	26.324	26.615	26.884	27.781	28.788	29.42
494.09	494.24	494.61	494.95	492.8	492.09	490.51	490.92	490.62	492.37	494.99	496.05	495.18	493.2	492.09	491.88	492.22	492.81	493.4	494.8	496.08	497.14	497.51	497.53	497.83	497.98	498.53	496.58	494.11	491.49	492.02	493	492.29	491.15	489.63	489.79	489.88	489.81	489.98	489.77	489.5	489.3	489.24	489.63	489.66	489.38	489.05	489.24	489.18	488.82
33.387	33.077	32.784	32.491	32.199	31.888	32.219	32.56	32.73	32.461	31.805	30.979	30.003	29.627	29.567	29.546	29.034	28.727	28.435	28.532	28.73	28.766	28.804	28.604	28.475	28.475	28.399	28.258	28.016	27.66	27.616	26.882	26.039	25.093	24.99	25.596	26.162	26.232	25.837	25.306	24.948	24.803	24.487	24.153	24.382	25.395	26.268	26.472	26.293	26.159
292.75	293.03	292.72	292.42	292.11	291.96	291.94	291.5	289.33	288.11	287.64	289.27	290.07	290.79	291.04	291.45	291.88	292.6	293.07	292.53	290.69	288.42	286.41	285.49	284.97	284.85	285.56	286.05	287.08	287.89	288.12	288.18	288.3	289.21	289.94	288.94	287.68	287.1	287.86	289.49	290.91	291.31	290.91	290.17	289.11	288.02	286.72	286.48	286.74	287.02
9.8018	9.538	9.1536	8.8979	8.8558	9.019	9.4723	9.1418	10.02	12.055	14.036	14.606	15.045	15.347	15.035	11.613	8.5757	8.8374	11.175	14.187	14.54	15.989	17.274	18.238	18.918	20.484	22.972	23.04	21.61	19.584	17.466	15.938	14.189
495.21	495.36	495.47	495.45	495.66	495.38	495.08	494.47	493.42	493.24	493.64	495.19	495.86	495.69	496.19	496.5	497.42	497.25	497.09	496.76	496.29	495.64	494.34	493.3	491.85	490.67	489.19	489.15	488.97	488.91	487.8	487.49	487.31
313.1	311.81	310.44	308.48	307.75	306.59	307.56	306.7	305.22	302.32	302.57	304.22	306.68	307.26	308.07	308.52	308.15	307.91	308.19	308.68	307.88	307.05	306.42	306.99	307.02	307.14	307.48	307.59	308.3	306.82	306.88	304.98	305.39	305.07	306.4	307.03	307.3	306.39	305.37	304.04	303.44	302.9	303.7	304.83	306.03	305.13	303.69	302.24	302.24	303.49
330.67	329.35	328.53	328.22	328.09	328.23	328.95	329.71	329.9	329.74	330.19	330.93	331.82	332.29	332.78	333.27	333.64	333.61	333.18	331.96	332.33	333.06	334.24	334.28	333.67	332.99	331.42	330.26	329.06	330.05	329.9	330.47	329.66	330.35	331.33	332.12	332.65	331.96	331.3	330.48	330.19	330.03	330.87	331.61	332.66	332.53	332.92	332.96	333.31	333.18
184.02	184.22	184.49	184.74	184.19	183.55	182.91	182.71	182.73	182.64	183.1	183.26	183.49	183.11	182.65	182.1	181.41	180.67	180.26	180.79	181.94	182.97	183.25	183.02	182.86	182.78	182.7	182.65	182.25	182.08	181.96	182.67	183.45	184.33	185.28	186.54	187.84	188.44	188.57	188.41	188.32	188.21	187.99	187.97	187.79	188.08	188.2
364.38	365.25	365.64	366.09	366.89	367.67	368.49	369.26	370.05	371.32	371.48	371.83	371.43	371.88	372.11	372.07	371.58	371.14	370.8	370.68	370.27	370.06	370.43	370.93	371.02	371.22	371.88	372.71	373.07	373.16	373.52	373.4	372.85	372.58	372.93	374.04	374.4	375.46	376.43	377.58	377.73	378.04	378.74	379.4	379.88	379.61	379.59
284.42	283.76	283.01	282.63	282.65	282.89	282.91	283.03	283.38	284	284.48	285.35	286.51	287.78	288.18	288.42	288.34	288.63	288.86	289.13	289.11	288.62	288.07	287.74	287.28	286.79	286.66	287.21	288.24	288.73	288.14	287.35	287.23	287.9	288.47	288.37	288.32	287.62	286.98	285.97	285.47	284.83	284.25	283.6	282.95	282.39	281.96	282.01	282.17	282.38
235.62	235.72	236.38	236.69	237.21	237.5	237.75	237.61	237.17	236.39	235.99	235.64	235.56	235.45	235.78	236.44	237.09	237.59	238.15	238.13	238.01	237.88	238.26	238.4	238.18	237.89	237.54	237.07	236.1	235.19	233.69	232.57	231.86	232.04	232.35	232.94	233.41	233.51	233.09	233.25	234.17	235.56	236.31	236.79	237.03	237.37	237.59	237.83	237.92	238.04
239.79	239.74	240.47	240.52	240.54	240.24	239.94	239.26	238.75	238.08	237.53	236.59	236.16	235.84	236.11	235.89	235.77	234.93	234.77	234.79	235.61	235.68	235.61	235.38	235.76	236.11	236.69	237.07	237.84	238.34	238.57	238.08	236.82	235.71	234.52	233.91	232.35	230.48	230.13	230.98	232.52	232.69	232.57	232.3	231.69	231.58	231.44	231.18	230.74	230.46
188.78	188.85	189.3	189.09	189.71	189.6	190.2	190.12	190.68	190.33	190.46	190.04	191	192.06	193.2	194.34	195.4	196.44	196.44	195.95	195.57	196.76	198.19	198.32	196.92	194.84	194.23	195.08	196.52	197.56	198.31	198.78	200.12	200.47	201.42	201.11	200.43	199.38	200.01	202.05	203.38	202.66	200.51	199.16	198.25	198.46	198.88	199.51	199.48	199.46
479.48	479.44	479.38	479.19	479.04	479.08	479.44	479.68	479.78	479.73	479.5	479.27	478.96	478.77	478.55	478.43	478.41	478.54	478.82	479.06	479.18	479.09	478.76	478.33	478.1	478.1	478.24	478.33	478.52	478.87	479.28	479.56	479.64	479.62	479.6	479.65	479.67	479.63	479.57	479.54	479.5	479.36	479.21	479.13	479.16	479.18	479.16	479.21	479.26	479.27
240.21	240.25	239.94	239.45	239.13	239.12	239.19	239.33	239.61	240.01	240.32	240.04	239.41	238.99	239.25	239.74	240.14	240.34	240.2	239.46	238.5	237.94	237.72	237.35	237.25	237.23	237.77	238.25	238.73	238.98	239.02	239.22	239.25	239.12	238.83	238.6	238.42	238.34	238.25	238.12	237.95	237.65	237.5	237.37	237.3	237.37	237.6	238.05	238.11	237.81
90.206	90.804	91.209	90.998	90.493	90.202	90.282	90.591	89.973	88.668	87.906	88.206	88.909	89.838	90.705	91.03	90.087	88.631	86.593	84.096	81.1	79.214	80.305	83.063	85.84	87.45	88.331	90.08	91.258	91.464	91.52	90.361	90.558	89.43	89.785	89.456	90.692	92.351	93.414	95.181	95.427	97.254	98.816	101.83	104.89	106.4	106.01	105.04	104.24	104.62
480.09	478.82	477.75	476.97	476.46	476.11	475.88	475.63	475.15	474.67	475.13	475.56	476.19	476.93	478.48	479.42	479.46	480.1	480.94	481.51	480.82	480	478.91	478.5	478.15	478.8	479.37	480.56	481.46	481.62	480.75	479.57	479.5	479.66	479.53	478.88	479.34	479.53	479.52	478.35	477.81	477.08	476.57	475.82	475.46	475.61	476.19	476.83	477.29	477.56
435.81	435.93	435.74	435.61	435.61	435.77	435.84	435.49	434.73	433.81	433.25	433.11	433.03	433.54	434.21	435.12	435.42	435.68	435.92	436.66	438.18	439.34	440.06	439.07	437.32	436.73	437.01	438.44	439	439.33	440.6	439.71	438.68	436.02	434.68	434.42	435.39	438.06	440.03	441.23	440.37	438.45	436.35	435.86	436.07	436.13	435.04	434.3	433.6	433.55
105.82	104.59	104.05	103.68	103.3	102.72	102.29	101.41	100.78	100.01	99.839	99.752	100.02	99.926	99.631	98.216	96.851	95.262	94.41	94.154	94.22	94.455	94.233	94.487	94.913	94.834	93.916	92.479	91.419	90.776	90.786	91.247	91.47	91.609	92.115	91.895	91.668	90.625	90.855	91.103	92.244	93.538	94.945	95.632	96.12	96.661	97.433	97.87	98.062	97.905
405.89	405.31	405.13	405.3	405.73	406.95	407.25	407.81	407.7	407.8	408.09	407.34	407.01	405.92	406.36	407.47	408.37	408.65	408.49	407.97	407.75	407.31	406.79	405.83	404.49	403.91	404.2	405.91	407.18	407.03	405.87	405.08
171.6	171.4	171.18	171.49	171.06	170.35	169.7	169.74	170.21	170.52	170.44	170.25	169.74	169.28	168.85	168.13	168.02	167.7	167.86	167.38	166.95	166.12	165.31	164.49	164.4	164.95	165.53	165.71	165.3	164.75	163.95	163.07
15.6	15.026	14.474	13.922	13.37	13.085	12.844	11.463	8.675	4.7012	2.0435	0.70185	0.70065	0.71188	0.77875	0.8777	1.5095	2.0025	2.4306	2.078	1.75	1.3789	1.1953	1.1007	1.028	1.0218	1.0037	1.0337	1.0305	1.0577	1.062	1.1123	1.1081
457.09	457.28	457.55	457.83	458.11	458.1	457.92	459.16	462.1	466.62	470.62	474.1	477.59	480.71	482.68	483.14	481.29	479.93	477.63	476.95	476	476.1	476.21	476.07	475.76	475.71	476.07	476.65	476.56	476.66	476.99	478.09	478.98
352.09	351.21	350.4	349.91	349.37	349.78	350.44	351.57	351.45	350.95	350.23	349.75	349.31	348.82	348.74	348.85	349.22	348.63	347.62	346.02	344.85	344.74	344.78	345.72	345.9	346.74	347.41	347.89	347.24	347.19	348.14	349.42	349.82	349.58	350.11	350.52	351.29	351.56	351.76	351.39	350.97	349.44	348.34	347.61	348.45	349.3	348.61	346.87	344.93	344.36
534.02	534.45	535.01	535.76	536.94	537.56	537.9	537.14	536.78	535.95	536.02	536.19	536.57	536.59	535.81	535.85	535.62	536.62	536.87	537.49	537.63	538.03	538.23	538.59	538.96	539.97	541.05	542.13	542.29	542.06	541.48	540.97	540.24	538.76	537.5	537.3	538.09	539.05	539.42	539.74	540.13	540.42	540.41	540.11	539.22	538.59	538.25	538.25	538.68	539.09
479.42	479.2	479.03	479.08	479.38	479.6	479.65	479.54	479.58	479.57	479.45	479.19	478.9	478.63	478.31	478.04	477.95	477.88	477.75	477.42	477.3	477.46	477.78	478.03	478.42	478.9	479.3	479.43	479.38	479.24	478.99	478.72	478.4	478.26	478.2	478.15	477.89	477.73	477.61	477.74	477.94	478.44	478.9	479.37	479.71	480.06
340.03	338.76	337.57	336.65	336.16	336.24	336.55	336.77	336.62	336.34	336.11	335.63	334.91	333.87	333.09	332.68	332.66	332.66	332.55	332.3	331.95	331.58	331.54	331.73	332.17	332.5	333.08	333.58	333.95	334.15	334.51	335.25	336.34	337.16	337.49	337.38	337.58	338.04	338.48	338.76	339.01	339.34	339.87	339.84	339.56	339.08
179.47	180.35	181.6	182.73	183.28	183.48	183.84	184.02	184.06	183.83	183.94	184.33	184.55	184.53	184.18	183.69	182.84	181.66	180.65	179.66	178.79	177.73	177.18	177.06	177.14	177.28	177.56	178.03	178.36	178.16	177.64	176.9	176.24	176.09	176.07	176.4	176.59	176.67	176.37	176.09	176.17	176.49	177.16	177.7	178.07	178	178.15	177.95	177.72
380.53	380.14	379.93	379.83	380.16	380.3	379.75	378.89	378.07	377.46	377.1	376.4	376.49	376.22	375.86	374.87	374.58	374.58	374.83	374.92	375.41	376.05	375.41	375.32	375.24	375.82	375.58	376.08	376.97	377.58	376.97	375.69	374.67	375.19	375.54	376.43	375.48	376.63	376.17	378.14	379.21	381.87	382.83	382.67	381.9	381.59	381.88	382.56	382.79
98.19	98.172	98.072	97.845	97.71	98.082	98.212	98.094	97.745	97.495	97.04	96.229	95.354	94.971	95.081	95.566	96.189	96.865	97.302	97.356	97.244	96.889	96.224	96.215	95.951	95.894	95.123	94.807	94.636	94.314	93.914	93.731	93.999	94.832	95.462	96.151	96.371	95.846	94.978	94.856	96.298	97.673
38.22	38.162	38.518	38.827	39.201	39.412	39.422	39.517	39.646	40.414	40.949	41.487	41.382	41.373	41.352	41.729	41.834	42.374	42.383	42.14	41.422	40.107	39.312	38.193	37.317	36.749	36.693	37.269	37.739	38.295	38.914	39.748	40.422	40.337	40.047	39.517	39.476	40.652	42.155	42.986	41.8	40.545
333.21	333.4	333.66	333.62	333.6	333.49	333.77	333.68	334.47	334.62	335.09	334.71	334.81	334.61	334.27	333.81	333.14	332.7	332.31	332.05	331.93	331.79	332.24	332.39	332.46	332.29	332.08	331.52	330.96	330.85	331.18	331.1	330.36	329.2	328.69	328.72	328.93	329.13	329.17	329.59	329.78	330.24	330.4	330.7	331.09	331.52	331.7	331.69	331.61	331.52
197.46	197.18	197.41	198.06	198.49	198.16	197.68	197.69	197.74	198.05	198.44	199.27	198.94	198.36	197.92	198.85	199.32	199.61	197.82	197.54	197.83	198.54	197.32	195.65	195.89	196.72	197.61	197.84	197.18	197.58	197.49	198.52	198.32	197.47	197.47	197.63	198.76	199.64	199.13	198.66	198.05	197.81	196.82	196.18	196.49	196.65	196.27	195.38	196.7	196.6
29.248	29.729	30.347	29.943	30.242	30.366	31.264	31.382	31.439	31.129	30.816	30.608	30.527	30.311	30.48	30.472	30.763	30.749	31.106	31.43
288.86	288.8	288.42	288.96	288.32	288.23	287	287.13	287.33	289.21	291.17	292.32	291.84	291.59	291.1	291.2	290.95	290.95	291.16	291.21
299.64	299.34	298.73	298.56	299.07	300.23	301.69	303.15	304.06	305.91	306.57	307.87	307.28	307.83	307.57	306.77	305.19	303.72	303.25	303.13	302.75	302.8	301.87	300.92	300.23	300.12	300.24	299.83	299.93	300.37	300.22	300.54	301.15	302.78	303.3	303.48	303.48	303.75	304.17	304.56	305.25	305.49	305.45	305.29	305.2	304.77	304.03	303.72	303	303.22
331.93	331.77	331.1	330.68	331.03	331.33	330.96	331.2	331.5	331.11	330.36	329.25	329.3	328.56	328.59	329.22	330.86	331.99	331.93	331.21	331.2	331.07	331.49	331.26	330.85	330.44	330.3	330.74	331.49	332.95	334.36	336.13	337.17	337.77	337.99	337.85	338.41	338.46	338.89	339.44	339.17	339.51	339.05	339.87	340.47	339.35	338.73	338.19	338.03	337.91
270.65	271.27	272.12	273.21	273.55	273.81	274.2	274.66	274.57	274.36	274.05	274.04	273.93	273.5	272.99	272.36	271.88	271.54	271.22	270.9	270.58	270.26	269.94	269.62	269.31	268.86	268.43	268.94	269.55	270.26	270.24	270.35	270.53	270.86	271.15	271.22	271	270.89	271.09	271.26	271.61	271.97	272.42	273.04	273.47	273.65	272.97	272.43	271.68	271.52
236	236.91	237.71	238.66	239.15	239.59	240.14	240.73	240.68	240.28	239.61	239.57	239.59	240.46	241.96	243.84	244.97	245.36	245.45	245.53	245.61	245.69	245.77	245.85	245.93	245.75	245.44	245.7	246.32	247.28	248.15	248.73	249.13	248.9	249.05	249.31	250.12	250.36	250.11	249.27	248.87	248.72	248.63	248.41	248.3	248.69	249.15	249.63	250.14	250.75
96.633	97.206	99.976	100.9	100.75	98.683	99.007	99.45	98.238	96.223	94.861	93.582	92.533	90.974	90.054	89.681	90.325	91.654	92.598	92.909	93.411	93.388	93.845	94.398	95.204	95.65	95.953	96.135	96.155	95.751	95.568	95.606	96.022	96.489	97.171	98.473	99.529
487.54	485.4	481.6	479.42	478.14	477.55	477.6	477.34	478.95	479.68	481.37	481.88	482.24	480.42	479.98	478.17	478.37	476.42	476.04	475.21	474.73	477.91	477.27	476.72	475.66	476.61	476.99	474.26	473.07	472.79	472.97	473.8	474.9	475.97	476.59	478.4	481.56
201.96	200.83	200.66	201.23	202.31	202.97	203.25	203.33	203.04	202.64	202.01	201.63	201.42	201.14	200.65	200.13	200.1	200.5	201.03	201.44	201.71	201.77	201.53	201.04	200.54	200.63	200.87	201	200.81	200.56	200.62	200.6	200.5	200.01	199.21	198.29	197.43	196.58	196.21	196.11	196.48	197.06	198	198.84	199.07	198.75	198.38	198.08	198.31	198.85
201.04	201.01	200.72	200.64	200.66	200.65	200.36	199.88	199.41	198.83	198.37	197.95	197.36	196.63	196.2	195.97	195.76	195.25	194.54	193.7	192.78	192.11	191.68	191.39	191.04	190.74	190.65	190.88	191.52	192.56	193.72	194.42	194.69	194.54	194.47	194.5	194.68	194.81	194.92	194.98	195.36	195.71	196.17	196.4	196.46	196.33	196.24	196.27	196.6	196.9
170.04	170.29	170.59	170.93	170.79	170.37	169.63	168.9	168.33	168.07	168.73	169.47	170.88	172.33	173.92	175.55	176.24	177.32	177.92	178.72	179.26	180.03	181.21	182.07	181.95	180.74	180.27	181.47	183.76	185.17	185.06	184.35	183.61	182.12	181.23	180.15	179.63	179.08	178.24	177.02	175.66	175.18	175.38	175.87	176.13	175.98	176.05	176.69	178.89	180.56
52.913	52.798	52.572	52.369	51.913	51.485	51.002	50.518	50.347	50.157	50.049	49.681	48.979	47.84	47.435	47.664	48.792	49.581	50.421	50.942	51.145	50.631	50.224	50.015	50.307	50.502	50.051	49.346	48.818	48.836	49.122	49.619	50.242	50.694	50.656	50.623	50.805	51.09	51.327	51.324	50.759	50.393	49.841	50.046	49.919	50.493	50.961	51.321	50.996	50.458
313.32	313.27	313.36	313.32	313.64	313.75	313.85	313.65	313.58	313.57	313.55	313.68	313.91	314.27	314.56	314.91	315.88	318.09	320.64
639.36	639.05	639	638.98	638.94	638.69	638.62	638.62	638.73	638.76	638.8	638.64	638.81	639.08	639.57	639.82	639.96	640.04	640.1
93.186	91.428	91.206	90.867	91.858	91.606	91.435	90.107	89.858	89.525	88.908	88.135	87.591	88.961	89.952	91.845	92.713	92.841	91.535	88.806	87.479	86.619	88.122	86.828	86.942	87.479	89.66	91.597	91.693	92.583	93.141	94.219	94.444	94.501	94.23	93.676	93.711	94.081	94.74	95.054	94.633	94.044	93.391	93.246	93.367	93.634	93.902	94.17	94.612	95.132
42.216	41.49	39.926	38.652	37.308	35.801	34.103	32.536	31.567	31.238	31.502	31.702	31.534	31.146	30.687	30.71	30.825	30.966	30.898	31.105	31.342	32.259	32.811	33.119	32.462	31.966	31.733	31.533	31.228	30.851	30.776	30.572	30.496	30.546	30.923	31.176	31.448	31.538	31.596	31.659	31.905	31.826	31.59	31.382	31.717	32.289	32.861	33.433	34.264	34.638
189.42	188.43	187.61	187.37	187.71	188.36	189.02	189.44	189.24	189.11	188.89	188.93	188.7	188.74	188.94	188.91	188.37	187.85	187.56	187.34	187.12	186.95
29.792	29.775	29.437	29.406	29.11	29.508	29.624	29.189	28.796	29.088	29.731	29.78	29.336	29.112	29.089	29.14	29.148	29.475	29.84	30.482	31.097	31.772
3.7599	4.3635	4.5958	4.6585	4.5778	4.6565	5.234	6.3562	7.6437	8.7538	8.7363	8.5702	8.9569	9.5248	9.3704	8.7945	8.271	8.7711	8.8935	9.1933	9.5643	10.28	11.346	11.232	11.442	11.166	11.92	12.991	14.682	15.934	14.756	13.737	12.873	14.269	14.454	15.633	15.635	16.477	16.896	17.56	17.954	17.815	17.507	17.576	17.305	17.166	16.827	16.973	16.63	15.742
259.86	259.44	259.23	259.01	258.85	258.51	258.34	257.08	256.49	254.83	254.56	254.31	254.69	254.43	254	253.92	254.29	254.87	255.58	255.87	255.93	255.8	255.77	256.26	256.31	256.6	256.18	255.9	255	253.89	253.51	253.6	253.98	254.43	254.4	253.97	253.16	252.64	252.16	251.79	251.39	251.94	253	253.54	253.93	253.65	253.78	253.47	252.64	252.49
344.35	344.03	343.92	344.1	344.03	343.66	343.76	343.87	344.41	344.32	344.7	344.77	345.13	345.32	345.93	346.3	346.55	345.88	345.37	344.84	344.65	344.45	344.46	344.63	344.9	344.87	344.9	345.13	345.51	346.07	346.41	346.61	346.94	347.25	347.66	347.35	346.73	346.04	345.14	344.44	343.91	343.94	343.83	343.53
628.12	627.62	627.5	627.5	628.04	628.57	629.42	630.08	630.86	630.93	631.02	630.85	630.74	630.76	630.88	630.77	630.86	630.61	630.95	631.29	631.52	631.55	630.4	629.64	628.83	629.83	631.02	632.29	632.56	632.59	632.7	632.5	632.03	631.27	630.86	630.55	630.32	630.07	630.43	630.87	631.58	631.69	631.94	632.03
44.765	41.351	38.354	38.002	37.981	37.394	37.369	38.684	41.423	42.984	43.891	43.58	43.948	44.043	43.709	42.855	41.714	40.874	40.824	41.062	41.349	41.219	41.877	42.435	42.928	42.787	42.836	42.815	42.583	41.979	41.56	41.198	41.089	41.016	40.731	40.783	41.854	43.31	44.485	44.827	45.219	45.439	46.282	47.197	48.958	49.549	50.623	49.622	47.902	45.116
507.82	505.19	503.6	503.07	503.16	501.84	500.45	500.39	500.84	501.28	501.27	501.48	501.92	502.39	502.37	501.87	501.14	500.68	500.73	501.25	501.52	501.31	501.11	500.49	500.04	499.54	499.21	499.13	499.36	500.06	501.03	501.46	501.94	501.84	502	502.13	502.66	502.84	502.97	502.53	502.19	501.91	502.19	502.76	503.58	504.09	504.23	503.94	503.32	502.57
66.931	66.83	66.304	66.049	66.276	65.432	64.489	64.603	66.306	68.193	68.761	68.672	68.106	68.005	68.436	69.418	69.889	70.119	69.886	69.94	69.919	69.852	69.349	68.904	68.371	68.078	67.833	68.03	68.27	68.703	68.974	69.396	69.461	69.324	68.814	68.171	67.604	67.247	66.567	65.918	65.572	66.007	66.909	67.996	69.298	70.331	71.199	71.88	72.341	72.578
297.07	297.34	297.64	297.78	297.78	296.68	295.47	295.15	296.05	297.21	297.76	298.13	298.36	298.58	298.9	299.4	299.94	300.54	301.05	301.31	301.5	301.69	301.83	302.03	302.08	302.17	302.08	302.17	302.55	303.31	303.93	303.94	303.66	303.44	303.16	302.98	302.77	302.9	302.89	302.78	302.68	302.53	302.54	302.74	302.96	303.13	303.17	303.02	302.6	302.43
55.202	53.888	52.158	51.02	49.949	50.338	50.397	50.021	49.044	49.03	48.82	49.481	50.066	51.369	51.76	51.025	49.91	49.795	50.275	51.209	51.743	52.237	52.38	51.812	51.597	51.027	50.99	50.779	52.604	52.341	52.288	49.893	49.292	49.281	49.884	51.317	51.269	52.586	52.551	53.729	52.984	53.024	52.259	52.474	52.559	52.668	52.578	52.452	52.206	51.609
288.33	287.7	286.78	286.73	286.9	287.86	289.09	290.23	291.09	291.35	291.28	291.78	292.08	293.03	293.42	293.98	294.17	294.94	295.72	296.39	297	296.78	296.47	295.4	295.57	295.39	295.64	294.96	295.45	294.64	293.9	291.93	291.07	290.88	290.85	291.79	291.58	292.27	291.5	291.54	290.79	290.53	290.31	290.39	290.93	291.52	292.15	292.42	292.36	292.11
87.754	88.496	88.831	89.278	89.596	91.506	94.656	96.745	97.058	96.655	96.98	96.602	94.86	92.916	92.182	91.351	90.525	89.835	89.967	89.909	90.714	89.495	87.114	83.402	82.369	82.772	83.601	83.624	83.581	83.386	83.212	82.994
524.42	525.11	525.51	524.06	524.23	523.95	524.85	525.57	526.99	528.25	528.96	529.7	530.75	531.06	530.41	529.03	528.39	528	528.51	528.63	528.93	526.94	524.73	522.28	521.52	521.48	521.62	522.02	523.08	524.13	524.76	524.43
6.5558	5.8794	5.2396	4.7325	4.6461	4.657	4.5088	4.5522	4.7864	4.8923	5.0462	5.1364	5.7414	6.1191	6.838	7.0804	7.3578	7.4798	7.8258	8.6056	8.9194	9.1702	8.8737	9.1089	9.1146	9.2611	8.5433	7.5946	6.8723	7.0045	7.6958	8.2488	8.6661	9.2181	9.1751	8.6658	7.656	7.0852	6.8996	6.8475	7.1813	7.6095	7.9713	7.8438	7.6123	7.3135	6.965	6.619	6.3352
180.71	181.16	182.06	182.9	183.55	183.78	183.66	183.37	183.31	184.19	185.15	185.97	186.28	186.57	186.07	185.66	185.42	185.97	186.6	186.53	186.74	186.89	188.27	188.7	189.2	188.59	189.05	189.12	188.97	188.36	187.69	187.18	187.14	187.4	188.19	188.15	188.5	188.84	189.76	189.94	189.73	189.42	190.23	191.13	191.92	191.89	191.54	191.39	191.24
424.85	424.44	424.58	424.64	424.66	424.8	425.07	425.4	426.51	427.41	427.93	427.66	427.44	427.68	427.98	427.73	427.32	426.62	426.79	426.94	426.8	426.22	425.64	425.68	425.96	426.43	426.88	427.32	427.51	427.44	427.22	427.25	427.54	427.81	428.22	428.73	429	428.95	428.8	428.72	428.81	429.01	429.54	429.96	430.15	430.24	429.94	429.18	428.14	427.31
166.71	167.35	168.28	168.95	169.49	170.04	170.31	170.46	170.19	170.02	169.6	169.53	169.85	170.63	171.22	171.28	171.11	170.65	170.47	170.28	170.78	171.39	172.01	172.23	172.48	172.74	172.85	173.27	173.53	173.72	173.33	172.79	171.9	171.3	170.11	169.18	168.18	168.14	168.36	168.26	168.45	168.98	169.91	170.5	170.14	169.53	169	169.18	169.42	169.78
336.85	336.8	336.44	336.13	335.82	335.96	336.04	335.99	335.77	335.4	335.13	334.67	334.03	333.13	332.23	331.32	330.54	330.04	329.72	329.07	328.32	327.65	327.36	327.27	327.16	326.85	326.15	325.18	324.31	324.05	324.39	325.23	326.07	326.9	327.67	327.7	327.23	326.35	326.24	326.61	326.92	327.03	326.81	326.67	326.67	326.92	327.68	328.56	329.42	329.81
635.36	635.04	634.94	635.23	635.98	636.49	636.91	637.02	637.13	637.1	637.15	637.34	637.67	638.06	638.44	638.82	639.17	639.54	639.71	639.64	639.49	639.56	639.86	640.07	640.17	640.18	640.18	640.12	640.08	639.99	639.84	639.6	639.37	639.13	638.94	638.78	638.51	638.25	638.09	638.09	638.02	637.99	637.92	638.17	638.32	638.59	638.8	639.11	639.29	639.31
212.56	213.05	213.05	213.36	213.36	213.11	212.15	210.72	209.62	208.82	209.02	209.3	209.94	209.53	209.49	209.15	210.02	210.28	210.98	211.48	212.35	212.8	213.1	212.73	212.7	212.41	212.23	210.94	210.67	211.13	212.43	213.48	214.15	214.3	213.92	213.36	213.67	214.07	214.98	215.62
207.64	207.87	207.97	208.01	207.39	205.96	204.4	203.22	202.48	201.62	201.21	201.41	201.14	200.45	199	198.18	198.28	198.26	198.01	197.85	198.11	197.93	197.49	196.68	197.93	198.41	199.64	200.08	200.36	199.46	197.71	197.8	198.39	198.1	196.19	194.01	193.61	193.37	194.33	194.64
98.647	98.009	97.733	97.682	98.933	99.709	100.81	101.37	101.82	101.95	101.49	100.78	100.41	100.06	100.05	99.771	99.787	99.566	98.934	98.298	97.923	98.417	99.364	100.38	101.06	101.64	102.39	102.82	102.62	101.76	100.58	99.285	98.652	98.824	99.394	99.652	99.818	100.05	100.17	100.18	100.14	100.09	100.32	100.8	101.5	101.97	102.32	102.65	102.77	102.81
528.46	528.71	528.94	529.07	530.04	531.09	532.28	531.94	532.06	532.64	534.03	535.13	536.33	537.22	537.47	536.58	535.88	535.17	534.61	533.74	533.09	532.93	533.23	533.62	533.78	533.52	533.62	533.99	534.33	533.99	533.49	533.78	534.05	534.39	533.73	533.36	532.91	533.24	533.74	534.3	534.55	534.85	534.9	534.87	534.84	535.27	535.8	536.26	536.6	536.48
198.34	198.52	197.56	196.74	195.97	196.45	196	194.81	193.4	192.96	193.23	193.32	193.38	192.6	192.22	191.82	192.33	192.83	192.74	192.18	191.45	190.89	190.52	190.4	190.53	190.68	190.52	190.57	190.73	191.22	191.58	192.4	193.39	194.47	195.02	195.04	194.76	194.47	194.27	194.15	194.1	194.06	194.17	193.94	193.2	192.07	191.24	190.89	190.72	190.55
355.36	355.84	356.11	356.17	355.99	355.7	354.89	354.4	354.16	354.78	355.46	355.98	356.16	355.93	355.44	354.81	354.37	354.06	353.79	352.95	352.31	352.04	352.12	352.27	352.27	352.24	351.74	351.45	351.38	351.78	351.66	352.08	352.69	353.79	354.33	354.44	354.33	354.22	354.47	355.06	356	356.95	357.68	357.63	356.33	354.57	353.28	352.92	352.89	352.86
210.59	211.7	213.06	213.94	214.48	213.88	213.78	213.56	214.11	214.03	214.24	214.41	214.12	214.11	214.27	214.34	214.02	214	214.12	213.94
56.839	56.873	56.628	55.997	55.772	54.806	55.079	55.093	56.083	55.968	55.752	55.227	54.243	53.943	53.813	54.117	54.216	54.367	54.819	55.226
427.69	427.4	427.33	426.68	425.92	425.35	425.36	425.27	425.12	425.03	425.15	425.47	425.2	424.82	424.29	424.25	424.13	423.92	423.64	423.38	423.17	423.01	422.93	422.89	422.57	422.16	421.94	422.4	423.03	423.34	423.39	423.38	423	422.58	421.71	421.26	420.52	419.97	419.48	419.91	420.24	420.36	419.13	418.06	417.6	417.26	416.69	415.54	414.9	414.9
102.51	102.66	102.59	101.58	100.4	99.515	98.962	98.227	97.606	97.492	97.948	98.204	98.179	97.621	97.867	98.08	98.623	98.735	98.958	99.136	99.034	98.652	98.321	98.694	99.54	100.26	100.84	101.35	101.66	101.45	101.01	100.76	101.18	102.01	102.91	103.27	103.11	102.94	102.6	102.52	102.35	102.4	102	101.65	101.34	101.23	100.96	100.84	100.9	100.39
475.68	475.67	476.24	476.5	476.92	476.7	476.29	476.11	476.65	477.68	478.2	477.92	476.53	474.61	473.19	472.63	473.01	473.8	474.59	475.03	475.14	474.91	474.4	473.35	473.04	473.69	474.51	474.83	474.91	476	477.35
348.95	348.37	347.95	347.13	346.86	345.59	345.56	345.75	346.42	345.94	346.44	347.73	349.84	351.36	352.02	351.89	350.73	349.5	348.86	349.23	349.25	349.43	348.73	348.98	348.52	348.88	348.86	349.21	349.31	349.81	350.48
180.8	180.79	181.36	181.49	181.28	181.1	180.99	180.87	180.49	180.25	179.52	179.1	179.24	179.95	180.29	179.52	178.69	177.82	177.36	177.18	177.03	177.24	177.32	177.59	177.47	177.68	177.66	178.13	178.8	179.37	180.1	179.63	179.61	179.54	179.95	180.42	180.39	180.74	181.24	182.31	182.63	182.8	182.93	184	184.81	184.91	185.33	185.38	185.92	185.3
48.837	47.396	45.796	45.692	44.684	45.318	46.077	47.622	47.335	46.543	45.591	45.134	45.231	45.482	45.862	45.437	45.363	45.811	46.626	47.918	47.849	47.167	46.537	47.018	48.402	49.143	49.668	49.305	48.73	48.107	47.522	47.22	46.456	47.024	46.852	46.668	45.765	45.619	46.341	46.46	46.423	45.086	43.586	41.761	40.971	40.939	42.142	42.651	42.976	43.064
359.64	359.69	359.77	359.82	359.4	358.69	358.41	359.1	359.59	359.55	359.12	359.47	359.97	360.98	361.76	362.2	362.26	362.6	363.42	363.88	363.29	362.31	361.8	361.99	362.78	363.22	363.59	363.41	363.36	363.25	363.63	363.79	364.11	363.31	362.18	361.43	361.01	361.09	360.43	360.44	360.97	361.27	361.57	361.27	360.93	360.14	360.15	360.21	360.51	360.65
20.887	21.428	21.937	22.361	23.236	23.79	24.077	23.589	22.924	22.274	22.042	22.276	22.722	23.117	22.938	22.549	22.226	22.102	22.139	21.948	21.296	20.159	19.228	18.907	19.091	19.094	19.175	19.597	20.037	20.351	20.4	20.742	21.258	21.173	20.229	19.503	19.817	21.037	20.668	19.916	18.475	18.338	17.742	17.642	17.782	17.842	17.972	18.156	18.633	19.024
398.3	397.58	396.71	396.08	395.68	395.15	394.44	393.5	392.74	392.26	392.24	392.82	393.31	393.53	393.3	393.67	394.41	395.39	395.54	395.3	394.67	393.87	392.94	393.54	393.53	394.07	393.36	393.64	393.78	392.83	391.14	390.42	390.31	391.65	392.54	393.09	392.8	391.58	391.56	391.53	391.81	392.08	392.57	393.37	393.52	393.6	394.53	396.58	398.37	399.06
348.61	348.51	349.08	348.62	347.61	346.28	345.78	346.75	347.24	347.57	347.78	349.13	350.91	351.59	351.68	352.43	354.15	356.24	357.47	357.7	356.44	355.99	355.95	356.17	356.16	356.05	355.95	355.01	354.02	353.97	353.87	353.88	353.91	353.95	354	353.91	354.22	354.5	353.17	352.23	350.89	349.89	347.96	346.09	345.56	345.4	346.14	346.94	347.77	347.93
258.96	259.25	259.47	259.6	259.45	258.8	258.06	257.46	256.98	256.21	255.24	254.74	254.59	254.62	253.99	253.07	252.31	252	251.94	252.08	252.4	252.36	251.43	250.4	249.86	249.66	249.42	248.99	248.96	248.53	248.16	247.68	247.56	247.37	247.18	246.8	246.31	246.3	246.25	246.09	245.23	244.66	244.85	245.36	245.91	246.12	246.38	246.89	247.34	247.66
76.108	75.936	75.27	74.258	73.075	71.793	70.735	70.518	70.97	71.878	72.506	72.93	73.025	73.018	72.909	72.715	72.791	73.182	73.827	74.635	75.232	75.13	73.832	72.715	72.31	72.791	73.015	72.895	71.649	70.582	70.078	71.012	71.764	72.142	71.928	71.648	71.553	71.139	70.996	70.634	71.048	71.701	73.097	73.438	73.371	72.495	72.411	72.689	72.608	72.843
6.0198	5.2972	4.9471	4.4394	4.5801	5.1098	5.811	6.1243	6.2948	6.4078	6.8618	6.5673	5.3786	4.4312	4.9254	5.2573	5.2033	4.6511	5.3979	6.0604	6.4469	6.3224	6.6365	6.1771	6.2005	5.8341	6.5932	6.9104	7.4878	7.6464	7.9986	8.3134	8.8402	9.8584	10.777	11.681	11.642	11.923	12.149	11.747	11.086	9.3269	7.6292	5.7538	4.6994	4.8012	5.0978	5.6432	5.955	6.2342
45.63	45.333	45.35	45.322	45.527	46.201	47.188	47.376	46.858	46.267	46.234	46.441	46.326	46.366	46.157	46.149	46.004	45.657	45.068	44.592	44.426	43.983	43.85	43.702	44.61	44.744	44.697	44.085	44.021	44.379	44.421	43.673	43.033	42.682	42.455	41.694	41.24	41.216	41.52	41.143	40.663	40.6	40.691	41.319	41.53	42.527	44.024	45.164	45.333	44.659
96.707	96.809	97.228	97.267	97.541	97.697	98.35	98.974	99.804	100.46	100.8	100.66	100.47	100.53	100.84	101.21	101.8	102.55	103.3	103.68	103.57	102.98	102.4	101.93	101.35	100.85	100.4	100.45	100.61	100.92	101.04	100.63	99.968	99.215	98.661	98.456	98.59	98.958	99.186	99.164	99.063	99.148	99.504	99.899	99.888	99.751	99.696	99.781	99.391	98.701
29.681	29.061	28.405	27.554	27.018	26.747	26.673	26.718	26.78	27.179	27.548	27.963	28.22	28.36	28.013	27.813	27.4	26.767	25.6	24.674	24.677	25.192	25.778	25.977	26.071	26.074	25.856	25.56	25	24.757	24.681	24.943	25.135	25.111	25.032	24.697	24.153	23.497	22.97	22.846	22.671	22.373	21.824	21.277	21.012	21.117	21.597	21.944	22.238	22.358
199.47	199	198.83	198.49	198.44	198.03	197.22	195.78	195.26	195.36	196.9	198.1	199.13	199.29	199.57	200.42	200.21	199.52	198.09	196.64	194.46	191.44	189.98	191.4	193.83	195.22	195.62	195.47	195.02	192.33	190.96	190.35	191.69	193.08	192.65	192.39	192.08	193.35	194.11	193.55	193.35	190.8	188.28
207.96	207.76	207.21	206.55	206.18	205.58	204.68	203.26	203.12	203.22	203.37	203.61	203.83	205.29	206.36	208.33	208.82	208.7	207.82	208.04	208.24	208.07	207.33	207.67	207.86	207.76	207.24	207.16	207.34	206.75	206.04	205.09	204.33	203.95	203.23	202.68	202.66	203.4	204.64	205.38	206.37	205.81	204.93
14.586	14.635	15.519	16.008	13.957	13.149	12.654	15.08	16.407	16.617	16.246	15.822	15.798	15.858	15.858	15.983	16.007	15.612	15.321	14.824	14.462	14.023	13.567	13.123	13.095	13.227
246.55	246.05	245.72	245.43	245.08	245.26	245.32	245.88	245.88	246.39	246.45	245.93	245.09	244.54	244.88	244.9	244.33	243.27	242.36	242.02	241.77	241.71	242.25	242.91	243.69	244.01
8.3783	11.378	16.193	20.335	22.693	23.267	23.232	23.076	22.799	21.899	21.07	20.489	19.911	19.669	19.368	19.341	19.608	19.864	18.507	17.407	16.795	17.676	17.763	16.413	15.727	15.485	16.526	17.008	17.019	16.897	16.808	16.706	16.7	16.654	16.761	16.821	16.714	16.457	15.852	15.496	15.403	15.506	15.465	15.224	14.897	14.571	14.244	13.917	13.59	13.263
181.15	181.49	182.01	182.53	182.89	183.1	183.23	183.26	183.18	182.93	182.61	182.48	182.78	182.89	183.52	183.64	184.35	184.5	184.52	184.6	184.81	184.86	184.54	183.96	183.8	184.12	184.7	185.23	184.94	184.43	184.05	183.81	183.86	184.5	185.29	185.77	185.59	185.25	185.56	185.61	185.35	184.34	183.73	183.78	184.07	184.36	184.65	184.94	185.23	185.52
42.005	43.611	43.624	41.98	40.28	38.833	38.231	38.125	38.348	37.796	36.936	36.067	36.186	37.147	37.689	38.137	38.194	38.08	36.945	35.265	34.248	33.56	33.773	33.608	34.527	35.43	37.263	37.478	37.261	35.489	35.828	35.438	36.313	35.365	34.861	35.17	37.259	40.215	41.567	41.734	40.852	40.291	39.956	40.962	41.25	41.57	41.339	42.377	43.741	44.295
517.91	516.06	516.45	517.5	518.06	518.49	519.31	519.95	519.79	518.85	518.52	519.45	522.4	523.99	525.43	524.56	523.64	521.93	521.75	521.88	523.01	522.42	523.75	523.01	524.18	523.98	524.69	524.76	524.73	524.22	524.42	524.64	526.03	526.15	526.6	527.14	527.06	525.69	523.97	523.37	523.11	522.95	522.67	522.24	521.77	521.29	524.1	527.17	530.97	531.98
203.54	204.3	203.51	203.17	203.06	204.03	204.78	204.63	204.03	202.75	201.67	201.3	201.65	202.11	202.28	201.98	201.85	201.63	201.28	201.01	200.73	200.53	199.28	198.35	197.53	198.39	197.7	198.22	198.33	199.68	200.38	200.85	201.44	201.74	201.88	201.71	201.27	200.78	200.39	200.46	200.9	201.42	201.34	200.88	200.02	199.22
207.03	206.81	207.35	206.91	205.43	203.07	201.43	200.82	200.27	200.02	199.67	199.34	199.03	199.35	199.78	200.69	201.22	201.69	202.11	202.27	202.58	201.96	201.33	201.13	201.85	202.9	203.34	203.84	204.08	204.68	204.49	204.26	202.92	201.87	201.19	201.57	202.45	203.18	203.63	203.42	202.44	201.63	201.25	201.89	203.28	204.86
1.2965	1.4794	1.9095	2.4434	2.8049	2.9801	2.9237	2.5448	2.0721	1.5639	1.4521	1.643	1.9641	2.1434	2.0889	2.1081	2.119	2.0548	1.9645	1.9911	2.0953	2.0355	2.0663	2.2529	2.6099	2.8454	3.0444	3.0806	3.0773	2.8512	2.6081	2.3482	2.2101	2.0215	1.8676	1.7839	1.7745	1.9703	2.1958	2.2914	1.9889	1.5673	1.2307	1.1686	1.1353	1.131	1.0556	0.94506
499.43	499.77	499.95	500.02	500.09	500.28	500.58	500.37	500.39	500.6	501.28	501.96	502.19	502.47	502.84	503.55	503.9	503.64	503.51	503.94	504.68	505.09	504.84	504.76	504.99	505.47	505.57	505.18	504.74	504.22	503.62	502.95	502.66	502.4	501.9	500.92	500.21	499.94	500.05	499.85	499.36	498.86	498.6	498.38	498.32	498.68	499.32	499.78
187.53	185.32	183.63	182.95	182.99	184.62	185.37	185.58	184.28	183.5	183.28	183.19	183.47	183.8	184.05	183.7	183.19	182.89	182.58	182.21	181.53	181.04	180.18	179.61	179.08	178.84	178.4	178.16	178.46	179.23	179.95	180.11	179.89	181.72	183.78	186.5	187.45	187.85	187.3	186.33	186.78	187.22	187.96	187.49	187.91	187.43	188.1	187.54	187.13	186.54
201.42	201.69	201.61	201.15	200.78	200.66	200.46	200.24	200.18	200.51	200.72	200.44	200.16	199.94	199.77	199.6	199.73	200.49	201.32	201.92	201.98	201.87	201.77	201.98	202.54	203.22	203.69	204.28	205.03	205.67	205.88	205.81	205.73	206.16	206.09	206.25	205.98	206.05	205.95	205.59	205.62	205.7	205.9	205.85	205.51	205.12	204.62	204.44	204.48	205.42
87.545	88.022	88.547	89.255	90.211	91.291	92.099	92.668	92.755	93.14	93.495	93.787	93.963	94.341	94.637	94.746	95.151	96.017	97.083	97.922	98.77	99.713
517	518.28	517.42	515.64	513.28	512.32	511.7	510.95	510.26	509.73	509.71	509.84	509.93	510.06	510.05	509.94	510.08	511.17	512.67	512.17	511.03	509.51
436.08	436.34	436.06	435.36	435.19	435.55	435.92	436.38	436.53	436.33	436.06	435.56	435.5	435.3	434.98	434.43	434.27	434.52	434.95	435.32	435.74	436.27	436.61	436.91	437.15	437.28	437.34	437.11	436.82	436.19	435.6	434.41	433.75	433.08
56.343	56.837	56.961	56.571	56.497	56.626	57.669	59.156	59.912	60.497	60.4	61.536	62.114	62.51	62.041	61.933	62.127	62.85	62.412	62.1	62.163	62.381	62.67	61.881	61.619	60.713	59.949	59.677	60.531	62.053	63.376	64.661	65.06	65.29
12.226	12.693	12.918	13.214	13.267	13.216	12.768	11.91	10.916	10.58	11.096	11.484	11.498	11.383	11.907	12.712	13.517	14.311	15.094	15.834	16.181	16.132	15.721	15.309	14.897	14.485	14.073	13.524	13.847	14.68	15.944	16.517	16.763	16.95	17.073	17.233	17.27	17.302	17.227	17.153	16.888	16.583	16.373	16.45	16.662	16.832
240.73	240.98	241.09	241.17	241.53	241.77	242.25	242.51	242.8	242.78	242.33	241.95	241.66	242.11	242.38	242.74	243.1	243.56	244.12	244.74	245.16	245.38	245.46	245.53	245.6	245.68	245.75	245.61	245.34	245.15	245.07	245.36	245.82	246.63	246.51	246.26	245.9	246.38	246.91	247.44	248.47	249.66	250.4	250.18	249.36	248.72
2.5745	3.3873	4.3256	5.1524	4.2527	3.084	1.9948	1.6122	1.3351	1.19	1.113	1.1779	1.1595	1.1211	1.1637	1.2736	1.3038	1.1932	1.6518	1.8929	3.1196	3.422	4.1602	4.0589	4.525	5.0038	5.396	5.6064	5.9251	6.2789	6.7397	7.1528	7.4381	7.5811	7.7415	6.6588	5.1047	3.2055	3.4626	5.3662	7.4865	10.107	12.121	14.151	15.101
159.23	157.26	155.56	154.05	155.69	157.03	158.41	158.81	159.07	158.91	158.03	157.47	156.96	157.41	157.49	157.62	157.34	156.71	155.47	154.69	153.87	153.82	153.46	153.76	154.08	154.69	155.29	155.73	155.69	155.47	155.45	155.36	155.17	154.55	154.24	155.28	156.91	158.6	158.63	157.7	156.6	154.83	153.28	151.4	150.45
377.41	377.38	377.79	378.56	379.46	379.53	379.31	379.19	378.59	377.76	376.61	376.03	375.65	375.67	375.69	375.94	376.3	377.13	377.74	378.14	378.17	378.46	378.81	378.91	378.43	377.5	376.61	376.34	376.39	376.61	376.39	376.12	375.64	375.46	375.39	375.64	375.67	375.44	374.66	373.84	373.39	373.09	372.79	372.45	372.17	371.81	371.58	371.43	371.77	371.89
22.848	21.838	21.211	20.768	20.719	20.586	20.333	19.915	19.853	20.084	20.584	20.887	20.944	21.071	21.334	21.593	21.383	20.818	20.264	19.586	18.811	17.994	17.49	17.016	16.543	16.304	16.48	16.759	17.038	17.693	18.232	18.821	19.041	19.332	19.395	19.153	18.604	18.076	17.895	18.231	18.266	17.804	16.824	15.94	15.664	15.75	16.009	15.808	15.577	15.518
314.13	313.27	312.18	310.63	310.23	310.07	310.61	309.92	308.32	305.71	302.99	300.95	299.65	298.53	298.02	298.2	298.91	299.74	300.09	300.64	301.44	302.06	301.83	301.29	301.04	299.23	297.7	295.94
324.77	324.16	323.6	323.16	323.81	324.56	325.32	325.07	324.43	323.58	322.79	322.35	321.85	321.05	320.68	321.11	322.34	323.37	323.26	323.24	323.46	323.77	323.01	322.24	322.17	322.67	322.44	322.06
332.11	332.7	332.76	332.73	332.23	331.39	330.64	329.95	329.74	329.39	329.15	329.05	329.28	329.97	330.57	331.09	331.26	331.72	332.78	333.94
639.84	639.95	640.01	639.97	639.87	639.74	639.47	639.2	639	639.09	639.35	639.66	639.75	639.68	639.66	639.75	639.9	639.92	639.96	639.97
2.6753	3.7976	4.2974	4.4151	3.1885	2.7729	3.0456	3.3739	3.6254	3.4272	3.36	3.1781	4.3948	5.9301	7.8723	8.3602	8.3166	8.4148	9.2147	10.182	10.248	8.2343	5.9139
159.97	159.23	158.8	158.47	159.33	159.72	158.88	157.93	156.9	156.65	156.27	155.8	155.07	153.96	153.26	153.11	153.12	152.82	152.75	153.07	153.55	154.08	154.23
1.3343	0.71184	0.1813	0.11048	-0.025113	0.2149	0.45491	0.70002	0.95025	1.2056	1.4509	1.5593	1.7279	1.8491	2.4777	3.1187	3.4797	3.326	3.0144	2.8168	2.6229	2.4978	2.4373	2.2505	1.8707	1.442	1.1342	0.96254	0.9261	0.94259	0.95099	1.03	1.0878	1.1106	1.0374	0.97262	1.0336	1.1249	1.1837	1.1349	1.0925	1.1883	1.2547	1.4543	1.6053	1.6734	1.46	1.1834	1.014	0.9805
192.14	191.76	191.32	190.67	190.05	189.25	188.45	187.83	187.42	187.19	186.77	186.48	185.93	185.6	185.06	185.07	185.36	186.29	186.71	186.47	186.11	186.02	185.86	185.39	184.73	184.9	184.92	185.29	185.48	185.52	185.03	183.7	181.77	179.92	178.55	178.38	178.91	179.91	180.8	181.07	181.1	180.33	179.99	179.24	178.96	178.85	179.53	181.52	183.36	183.93
186.58	185.7	185.28	184.83	184.27	183.75	183.09	182.59	182.32	182.52	182.85	183	184	183.91	183.8	182.72	182.8	183	182.98	183.16	183.58	184.27	184.9	185.52	186.03	186.05	185.98	185.9	186.07	186.08	186.31	186.54	187.09	187.59	188.04	188.05	187.96	187.73	187.75	187.46	187.18	186.83	186.68	186.9	187.23	187.64	187.85	188.01	188.22	188.54
205.82	206.78	207.49	207.71	207.57	207.6	207.79	208.11	208.23	208.04	208.04	208.26	208.86	208.9	208.85	208.51	208.28	207.76	207	206.21	205.46	204.82	204.49	204.5	204.88	205.5	205.93	206.32	206.46	206.97	206.89	206.7	206.35	206.58	207.06	207.42	207.64	207.5	207.38	206.92	206.92	207.31	208.22	209.08	209.83	210.45	210.73	210.58	210.19	209.56
88.411	87.637	86.946	86.68	86.887	87.029	86.82	86.941	87.163	87.492	87.426	87.235	87.866	87.348	86.784	84.926	84.046	83.18	82.888	82.996	83.155	83.726	84.072	84.418	84.385	84.604	84.85	84.635	84.089	83.789	83.991	84.425	84.748
524.38	524.63	525.18	525.86	526.46	526.8	527.94	529.51	531.25	531.51	531.17	530.07	528.68	528.28	528.45	529.81	530.74	531.69	531.96	531.44	530.91	530.42	530.41	529.44	528.67	528.19	529.06	529.76	530.01	529.53	528.98	528.28	527.66
95.473	94.791	94.09	93.613	93.495	93.867	93.945	93.679	92.957	93.487	93.784	93.549	92.26	91.365	91.057	90.53	89.971	88.955	88.178	87.665	87.382	86.795	86.004	85.169	84.535	83.514	83.084	83.077	83.522	84.033	84.55	84.872	84.545	83.911	83.334	83.181	83.285	83.507	83.681	83.662	83.445	83.087	82.657	82.557	82.984	83.645	84.406	84.781	85.191	85.479
470.15	469.84	469.37	469.38	470.01	470.87	471.34	471.23	471.56	471.53	472.03	472.44	473.63	474.49	474.96	475.95	476.57	477.29	477.31	477.61	477.72	478.23	478.94	479.65	480.13	480.21	480.31	480.36	480.65	480.86	480.49	479.84	479.68	480.11	480.56	480.63	480.98	481.7	482.2	482.35	482.53	483.15	483.74	483.68	483.08	481.84	480.95	480.4	480.61	480.84
43.893	43.679	43.36	43.254	43.361	43.415	43.77	44	44.492	44.681	44.994	45.291	45.401	44.868	44.417	44.04	44.05	43.906	43.956	44.071	44.239	44.124	44.618	45.368	46.216	46.815	47.264	47.753	47.866	47.679	47.428	47.236	46.803	46.215	46.124	46.576	47.281	47.341	47.01	46.431	45.819	45.488	45.237	44.953	44.504	43.963	43.796	43.891	44.525	45.444
565.72	565.37	565.16	565.26	565.67	566.1	566.55	566.82	567.07	567.02	566.85	566.49	566.3	566.75	567.28	567.72	567.51	567.93	568.4	569.47	569.94	570.65	570.83	571.37	571.67	572.36	572.85	573.53	573.87	573.78	573.01	571.86	570.86	570.2	569.59	569.1	568.4	568.07	567.94	568.07	567.96	567.76	567.69	567.69	568.07	568.39	568.95	569	568.56	567.88
188.16	187.78	187.75	187.88	188.07	188.11	187.87	187.37	187.06	186.93	186.98	187.02	187.06	187.18	187.21	186.98	186.69	186.51	187.01	187.62	188.42	189.12	190.13	190.75	190.91	190.82	190.58	190.6	190.62	191.03	191.28	190.88	190.57	190.78	191.54	192.04	191.63	191.26	190.59	190.37	190.31	190.71	190.89	190.57	190.38	190.64	190.71	190.37	189.87	189.67
371.66	371.46	371.25	371.09	371.52	372.37	373.03	373.05	372.18	371.56	371.15	372	372.55	373.19	373.59	374.2	374.6	374.2	374.62	374.94	375.19	374.64	374.57	373.94	373.6	373.77	374.6	374.99	375.06	374.87	374.76	373.77	373.36	373.54	374.2	374.08	373.39	373.17	373.71	374.57	375.26	376.24	377.71	378.59	378.98	378.82	378.59	378.16	377.51	377.11
224.1	224.02	224.32	224.78	225.46	226.03	226.61	227.1	227.7	228.66	229.36	229.86	229.77	229.31	228.93	228.57	228.76	228.89	228.9	228.83	228.87	228.91	229.25	229.48
67.45	67.552	67.146	67.363	67.165	67.338	67.191	67.15	67.184	66.748	66.541	66.797	67.668	68.635	68.775	68.92	68.744	68.653	68.424	68.122	67.745	67.563	67.658	68.027
462.67	460.43	458.53	455.82	454.39	453.4	453.65	454.38	455.69	456.06	455.79	455.36	455.16	455.07	454.87	454.38	453.87	453.59	453.22	452.73	452.07	453.63	455.54	456.03	455.36	453.38	452.88	451.51	452	452.84	455.3	456.15	456.08	454.01	452.7	452.02	451.89	452.1	452.48	452.73	454.21	455.25	456.09	455.48	455.15	454.97
637.99	637.52	636.87	636.22	635.97	635.85	635.57	635.16	634.71	634.55	634.84	635.58	636.26	636.87	637.37	637.82	638.21	638.55	638.75	638.84	638.77	638.48	638.21	637.86	637.69	637.31	637.05	636.89	636.86	636.63	636.77	636.94	637.05	636.69	636.53	636.71	636.92	636.9	636.52	636.17	636.03	636.34	636.76	637.04	637.03	636.91
99.919	100.07	100.47	100.96	101.46	101.64	101.47	100.87	100.09	99.477	99.359	99.532	100.01	100.22	100.47	100.79	101.89	102.65	103.09	102.53	102.19	101.73	101.49	101.36	100.93	100.89	101.33	102.02	101.95	101.34	100.5	100.28	99.903	99.745	99.325	98.934	98.42	98.183	98.386	98.606	98.498	98.186	98.252	98.714	99.428	99.338	98.963	97.851	97.465	97.048
19.891	19.606	18.834	18.163	17.625	17.908	18.153	18.372	18.193	18.158	17.709	17.229	17.488	18.276	19.277	19.58	20.119	20.54	20.666	20.496	19.964	19.394	18.944	18.651	18.346	17.904	17.305	16.709	15.966	15.63	15.106	15.321	15.43	16.011	15.763	15.526	14.974	14.85	14.886	15.145	15.231	15.316	15.455	15.631	15.846	15.99	16.052	15.702	15.151	14.531
366.54	366.63	367.59	367.68	367.84	367.38	367.87	367.2	366.81	367.04	368.27	369.4	369.2	369.33	369.64	370.35	370.27	370.12	369.4	368.25	367	366.05	365.93	366.27	366.79	367.95	369.36	370.59	370.07	370.03	369.19	370.79	370.81	371.72	370.66	371.19	372.13	374.17	375.41	375.69	375.83	375.52	376.25	376.81	377.93	378.05	378.35	377.64	378.11	377.71
567.59	567.05	566.66	565.85	565.77	566.03	566.25	566.04	565.4	565.36	565.59	566.08	566.5	566.32	565.99	566.42	566.97	567.01	565.83	564.56	563.54	562.71	562.12	561.88	562.55	563.24	563.66	562.96	562.44	562.23	562.51	562.92	563.45	564.39	564.75	564.65	564.74	565.57	566.25	566.71	566.67	567.3	568.18	568.98	569	568.26	567.93	567.99	568.44	568.53
1.0914	1.1388	1.2277	1.2997	1.3067	1.3183	1.415	1.651	1.8147	1.7316	1.6208	1.6243	1.7101	1.7698	1.7375	1.7664	1.7068	1.6698	1.6185	1.714	1.7362	1.7519	1.6879	1.6708	1.5262	1.3357	1.1237	0.96506	0.90492	0.88185	0.90383	0.92582	0.94781	0.9698	1.0439	1.1134
502.54	501.41	500.46	499.61	500.3	501.63	503.29	503.45	502.84	502.4	502.48	501.98	500.75	499.59	499.12	498.71	498.37	497.92	497.32	497.11	497.15	497.56	497.81	497.8	498.45	499.85	501.5	502.63	502.95	502.99	502.73	502.47	502.22	501.96	501.47	500.9
86.715	87.814	89.341	90.24	90.776	91.082	90.643	90.189	89.33	89.152	88.89	89.688	90.442	90.955	90.756	90.563	90.459	90.226	90.339	90.737	90.391	89.712	88.462	87.87	86.842	86.043	85.322	84.997	84.628	84.378	83.906	83.813	83.64	83.751	83.916	84.252	84.713	84.914	85.592	86.8	88.49	90.047	91.011	91.142	90.643	89.865	88.964	88.328	87.913	88.285
529.36	528.66	528.07	527.71	527.63	527.87	527.76	527.43	526.76	526.19	525.58	524.9	524.43	524.22	524.48	524.78	524.97	525.18	525.44	525.72	526.36	526.35	526.66	526.74	527.87	528.83	529	528.7	527.04	526.72	526.82	527.76	529.76	530.34	530.3	528.21	526.59	525.83	527.82	531.08	535.19	537.44	539.5	540.66	541.69	540.73	539.12	537.87	538.4	539.91
14.737	14.684	14.659	15.181	15.562	16.107	16.638	17.377	17.931	18.169	18.279	18.848	19.495	20.116	20.422	20.873	21.074	20.946	20.563	20.181	19.798	19.416	19.033	18.604	18.649	19.359	20.333	20.893	21.417	22.363	23.644	24.579	24.863	24.58	24.249	23.634	22.898	21.63	20.565
250.12	249.63	248.75	247.97	248.53	249.14	249.93	250.04	250.4	250.74	250.57	250.11	249.77	249.9	252.1	254.33	256.16	255.69	254.49	253.28	252.07	250.86	249.65	248.91	248.86	249.85	250.85	251.83	252.37	252.57	252.43	251.42	250.46	250.62	251.55	252.63	252.57	252.34	252.18
468.58	469.27	469.11	468.84	468.4	468.6	468.85	468.76	467.66	466.19	462.48	463.43	464.77	468.29	467.96	468.02	468.02	468.51	468.21	467.84	466.51	465.1	462.54	459.38	455.94	453.78	452.66	452.19	451.72	450.86	451.31	450.93	450.35	448.2	447.05	446.56	446.46	446.27	446.22	446.45	446.68	446.82	446.24	445.77	445.14	444.83	444.73	444.67	444.49	444.43
636.93	636.81	637.2	637.66	638.29	638.62	638.96	638.9	638.49	637.88	637.41	637.5	637.64	637.42	636.48	635.77	635.52	635.97	636.36	636.4	635.65	634.47	633.19	632.5	632.22	632.8	633.63	634.39	634.84	635.17	635.67	636.09	636.17	636	635.88	635.83	635.8	635.88	636.16	636.47	636.64	636.61	636.53	636.26	636.21	636.31	636.78	637.19	637.58	637.81
430.26	430.66	430.81	430.65	430.47	429.76	429.35	429.03	429.47	429.73	429.68	429.95	430.07	430.92	431.48	432.12	432.13	431.78	431.59	431.41	431	430.52	430.26	430.45	430.52	430.25	430.01	430.1	430.48	430.56	430.34	429.9	429.29	428.49	427.92	427.43	427.15	426.73	426.51	426.3	426.14	425.94
180.57	180.42	180.35	180.38	180.67	181.36	181.55	181.82	181.79	181.74	181.5	179.72	178.16	176.44	176.21	176.39	177.1	177.43	177.38	177.16	177.57	177.95	178.01	177.45	177.39	177.99	178.67	178.29	177.71	177.18	177.84	178.83	179.93	180.58	180.99	181.3	181.7	182.02	182.31	182.37	182.23	182.2
176.87	176.18	175.91	176.16	176.85	177.33	177.58	177.51	177.45	178.29	178.83	178.65	176.99	176.21	176.65	178.02	178.22	178.94	180.37	182.85	183.74	183.73	183.52	183.29	182.69	182.02	181.96	181.69	180.88	179.41	178.03	177.22	176.53	175.82	175.24	175.31	175.8	175.75	175.47	174.71	173.92	173.59	173.94	175.13	176.1	176.91	176.44	175.04	173.36	172.09
49.789	49.666	49.685	49.95	50.391	50.823	51.091	51.423	51.734	52.763	53.156	53.463	53.104	53.236	53.374	53.175	52.975	52.289	51.698	50.892	50.919	51.075	51.339	51.599	52.062	52.23	51.966	51.919	52.358	52.537	52.32	52.336	52.583	52.894	53.058	53.849	54.899	55.349	55.192	54.738	54.801	54.806	54.869	54.914	54.834	54.712	53.946	52.922	52.212	51.798
2.9665	3.2278	3.3511	3.3216	3.1342	3.1126	3.2447	3.4759	3.7071	4.2642	5.1473	6.1469	6.5177	6.5678	6.5951	6.7409	6.9711	6.4041	6.6323	6.85	7.5803	7.5091	7.3213	7.6802	8.2463	7.9095	7.2073	6.6451	7.1799	7.7709
25.932	25.738	25.752	26.734	27.649	28.383	28.217	27.989	27.762	27.657	27.674	27.999	27.899	27.681	27.241	27.09	27.058	27.555	28.403	29.395	30.013	30.531	31.032	31.528	32.176	32.718	33.309	33.788	34.4	35.008
19.74	19.55	19.442	19.611	19.725	20.103	20.494	20.307	19.522	18.733	18.738	18.662	18.167	17.543	17.747	18.368	17.199	15.105	12.952	13.881	14.257	15.549	16.067	17.057	16.393	15.217	14.03	14.216	14.727	14.646	13.884	14.053	16.025	18.59	19.979	20.31	19.89	19.684
249.17	248.37	247.45	246.44	246.28	246.5	246.75	246.86	246.53	246.19	245.61	244.95	244.53	244.19	244.49	244.73	244.22	243.19	242.27	243.59	244.49	245.8	245.63	246.05	245.86	245.85	245.93	245.85	245.59	245.16	244.87	245.06	245.95	247.49	248.63	249.07	249.04	249.19
77.969	77.685	77.487	77.337	77.204	77.259	77.214	77.994	78.576	78.437	78.081	78.182	79.435	80.322	80.64	80.85	79.589	79.125	78.573	79.774	80.162	80.388
314.73	314.49	314.93	315.81	316.37	316.78	316.77	316.99	317.12	317.48	317.59	317.44	317.24	317.33	317.8	318.29	318.97	319.74	320.61	323.3	327.17	331.18
379.32	379.6	380	380.45	380.97	381.58	381.39	381.51	381.76	383.09	383.98	385.04	385.14	384.66	383.86	383.54	383.34	383.14	382.49	382.2	381.8	381.88	382.28	382.54	382.61	382.36	381.8	381.13	380.7	380.63	381.04	381.68	381.96	381.95	381.14	380.94	380.69
12.307	11.413	10.512	9.4892	8.3848	8.5479	8.4432	8.9085	8.1994	8.4091	8.1075	6.7453	5.633	4.8881	5.5173	5.6987	5.6828	5.4142	5.4986	5.7277	5.3043	4.7023	3.6988	3.3595	3.2686	3.541	3.8592	3.9721	3.9232	3.8016	3.4701	3.1885	2.8958	2.7325	2.9003	2.92	2.9458
163.74	163.17	163.04	163.32	163.28	163.1	162.61	162.28	161.41	160.43	159.61	159.62	160.12	161.06	161.91	162.59	163.46	164.16	164.62	164.45	164.52	164.76	165.4	165.51	165.37	164.48	163.7	162.82	162.57	162.33	162.36	162.23	162.11	162.41	162.85	163.62	164.24	165.16	165.81	165.82	165.1	164.38	164.36	164.38	164.22	163.27	162.76	162.77	163.55	164.04
73.193	73.325	73.567	73.74	73.93	75.804	75.771	76.331	76.213	77.768	77.794	76.303	75.369	75.384	76.896	77.845	79.628	80.853	82.156	81.661	81.272	80.694	81.078	79.982	79.308	78.201	78.252	77.183	76.776	76.329	76.496	76.12	75.61	75.723	76.388	77.463	78.239	79.734	80.814	81.696	81.757	81.74	82.334	82.003	81.388	79.557	78.06	78.369	80.485	81.305
88.777	88.804	88.355	88.093	87.705	87.51	87.105	87.083	86.98	87.054	87.381	88.101	88.719	89.242	89.145	88.764	87.955	87.147	86.338	85.53	85.331	85.663	86.263	86.637	86.719	86.385	85.792	85.04	85.076	85.422	85.9	86.125	86.029	85.513	84.845	84.732	85.273	85.938	86.596	87.295	88.405	89.001	89.34	88.195	87.851	87.863	89.348	90.172	90.641	90.826
512.23	512.47	512.79	513.45	514.35	515.59	516.59	517.06	517.26	517.42	517.52	517.31	517.36	517.4	517.62	517.67	517.76	517.85	517.94	518.03	517.98	517.97	518.04	518.3	518.73	519.07	519.39	519.63	519.77	519.7	519.41	519.27	519.15	518.95	518.5	518.51	518.78	519.57	519.86	519.78	519.44	520.79	521	521.08	519.66	520.76	521.24	521.17	520.05	519.83
1.6231	1.9899	2.1221	1.9739	1.8194	1.8245	2.031	2.3514	2.6481	2.6222	2.1924	1.7683	1.588	1.5723	1.8168	2.0236	2.2793	2.2802	2.3434	2.5204	2.6452	2.7476
163.61	163.41	163.82	164.53	165.23	165.65	165.92	166.4	166.92	167.14	167.03	166.85	166.32	165.96	166.09	167.05	168.23	169.23	170.22	171.25	171.78	172.16
79.888	80.36	80.863	81.457	81.973	82.1	81.781	81.32	80.95	80.626	80.57	80.814	81.143	81.262	81.031	80.968	81.009	81.377	81.947	82.399	82.486	82.34	82.267	82.112	82.019	81.908	82.13	82.59	83.235	83.771	83.91	83.966	84.042	84.466	84.949	85.271	85.597	85.917	86.476	86.625	86.353	85.89	85.321	84.879	84.618	84.281	83.6	82.47	81.646	81.162
336.84	336.37	335.31	333.97	333.42	333.27	333.42	333.65	333.99	334.28	334.51	334.78	335.09	335.2	335.23	335.31	335.89	336.73	337.13	337.11	336.8	336.77	335.84	336.28	337.52	339.95	341.21	341.7	341.88	341.95	342.04	342.52	342.91	343.17	342.91	342.55	342.24	342.14	342.31	342.86	343.66	344.4	344.62	344.44	344.03	344.07	344.35	344.82	344.51	343.93
422.82	422.73	422.68	422.54	422.48	422.48	422.84	423.25	423.6	423.69	423.52	422.95	421.81	421.2	421.01	421.55	421.54	421.4	420.93	420.71	420.65	420.85	421.1	421.33	421.35	421.41	421.63	421.99	422.25	422.34	422.64	422.96	424.37	425.16	425.48	424.31	423.91	424.29	425.07	425.19	424.78	424.36	424.48	424.84	425.18	425.44	425.69	426.4	427.2	427.97
359.43	358.32	358.31	359.03	359.55	359.81	360.35	361.3	362.61	363.82	364.72	365.01	364.86	364.59	364.44	364.28	364.15	364.23	364.6	364.95	365.39	365.53	365.63	365.51	365.16	364.52	363.65	362.9	362.54	362.24	361.99	361.51	362.58	363.5	364.27	363.42	362.78	362.37	361.78	361.03	360.24	359.73	359.74	360.11	360.43	360.07	358.69	357.58	356.74	356.57
299.22	298.92	298.65	298.52	297.65	298.34	299.05	301.96	304.41	307.96	311.51	315.07	317.63	319.15	319.35	319.3	319.23	319.47	319.59	319.68	319.36	320	321.27	322.04	321.65	320.51	319.89	319.53	318.95	318.61	318.16	318.06	318.8	319.26	319.2	318.09	317.54	317.76	318.15	318.38	318.31	318.35	318.79	319.16	319.65	318.52	317.8	317	317.7	317.89
327.13	326.15	325.11	324.57	324.41	323.96	323.32	323.09	323.59	324.66	325.73	326.81	327.71	328.32	328.5	328.5	328.38	328.11	327.9	327.75	327.84	328.11	328.58	329.31	329.83	330.28	330.67	331.2	331.53	331.45	331.3	331.26	331	331.05	331.11	331.66	331.56	331.56	331.41	331.63	331.78	331.94	331.78	331.33	330.8	329.65	328.97	328.79	329.49	329.98
479.29	479	478.82	478.8	478.96	479.2	479.57	479.79	479.86	479.87	479.89	479.89	479.83	479.82	479.81	479.88	479.9	479.94	479.93	479.94	479.94	479.87	479.77	479.64	479.69	479.79	479.87	479.91
583.74	582.79	582.29	582.05	582.24	582.46	582.16	581.67	581.04	580.99	581.3	582.09	583.01	583.59	583.67	583.65	583.29	582.84	582.4	582.25	582.14	581.71	581.16	580.69	580.48	580.31	580.15	579.96
1.2909	1.5535	1.8666	2.1415	2.439	2.6441	3.2005	3.5289	3.7631	3.4023	2.987	2.5903	2.5653	2.8366	3.1125	3.4287	3.6468	4.0638	4.5438	5.4789	6.8525	8.2175	9.2647	9.8079	10.238	10.326	10.099	9.4158	8.6259	8.1507	7.528	7.2221	6.8643	8.381	10.68	12.108	13.072	13.585	13.804	12.373	10.555	9.9331	12.45	16.067	19.64	21.425	22.159	20.6	17.153	13.892
172.23	171.39	170.58	170.2	170.51	170.88	171.75	171.88	171.66	170.47	169.96	169.8	169.95	169.69	169.49	169.25	169.3	169.3	169.46	169.55	170.1	170.94	172.07	172.94	173.59	173.6	173.37	173.07	172.9	172.81	172.97	173.44	174.22	175.43	176.66	178.31	179.28	179.95	179.59	179.15	178.75	178.92	180.34	182.01	183.67	184.59	185.27	184.38	183.84	182.91
99.062	97.515	96.235	95.178	95.553	95.103	94.455	93.626	93.403	93.48	93.683	94.345	94.495	94.791	94.969	95.86	96.903	97.606	97.925	98.168	98.412	98.656	98.9	99.16	99.611	100.06	100.47	100.42	100.28	100.09	100.35	100.67	100.35	99.773
4.8915	4.6062	4.5144	4.7373	5.1943	5.3279	4.9368	4.0189	3.0034	2.2064	2.2255	2.5251	2.8554	2.8053	2.7943	3.0441	3.3614	3.6214	3.7169	3.8163	3.9157	4.0151	4.1146	4.1404	4.0148	4.2146	4.4743	4.6154	4.1643	3.6173	4.2029	5.098	5.4922	4.9524
78.691	77.917	77.197	76.305	76.347	76.565	77.042	77.304	77.401	77.278	76.893	76.585	76.345	76.181	76.037	75.952	76.268	76.474	76.676	76.614	76.966	77.466	78.292	78.933	79.496	80.037	80.643	81.581	82.323	82.699	82.774	83.029	82.745	82.457	82.105	82.444	82.476	82.218	81.887	81.748	81.613	81.64	81.326	80.808	79.864	79.2	78.849	79.061	79.83	80.824
320.29	320.52	320.57	320.56	320.83	320.94	320.72	320.24	320.03	319.89	320.18	320.3	320.51	320.17	319.88	319.85	319.95	319.93	319.71	319.41	319.25	319.01	319.15	319.23	319.43	319.7	320.3	320.93	320.8	320.02	319	318.33	318.02	318.1	318.42	318.59	318.55	318.25	317.67	317.32	317.09	317.26	317.27	317.19	317.17	317.23	317.2	317.09	316.79	316.42
1.1832	1.1106	1.1206	1.0703	1.0132	0.98173	1.0242	1.0337	1.1008	1.1337	1.1448	1.1594	1.1238	1.1547	1.0904	1.2413	1.5438	1.9073	2.2359	2.5949	3.044	3.3184	3.4251	3.5341	3.4885	3.6506	3.7103	4.001	3.9724	3.8719	3.7803	3.7924	3.818	4.0113	4.4662	5.1565	5.4242	5.159	4.4637	3.8263	3.0499	2.7011	2.4	2.5295	2.2881	1.9993	1.6313	1.3502	1.1316
446.66	445.81	445.83	445.88	445.75	445.35	445.04	445.34	445.61	446.08	446.71	447.81	448.58	449.1	449.4	449.63	449.52	449.61	449.73	449.73	449.33	449.03	448.71	448.48	448.69	449.1	449.36	449.07	448.4	448.47	449.35	450.49	450.99	450.93	450.66	450.21	449.86	449.91	450.15	450.18	450.62	450.36	449.76	448.62	448.52	449.17	449.86	450.54	450.93
2.0471	2.5547	2.7392	2.8008	2.7884	2.7863	2.7321	2.4197	2.0103	1.697	1.5834	1.6293	1.6543	1.6391	1.5028	1.4575	1.626	2.0369	2.3647	2.5792	2.5753	2.6815	2.9592	3.2287	3.3924	3.3611	3.1517	2.8829	2.6475	2.652	2.7119	2.7942	2.9313	3.0689	3.0968	3.521	3.9896	4.4517	4.4234	4.148	3.9943	3.9018	3.9644	3.9139	3.8646	3.7838	3.5958	3.4644	3.5221	3.7485
503.12	503.39	503.5	503.25	503.03	502.86	502.84	502.52	502.46	502.54	502.78	502.87	502.83	502.34	501.39	500.63	500.44	500.71	500.96	501.24	501.73	502.28	502.74	502.71	502.33	501.72	501.01	500.4	499.85	499.79	499.84	500.27	500.54	500.97	501.34	501.22	500.53	499.62	499.02	498.65	498.17	498.02	498.12	498.28	498.44	498.33	498.46	498.67	498.98	499.02
81.284	81.505	81.846	82.221	82.431	82.267	81.953	81.77	81.893	81.827	81.967	82.318	83.083	84.01	84.8	85.531	86.007	86.509	86.998	87.553	88.125	88.429	88.8	88.984	89.412	89.723	89.931	89.84	89.764	89.02	88.411	87.877	87.998	88.145	88.076	88.018	88.085	88.178	88.228	88.348	88.501	88.626	88.392	87.904	87.048	86.306	85.785	85.971	86.406	86.787
525.42	525.23	524.86	524.46	523.87	523.51	523.35	523.28	523.13	522.93	523.1	523.03	522.97	522.74	522.72	522.83	523.03	523.25	523.48	523.74	523.75	523.51	522.99	522.39	521.85	521.44	521.21	520.72	519.99	517.43	516.13	515.26	514.95	512.96	510.78	510.12	510.14	510.22	510.44	510.65	510.9	510.78	510.75	510.44	510.07	509.97	509.93	511.72	512.47	513.14
438.45	438.44	438.38	438.33	438.43	438.54	438.82	439.18	439.77	440.29	440.73	440.78	440.44	440.22	440.16	440.43	440.44	440.25	439.91	439.49	439.31	439.58	439.98	440.01	439.94	439.78	439.93	440.1	440.42	441.03	441.54	442.16	442.28	441.82	441.2
178.82	178.99	179.23	179.54	179.77	179.82	179.97	180.3	179.98	179.15	178.52	178.91	179.94	180.78	181.42	181.96	182.96	183.71	184.49	184.75	185.05	185.15	185.04	185.51	185.76	186.04	186.25	186.93	187.72	187.71	187.54	187.08	186.99	187.11	187.47
294.61	294.94	295.05	295.38	295.83	296.28	296.71	296.51	295.11	293.65	293.35	294.16	295.84	297.08	297.29	296.49	295.4	294.68	293.55	292.78	292.51	292.31	292.18	292.32	292.75	293.25	293.4	293.65	293.77	293.91	292.22	292.11	292.37	294.65	294.99	294.64	294.57	294.65	294.37	291.16	289.93	289.81	291.39	288.9	285.53	282.17	281.31	280.76	285.46	290.23
330.73	328.5	328.25	330.06	333.3	336.54	339.24	339.65	335.98	331.72	330.68	332.59	337.34	340.56	342.56	341.94	340.89	341.78	342.67	343.1	343.19	344.04	345.46	346.53	346.09	345.21	344.12	343.99	343.59	343.94	343.75	344.82	345.75	346.55	347.45	348.01	348.86	348.92	349.05	348.79	347.87	347.61	347.56	347.81	346.36	345.4	343.82	342.76	343.03	343.79
362.7	363.39	364.78	365.27	366.93	368.25	368.67	367.34	365.48	366.06	366.96	367.8	367.46	367.25	366.93	367.12	367.66	369.26	370.46	370.21	367.45	363.33	360.2	359.32	359.73	360.15	360.28	359.8	360.48	362.1	364.43	367.31	367.84	368.29	367.42	366.79	366.12	365.42	365.51	366.16	366.39	367.8	367.16	367.76	368.02	369.19	369.08	367.59	367.58	367.54
583.07	582.25	582.27	582.23	581.4	580.28	580.05	580.79	582.3	583.41	584.03	583.88	583.5	583.45	583.43	583.26	582.79	582.13	581.59	580.54	579.5	578.27	577.75	577.43	576.79	575.78	574.82	574.15	573.43	572.67	571.98	572.62	573.22	573.3	572.03	571.85	572.6	573.36	572.9	572.36	572.45	573.14	573.13	572.59	571.83	571.59	571.62	572.21	572.73	573.21
94.273	93.957	93.431	92.825	92.785	92.567	92.447	92.576	92.488	92.628	92.823	93.334	93.974	94.375	94.809	94.398	93.56	92.213	91.121	90.861	91.445	92.478	93.113	93.289	93.255	93.284	93.121	93.058	92.95	93.181	93.385	93.236	93.151	92.847	92.914	92.802	92.657	92.673	92.902	93.401	93.643	94.023	94.284	95.151	95.682	96.144	96.091	95.687	95.345	94.83
9.7543	9.6567	9.61	9.3773	8.7515	7.6596	6.7081	5.9521	5.9572	6.1834	6.6133	6.7614	6.5698	6.4956	6.4536	6.2219	5.4173	4.9088	4.8331	5.386	5.8704	6.6539	7.2466	7.5279	7.876	8.1649	8.4618	8.2437	8.0849	7.9593	8.1282	8.2633	8.452	8.3656	8.1298	8.0413	7.929	8.1593	8.5135	9.3456	9.991	10.414	10.543	10.753	11.089	11.548	11.948	12.194	12.362	12.351
98.982	100.11	100.68	100.27	99.429	98.447	97.848	97.723	97.813	98.241	98.599	98.957	99.009	99.597	100.44	101.25	101.46	101.59	101.37	101.23	100.62	100.12	99.48	99.034	98.783	98.521
62.694	62.344	61.784	61.585	61.871	62.281	62.66	63.344	63.899	64.563	64.929	64.866	64.312	64.302	64.797	65.382	65.119	64.799	64.094	63.493	62.809	62.786	62.828	62.719	62.46	62.147
289.99	287.79	285.94	284.37	285.15	286.22	287.39	287.22	287.07	287.07	287.11	286.94	287.06	287.53	288.3	288.62	288.34	287.75	287.13	287.73	288.56	289.73	290.53	291.36	291.97	291.83	291.76	291.5	291.35	291.02	290.84	290.69	290.35	289.98	289.43	289.07	289.27	289.85	290.66	291.22	291.59	291.89	292.29	292.76	293.52	294.12	294.58	294.69	294.14	293.5
349.13	348.34	346.82	344.99	345.18	345.2	345.39	344.36	344.06	343.17	342.92	342.45	341.79	341.09	340.45	340.76	340.55	340.51	340.57	339.55	339.32	339.71	340.69	341.27	341.55	342.46	342.21	342.1	341.37	340.93	341.17	342.77	344.99	346.37	345.87	344.42	343.7	344.55	346.42	347.5	348.15	348.49	348.79	348.76	348.71	348.68	348.89	348.97	348.67	347.97
338.25	338.55	338.85	339.15	339.26	339.16	338.65	338.2	337.9	337.9	337.94	337.96	338.48	338.79	339.14	338.63	338.34	337.79	337.72	337.68	337.8	337.77	337.42	337.19	337.2	337.42	337.66	337.95	338.47	339.02	339.26	339.49	339.68	340.21	340.47	340.6	340.36	340.2	340.09	340.06
331.67	332.7	333.73	334.76	335.28	335.62	335.01	334.69	334.7	335.8	337.28	338.56	338.48	338.24	337.73	337.84	337.64	337.02	336.98	337.04	337.77	338.28	338.71	338.23	338	337.93	338.15	337.53	336.75	336.83	337.19	337.68	337.26	337.21	337.22	336.96	335.89	334.76	335.11	336.21
75.68	74.764	74.485	74.638	75.104	74.976	74.732	74.587	74.889	75.05	75.04	75.022	75.339	75.962	76.973	78.197	79.204	79.723	79.552	79.318	79.114	78.799	78.364	77.359	76.183	74.45	72.933
505.86	505.46	505.27	505.14	504.86	504.97	505.27	505.49	505.73	506.2	506.99	507.41	506.89	505.92	504.98	504.19	503.24	502.11	501.45	501.13	500.86	500.7	500.47	500.51	500.65	501.08	501.39
167.61	169.63	173.09	174.09	174.14	172.44	171.38	171.23	171.37	170.92	170.82	170.42	171.28	171.05	171.21	169.84	168.5	166.85	166.44	166.66	167.03	167.79	168.64	169.71	170.51	171.23	171.88	171.99	172.64	173.5	174.52	173.37	172.69	171.06	170.2	168.26	167.62	167.58	167.86	167.82	168.06	168	168.14	167.83	168.02	167.86	167.81	167.52	167.44	167.38
52.345	52.304	52.183	51.952	51.786	51.692	51.61	51.169	50.519	49.757	49.552	49.937	50.446	50.71	50.461	50.177	50.056	50.559	51.406	52.467	53.35	53.754	53.937	53.923	54.092	54.104	54.072	54.221	54.49	54.799	54.561	54.343	53.916	53.777	53.544	53.394	53.372	53.575	54.263	54.882	55.262	55.168	55.11	55.006	54.85	54.496	54.268	54.221	54.156	54.061
429.53	430.07	430.76	431.35	431.63	431.81	431.88	431.81	431.54	431.32	431.43	431.73	432.21	432.09	431.72	431.29	430.91	430.41	429.52	428.75	428.51	428.48	428.24	427.83	427.26	426.46	425.39	424.56	424.04	423.65	423.06	422.56	421.93	421.71	421.7	422.01	421.89	421.13	420.31	419.72	419.7	419.78	419.93	420.22	420.67	421.19	421.84	422.32	422.46	422
187.79	187.67	187.14	186.99	187.35	187.66	188.08	188.72	189.09	188.82	188.96	189.72	191.23	191.65	191.93	191.89	192.25	192.37	192.41	192.24	192.09	191.8	191.56	191.09	190.69	190.66	191.08	190.94	190.75	190.4	190.73	191.16	192.07	192.49	192.42	192.07	191.8	191.56	191.67	191.54	191.73	191.65	192.11	192.21	192.26	192.27	192.32	191.87	190.96	190.03
79.623	79.538	79.554	79.443	79.653	79.719	79.985	80.189	80.288	80.503	80.719	81.24	81.656	82.045	82.269	82.241	82.284	82.339	82.296	82.075	82.019	82.18	82.374	82.649	83.186	83.71	84.023	84.441	85.21	85.977	86.664	87.048	87.505	87.92	88.459	88.86	89.164	89.293	89.434	89.284	89.574	89.933	90.762	91.72	92.592	93.205	93.264	93.825	94.692	95.719
332.11	331.02	330.37	329.91	329.21	328.47	328.26	328.21	328.19	327.91	327.85	328.52	329.16	329.93	330.22	330.49	330.27	329.68	329.15	328.88	329.29	329.58	329.73	329.41	329.32	329.38	329.76	329.72	330.01	330.37	331.45	332.73	334.05	335.18	335.82	336.22	336.3	336.22	335.65	335.08	334.81	335.17	335.5	335.99	336.32	336.92	337.46	338.22	338.93	339.5
90.765	91.593	92.317	92.962	92.804	92.796	92.296	91.99	91.183	90.011	88.492	87.372	87.316	86.544	85.89	85.517	86.348	87.311	86.916	86.052	83.972	83.263	83.175	84.125	84.645	84.99	85.176	84.124	82.43	80.453	80.018	79.851	80.189	80.311	81.318	82.208	82.661	82.152	81.693	82.623	84.465	85.529	86.128	86.573	87.029	86.312	85.254	85.053	85.617	86.127
528.03	528.3	528.29	528.09	527.73	527.55	527.25	528.01	528.89	529.63	530.23	530.54	530.39	530.31	529.74	528.99	528.61	528.43	529.3	530	531	531.33	531.03	530.56	530.47	530.44	530.49	530.67	530.95	530.3	529.46	528	527.14	526.54	527.07	527.92	528.45	528.16	527.75	527.94	528.4	528.77	529.01	529.6	530.98	532.08	532.73	533.17	533.78	534.58
31.996	31.709	31.381	31.588	31.973	32.762	33.3	33.899	33.993	33.8	33.71	34.071	34.595	34.931	35.2	35.707	36.488	36.639	36.497	36.074	36.012	35.818	35.754	35.896	36.691	37.843	39.235	40.286	40.628	40.269	39.707	39.104	38.418	38.018	37.603	37.22	36.648	36.272	35.9	35.402	35.19	35.366	35.95	36.813	37.646	37.846	37.262	36.08	35.063	34.415
585.64	585.9	585.82	585.96	585.45	585.01	584.39	584.29	584.04	584	583.56	583.05	582.12	581.12	579.95	579.08	578.68	578.53	578.42	578.28	578.27	578.19	578.04	577.9	578.14	578.36	578.53	578.49	578.4	578.48	578.47	578.45	578.07	577.61	577.58	577.78	578.03	577.81	577.8	577.71	577.86	577.9	578.17	578.03	577.42	576.5	575.91	575.69	575.68	575.23
101.11	100.49	99.82	99.321	98.764	98.492	98.348	98.46	98.572	98.685	98.797	98.91	99.022	99.172	99.045	98.97	98.822	98.814	98.662	98.15	97.662	97.25	97.214	97.193	97.355	97.459	97.459	97.521	97.665
62.048	61.059	60.131	59.221	58.831	58.483	58.062	57.663	57.265	56.866	56.468	56.069	55.67	55.517	55.601	56.043	56.054	55.749	55.092	54.306	53.644	53.421	53.959	54.838	55.52	56.01	56.44	56.329	56.049
4.7209	5.4468	5.9624	6.0298	6.7312	7.0428	6.7044	6.442	6.2996	6.2512	6.1416	5.8743	5.2657	4.5702	4.0635	4.0099	4.0191	4.1375	3.9847	3.7044	3.4509	3.1142	3.2346	3.1913	3.3519	3.5951	3.6399	3.5806	3.0229	2.6346	2.5637	2.6598	2.9113	2.9175	2.8238	2.9463	2.9515	3.1368	3.0284	3.0243	2.8737	2.4577	2.2854	2.4449	2.6321	2.7836	2.7275	2.7309	2.6537
249.43	249.3	249.54	250.06	250.64	251.41	252.65	253.83	254.79	255.55	256.28	256.21	255.92	255.99	257.11	258.42	258.64	258.11	256.96	256.25	255.98	255.79	255.76	255.46	255.25	254.94	254.75	254.99	255.42	256.14	257.51	258.7	259.67	259.61	258.82	257.44	256.05	255.29	255.15	255.61	256.24	256.27	255.37	254.46	254.47	255.15	255.81	255.84	255.66
480.2	479.97	479.45	479	478.66	478.5	478.35	478.09	477.83	477.65	477.68	477.75	477.63	477.46	477.24	477.25	477.34	477.54	477.8	478.21	478.64	479.05	479.14	479.09	479.26	479.53	479.89	480	480.03	480.03	480.04
283.61	283.36	283.08	282.56	282.26	282.47	283.08	283.87	284.78	285.65	286.45	287.35	288.14	288.48	288.37	288.03	287.62	286.99	286.64	286.85	287.32	287.88	288.31	289.03	289.98	290.61	291.06	291.15	291.38	291.4	291.42
67.83	68.846	68.946	69.238	69.53	70.057	71.04	72.199	72.582	71.725	71.115	71.563	72.932	73.724	74.294	74.527	74.987	74.949	75.051	74.991	75.2	75.089	74.691	74.158	73.582	73.339	73.322	73.628	73.502	72.826	71.539	70.182	69.103	68.619	68.347	68.342	68.703	69.407	70.252	70.603	70.96	71.099	71.191	71.03	71.041	70.897	70.952	71.286	72.451	73.582
502.33	503.37	503.57	504.04	504.11	504.43	503.91	503.37	503.01	503.61	503.82	503.69	503.09	502.54	501.81	501.65	501.68	502.24	502.65	503.11	503.08	502.83	502.44	502.02	501.44	500.98	500.4	500.05	500.15	500.74	501.36	501.63	501.42	501.13	500.68	500.6	500.23	499.61	498.55	497.73	497.67	497.77	498.12	498.26	498.94	499.89	500.68	500.88	499.86	498.53
80.847	81.326	81.742	80.926	80.173	79.462	78.897	78.661	78.58	78.698	78.959	79.121	79.205	78.919	78.721	78.907	79.292	79.545	79.443	79.299	79.155	79.487	79.721	80.017	79.863	79.832	79.766	79.701	79.635	79.569	79.504	79.307
580.95	579.78	578.88	578.81	579.15	579.1	579.07	578.7	578.66	578.96	579.78	580.51	581.15	581.86	582.47	583.81	585.07	585.87	585.21	583.94	582.66	582.13	582.45	583.36	583.79	583.62	583.13	582.64	582.15	581.66	581.17	580.84
392.71	392.31	392.06	392.07	392.02	391.97	391.65	391.62	391.66	392.27	392.9	393.17	393.42	393.51	393.83	393.8	393.7	393.23	393.29	393.42
0.99864	0.9963	0.99733	1.0775	1.5246	1.9469	2.3508	2.4383	3.088	3.4656	3.3171	2.6647	2.5151	2.6015	2.6854	2.2917	1.9536	1.7037	1.6887	1.8517
44.98	44.973	44.984	45.465	46.006	46.757	46.999	47.306	47.426	45.869	44.394	42.857	42.215	41.148	39.924	39.5	38.823	38.826	38.786	39.177	39.038
262.9	262.7	262.21	261.01	260.3	258.9	258.56	258.1	258.25	262.08	265.79	269.8	270.94	273	274.84	275.39	275.93	275.36	274.91	273.89	274
479.82	479.68	479.61	479.48	479.39	479.38	479.46	479.5	479.55	479.67	479.79	479.72	479.51	479.4	479.48	479.68	479.83	479.86	479.85	479.78	479.79	479.82	479.89	479.94	479.96	479.93	479.88	479.81	479.79	479.83	479.9	479.97	479.99	480.01	480.02	480.03	480.02	480.02	479.94	479.72	479.49	479.24	479.13	479.04	479.12	479.26	479.41	479.37	479.35	479.44
294.22	294.89	295.6	296.12	296.92	297.59	297.93	298.38	298.94	299.42	299.28	298.48	298.02	297.63	297.34	296.69	295.77	295.14	295.11	295.68	296.45	296.75	296.95	296.86	296.92	297.21	297.46	297.67	297.72	296.99	296.25	295.37	295.22	295.06	295.19	295.63	296.34	297.06	297.61	298.21	298.37	298.69	299.11	300.26	301.71	302.93	303.87	304.7	305.52	305.91
14.224	13.606	12.902	12.249	12.252	12.134	12.315	12.453	12.505	12.093	11.577	11.664	12.024	13.598	15.095	16.469	16.665	16.344	15.814	15.122	14.586	14.758	15.034	15.53	15.087	14.604	13.707	13.296	13.511	13.909	14.437	14.912	15.816	16.829	17.397	17.35	17.001	16.82	16.642	16.887	16.896	16.924	16.655	16.47	16.377	16.331	16.475	16.966	17.2	17.132
168.04	168.95	169.53	169.6	168.53	167.45	167.79	168.81	169.06	168.51	167.73	167.27	166.64	166.28	166.29	166.67	167.04	167.71	168.13	169.38	170.59	171.73	171.94	172.63	173.75	175.02	175.92	176.75	177.59	178.11	177.66	176.79	175.91	175.77	175.65	175.46	175.38	175.52	175.83	175.94	175.89	175.4	174.78	174.14	173.77	173.18	172.38	171.79	171.91	172.6
88.481	89.706	89.95	91.096	91.112	89.628	87.997	86.991	87.53	87.679	87.501	87.988	87.313	86.959	86.454	86.148	85.323	83.768	84.405	84.585	84.966	84.28	84.907	85.661	85.035	83.837	82.665	82.967	83.305	83.644	84.096	84.663	85.344	86.024	86.705	87.386	88.067	88.355	88.013	87.893	88.731	89.574	90.068	89.642	89.662	89.592	89.658	89.686	89.713	89.741
58.486	58.31	58.214	58.543	58.649	58.375	58.138	58.395	59.288	60.087	60.788	61.506	62.319	62.727	62.697	62.12	61.44	60.755	60.479	60.598	60.824	61.023	60.935	61.027	60.765	60.727	60.675	61.097	61.693	62.29	62.823	63.291	63.696	64.1	64.504	64.909	65.313	65.246	65.095	65.092	65.273	65.666	65.425	65.521	65.442	65.58	65.402	65.005	64.608	64.211
122.34	122.2	122.18	122.24	122.07	121.89	121.47	120.57	119.9	119.22	118.93	118.13	117.31	116.34	115.87	115.64	116.22	116.84	117.63	117.77	118.07	117.89	117.51	117.21	116.91	116.97	116.53	115.86	114.58	113.46
471.27	470.98	470.89	472.46	473.38	472.57	470.56	471.42	473.62	476.17	475.66	474.9	473.98	474.08	473.5	472.97	471.5	471.48	470.48	471.63	470.75	471.91	472.36	472.61	472.39	472.37	473.19	473.34	473.11	473.23
276.73	276.51	276.3	276.19	275.95	275.85	275.92	275.98	276.05	276.12	276.19	276.31	276.56	276.85	277.26	277.63	277.82	277.67	277.4	276.95	276.55	276.35	276.69	277.2	277.3	276.96	276.34	275.73	275.55	275.78	276.45	277.11
92.971	93.19	93.385	93.626	93.722	93.943	94.25	94.557	94.863	95.17	95.477	95.846	96.08	95.874	96.064	96.345	96.822	96.596	96.285	95.842	95.443	95.293	95.483	95.789	95.802	95.677	95.464	95.251	94.951	94.564	94.09	93.616
159.6	158.64	157.8	157.35	157.15	156.59	155.77	155.42	155.45	155.7	155.69	155.78	156.05	156.5	157.14	157.77	158.41	159.04	159.67	160.31	160.94	161.73	162.36	162.83	163	163.25	163.59	164.16	164.54	164.76	164.58	164.63	164.4	164.25	163.66	163.04	162.31	161.57	160.93	160.21
90.844	91.863	91.529	91.136	90.554	89.787	88.904	88.44	88.53	87.846	86.081	83.47	82.007	81.692	82.525	83.358	84.191	85.024	85.857	86.691	87.524	87.826	88.199	88.642	89.685	90.056	89.753	88.686	88.008	87.451	87.353	87.643	88.391	89.201	89.382	89.708	90.083	90.98	91.826	92.693
356.09	356.55	356.93	357.35	357.71	357.21	355.81	354.08	353.35	353.61	354.41	355.21	356	356.8	356.24	354.83	354.7	355.7	357.26	357.24	357.98	359.1	359.54	360.4	360.61	361.38	359.75	358.83	357.67	357.56	357.33	358.63	360.55	362.47	363.13	363.55	363.93	364.84	365.66	366.48	366.09	365.53	364.22	363.76	363.47	363.36	362.95	362	361.26	360.55
577.87	578.94	579.13	579.72	581.03	581.71	580.9	579.59	578.97	579.03	579.14	579.24	579.34	579.44	579.83	580.38	581.13	581.8	582.27	582.5	581.81	580.91	580.6	580.8	581.69	582.44	583.68	584.18	584.21	583.63	583.01	581.58	580.53	579.66	580.02	580.34	580.77	579.99	579.32	578.63	579.15	580.05	581.48	582.64	583.25	583.09	582.38	580.97	579.75	579.24
71.886	71.777	71.272	71.108	70.837	70.565	70.293	70.021	69.75	69.478	69.189	69.241	69.415	69.733	69.563	69.707	69.922	70.211	70.378	70.462	70.825	71.105	71.198	71.155	70.982	70.5	70.149	69.988	70.498	71.365	71.552	71.562
483.29	483.69	483.9	483.61	483.01	482.41	481.81	481.21	480.61	480.01	479.17	478.72	478.33	479.25	479.9	480.94	480.92	480.35	479.63	479.4	480.27	480.82	481.11	481.01	481.23	481.36	481.4	480.83	480.45	480.04	480.31	480.48
181.86	181.54	179.53	178.8	179.18	181.21	181.94	182.14	182.65	183.63	184.34	184.87	184.79	184.72	184.39	184.28	183.57	182.54	181.58	181.32	180.87	179.11	178.15	178.38	179.81	180.46	180.6	180.46	180.5	179.99	179.69	179.17	178.47	178.46	178.71	180.05	180.77	181.44	181.97	181.88	181.12	179.34	177.52	175.93	175.36	175.7	176.71	177.68	178.71	179.58
188.85	188.75	188.7	188.51	188.8	189.28	190.05	190.66	191.96	193.01	194.95	195.56	196.68	197.51	198.49	198.49	197.49	196.93	196.02	194.96	193.07	191.82	191.3	191.39	191.23	190.65	190.55	190.53	190.9	190.36	190.06	189.57	191.14	192.32	193.27	193.91	195.46	197.24	198.05	198.58	199	198.43	197.02	195.42	195.3	196.26	197.61	197.88	197.86	198.23
166.36	165.61	165.12	165.38	167.76	169.37	170.34	169.18	168.54	167.91	167.39	166.76	165.96	165.13	164.46	163.93	163.34	162.83	162.69	163.04	163.49	163.94	164.45	164.93	165.14	164.84	164.23	163.77	163.63	163.79	164.29	165.03	167.68	170.2
189.8	190.32	191.22	192.13	193.41	194.3	194.86	194.8	194.87	195.06	195.38	195.3	194.93	194.07	193.31	192.74	192.51	192.38	192.05	191.46	190.64	189.89	189.4	189.27	189.39	189.54	189.74	190.08	190.7	191.7	192.62	193.39	193.21	192.97
479.76	479.86	479.9	479.9	479.86	479.83	479.8	479.77	479.74	479.71	479.73	479.76	479.85	479.87	479.92	479.91	479.93	479.95	479.96	479.97	479.99	480	479.94	479.8	479.66	479.52	479.58	479.52	479.41	479.13	478.99	478.85	478.64	478.23	478.01	477.9	477.88	477.84	477.73	477.68	477.53	477.46	477.5	477.66	477.89	478.24	478.6	478.86	478.92	478.63
580.5	581.06	581.41	581.54	581.45	581.36	581.27	581.17	581.08	580.99	580.53	579.97	580.02	580.42	580.87	580.95	581.29	581.94	582.6	583.25	583.91	584.56	585.03	585.01	584.17	583.06	581.74	580.98	580.58	580.45	580.75	581.34	582.46	583.48	584.3	584.98	585.41	585.49	585.27	585.12	585.46	585.87	586.05	585.77	585.49	585.43	585.41	585.36	585.02	584.49
21.731	20.482	18.949	17.076	15.774	15.31	16.149	17.139	17.456	17.033	16.129	15.543	15.571	16.533	17.67	18.322	18.551	18.222	17.299	15.721	14.142	14.288	14.696	15.209	14.08	13.064	12.263	11.821	11.447	11.25	12.116	12.327	13.784	14.989	16.096	16.105	15.206	15.413	16.333	16.232	16.02	14.945	16.079	15.97	15.729	14.046	14.432	16.237	18.874	20.095
170.84	171.97	173.08	174.47	175.96	177.44	178.25	178.68	178.01	177.51	176.99	177.12	177.12	176.76	176.69	176.41	176.3	175.92	175.93	175.95	175.98	175.9	176.23	176.55	176.64	176.25	175.89	175.75	175.59	175.46	175.29	175.16	174.73	174.4	173.87	173.34	172.78	172.76	173.3	174.35	174.69	174.29	173.29	172.68	172.43	172.47	172.07	171.47	170.48	169.9
457.96	458.04	458.28	458.63	458.94	458.72	458.48	458.27	458.19	458.67	458.64	458.62	457.77	457.21	456.61	456.27	456.28	457.08	457.48	457.68	457.73	457.84	457.67	456.92	457.3	457.9	458.73	458.72	458.88	459.05	459.81	460.72	461.19	460.61	459.54	458.32	456.98	455.73	454.84	454.39	454.49	455.03	455.69	456.31	456.48	456.88	457.21	457.89	458.47	458.53
358.97	359.75	360.12	359.78	359.26	358.83	358.76	358.78	358.93	358.35	358.22	358.57	359.83	360.68	360.79	360.48	359.93	359.88	359.99	360.03	359.1	358.25	357.64	357.83	357.26	357.02	357.2	358.36	359.61	360.48	360.8	360.43	360.13	360.38	361.14	362.04	362.79	363.32	363.51	363.51	363.69	363.91	364.25	364.55	364.72	364.63	364.52	364.49	364.59	364.41
417.77	418.15	418.48	418.94	419.62	420.2	420.56	420.63	420.89	421.58	422.64	423.84	424.32	424.6	424.88	424.96	424.26	422.87	421.71	421.1	420.94	420.26	420.71	420.06	419.56	418.84	419.81	421.44	422.34	422.75	422.91	422.69	422.01	421.19	420.46	420.06	420.06	420.37	420.72	420.63	420.41	420.42	420.89	421.39	421.83	422.01	421.93	421.96	422.38	423.13
195.29	194.98	195.68	197.21	198.85	200.39	200.84	200.64	199.52	199.28	199.77	200.39	200.78	200.89	201.16	201.51	201.85	202.09	202.2	202.36	202.75	203.19	203.88	204.18	204.5	204.65	205.45	206.47	207.71	208.42	208.73	208.71	209.06	209.39	209.25	208.41	207.48	207.04	207.07	207.77	208.56	209.35	209.16	209.15	209.45	209.95	210.15	209.94	209.74	209.25
16.532	16.282	16.097	15.831	15.556	14.956	14.842	14.8	15.4	15.978	16.64	16.777	16.671	16.875	17.057	17.202	16.645	16.029	15.092	14.155	13.669	13.634	14.051	14.393	14.821	15.213	15.477	15.608	15.198	14.849	14.308	14.103	13.799	13.496	13.192	12.889	12.585	12.281	12.202	12.347	12.655
213.47	213.53	213.63	213.85	214.22	214.32	214.16	213.97	213.47	212.57	211.55	211.44	211.72	212.36	212	211.55	210.72	210.27	209.84	209.41	209.2	209.22	209.46	209.66	209.83	209.96	210.04	210.1	210.36	210.69	211.03	211.17	211.28	211.39	211.5	211.62	211.73	211.84	211.4	210.42	209.08
122.21	121.36	120.48	119.57	119.14	120.28	122.22	123.29	123.02	122.4	122.11	121.63	121.24	121.02	121.58	121.9	122.65	122.87	122.95	122.8	122.72	122.42	122.1
473.38	472.82	472.71	473.07	473.25	473.38	473.36	473.57	473.8	474.37	474.77	474.7	474.21	473.25	472.53	472.12	471.95	471.7	470.82	470.51	470.38	470.96	471.23
454.51	455.35	455.89	456.45	456.86	457.17	456.97	456.42	455.56	454.4	453.33	452.49	451.99	451.72	451.64	451.75	451.87	451.99	452.1	452.22	452.36	452.37	452.24	451.95	451.66	451.37	451.08	450.62	450.46	449.92	449.47	448.68	448.19	447.7	447.21	446.72	446.23	445.74	445.25	444.76	444.66	444.79	445.15	445.62	445.84	445.71	444.55	443.46	443.01	443.46
1.928	1.9727	1.8126	1.6022	1.6207	1.7069	1.8844	2.0855	2.1318	2.0184	1.7305	1.4189	1.1537	1.0011	0.95691	0.96259	0.96828	0.97396	0.97964	0.98532	0.98948	0.99222	0.99355	0.99499	0.99643	0.99788	0.99932	1.0288	1.0325	1.0417	1.019	1.0461	1.0918	1.1657	1.2395	1.3134	1.3873	1.4611	1.535	1.6089	1.609	1.5356	1.4016	1.2489	1.1728	1.187	1.3892	1.4296	1.408	1.3716
410.02	410.82	411.12	410.69	410.54	409.76	409.76	408.76	408.58	408.22	408.81	409	408.79	408.21	407.24	406.27	405.29	404.32	403.34	402.37	401.4	400.42	399.89	399.74	399.87	399.8	399.7	400.32	401.26	402.54	402.96	403.22	403.22	402.4	401.65	400.82	401.31	401.61	402.09	402.18	402.28	401.92	401.86	401.95	402.2	402.6	403.25	403.97	403.61	402.78
11.052	10.223	10.495	11.405	11.741	13.213	14.26	16.446	16.299	16.108	15.136	15.564	16.19	16.698	17.347	17.996	18.645	19.294	19.943	20.591	21.24	21.889	22.347	22.704	22.351	22.172	21.915	22.384	22.675	23.216	23.386	23.743	23.881	25.19	26.7	28.327	28.186	27.253	26.117	25.499	25.483	25.383	25.646	25.698	25.601	25.189	24.778	24.951	25.005	24.416
479.45	478.95	478.52	478.26	478.05	477.73	477.46	477.48	477.81	478.2	478.62	478.96	479.18	478.82	478.74	478.64	478.4	478.05	478.01	478.8	479.23	479.42	479.42	479.53	479.59	479.4	479.23	478.98	478.82	478.52	478.34	478.22	477.99	477.89	477.81	477.93	478.04	478.34	478.95	479.43	479.8	479.93	479.94	479.74	479.55	479.44	479.53	479.54	479.67	479.73
315.48	316.82	317.43	316.26	314.83	313.96	313.59	313.3	313.36	313.57	314.24	314.99	315.55	317	316.81	316.28	315.91	316.02	315.97	313.95	312.7	311.75	311.55	311.39	311.31	311	310.9	310.87	310.56	309.94	308.87	307.49	306.16	305.21	304.74	304.48	304.3	304.06	304.05	304.23	304.46	304.54	304.83	305.63	306.57	307.31	307.46	307.26	307.36	307.91
117.99	116.89	115.49	114.4	113.92	113.05	112.93	113.13	114.76	116.43	117.33	117.35	117.16	117.4	117.58	117.49	117.8	118.79	119.81	120.7	121.36	121.57	121.13	120.11	119.31	118.44	118.07	118.06	118.54	118.72	118.62	118.04	117.72	117.74	118.29	118.79	118.19	117.3	116.58	117.15	118.25	119.57	120.72	121.8	122.11	122.44	122.69	123.96	125.07	126.24
469.59	469.45	469.83	470.72	471.68	473.1	472.69	472.68	470.97	470.67	470.04	470.06	470.14	470.62	472.12	473.82	474.34	473.41	472.52	471.68	471.09	470.49	470.91	471.81	472.5	472.92	472.92	472.72	472.39	472.08	471.7	471.94	471.99	471.94	471.04	470.29	470.56	471.23	471.91	471.45	470.86	470.33	470.17	470.41	470.94	471.96	472.78	474.05	475.05	476.18
175.72	175.76	176.06	175.93	176.41	175.96	176	175.22	175.01	174.88	175.19	175.9	176.91	177.25	176.76	175.86	174.79	174.2	173.58	173.29	172.91	172.28	171.87	171.6	171.58	172.08	173.79	176.83	179.43	180.56	180.06	179.49	179.24	179.45	179.8	180.14	180.19	179.7	179.31	179.84	181.3	182.45	182.54	182.17	182.15	182.48	182.27	182.09	182.35	183.28
68.335	70.723	72.864	73.454	72.808	71.342	70.129	68.267	67.287	67.772	68.173	67.967	68.399	68.483	69.143	68.238	68.163	68.2	67.493	66.37	64.962	63.414	62.379	61.38	61.515	62.576	65.889	70.268	75.352	77.978	79.247	79.142	79.29	79.389	79.346	79.066	78.318	77.281	75.958	74.028	71.192	69.054	68.435	68.908	69.429	68.89	68.145	67.443	67.614	67.103
32.125	32.272	31.607	31.337	30.443	30.271	29.481	28.901	28.13	27.572	27.522	27.604	27.648	26.757	25.636	24.43	24.704	25.24	26.32	27.274	27.69	28.02	28.284
504.17	504.65	505.7	505.39	505.2	505.42	505.84	507.34	508.84	511.82	513.7	515.03	516.11	516.42	517.01	517.08	517.13	517.08	515.68	512.72	510.96	511.88	513.3
83.434	83.44	83.133	82.832	82.376	81.866	81.343	81.056	81.005	81.379	81.677	81.694	81.242	80.867	80.793	81.057	81.345	81.768	82.358	82.946	83.568	84.056	84.699	84.917	85.182	85.373	85.965	86.602	86.943	86.896	86.713	86.542	86.142	85.76	85.309	85.243	84.89	84.887	84.813	85.173	85.502	85.489	85.369	85.28	85.446	85.44	85.295	85.073	84.94	84.76
490.23	489.96	489.97	489.59	489.67	489.75	490.29	490.37	490.24	490.55	491.17	492.14	492.26	491.77	490.66	489.93	489.8	490.02	490.56	490.71	490.88	491.28	492.09	492.49	492.43	492.09	491.6	491.08	490.94	491.2	491.3	491.2	490.87	490.53	490.1	489.69	489.48	489.27	489.23	489.23	489.22	489.64	490.08	490.14	490.23	490.62	491.38	491.67	491.71	491.94
409.12	408.1	407.04	405.98	404.74	403.7	403.44	403.57	403.65	403.13	402.56	402.04	401.51	401.46	401.77	402.08	402.66	402.45	402.52	401.8	401.55	401.54	401.83	402.73	403.38	403.64	403.13	402.78	402.24	401.77	400.88	400.96	401.22	401.97	401.85	402.05	402.01	402.25	402.2
187.75	190.35	193.62	196.9	199.97	202.41	203.46	203.32	203.12	203.35	204.01	204.39	204.77	203.8	202.69	201.5	200.65	200.39	199.34	199.49	199.62	200.27	200.45	199.47	198.67	198.76	200.21	201.11	201.45	201.13	201.48	200.87	200.29	198.86	198.59	198.16	198.26	197.55	196.81
17.526	16.674	16.247	16.038	15.822	15.575	15.539	15.503	15.468	15.432	15.396	15.36	15.325	15.289	15.589	16.048	16.82	17.641	18.26	18.884	18.882	18.921	18.869	19.284	19.542	19.73	19.641	19.763	19.859	19.97	20.279	20.087	19.98	19.462	19.344	19.264	18.971	18.398	17.46	16.548	15.602	15.171	15.347	15.58	15.354	15.374	15.862	16.56	16.567	16.63
178.32	178.3	178.56	178.46	178.63	178.84	179.18	179.52	179.86	180.2	180.54	180.88	181.21	181.55	182.16	182.38	182.82	182.87	182.83	181.97	180.68	179.65	179.01	178.86	179.14	179.3	178.86	177.96	177.28	176.87	176.34	176.04	175.88	175.85	175.46	175.18	175.01	175.43	175.81	176.66	177.55	178.53	179.31	179.24	179.59	179.83	180.05	179.97	179.56	179.68
61.786	60.988	60.286	59.805	59.666	59.289	59.174	59.146	59.051	59.151	59.648	60.008	60.268	60.076	60.387	59.849	59.529	58.927	58.83	58.274	57.99	58.206	58.973	59.952	60.833	61.186	61.553	62.045	62.864	63.365	63.98	64.457	64.348	63.447	62.332	61.814	61.707	61.705
369.1	367.33	366.03	365.88	367.83	368.92	368.78	368	366.78	366.55	366.96	367.3	367.95	367.76	368.6	367.14	366.14	364.89	366	366.31	367.41	368.43	369.26	369.2	368.26	367.37	365.49	364.65	364.61	365.73	365.28	364.59	363.54	363.07	362.81	363.59	364.44	364.9
28.374	28.588	28.798	28.822	28.468	27.633	27.053	26.51	27.28	27.8	29.439	31.205	34.002	33.558	32.168	29.822	29.027	28.323	28.041	28.52	28.31	28.282	28.645	29.058	29.091	28.35	28.114	28.052	27.99	27.305	27.206	27.624	28.052	28.121	28.097	27.938	27.654	28.281	28.981	30.602	31.412	32.433	32.886	33.647	34.912	34.759	34.878	34.536	34.71	34.013
504.97	505.63	506.62	505.69	504.57	502.05	501.74	501.19	503.29	504.36	507.02	508.43	510.36	510.09	510.28	509.23	508.49	507.81	508.23	508.03	507.11	505.97	505.07	503.45	501.87	501.49	501.79	502.43	504.3	506.49	508.12	508.2	507.09	506.97	505.77	504.31	503.2	504.51	505.47	506.61	507.07	509.02	509.6	510.42	511.22	511.84	511.9	510.78	510.25	509.77
78.258	76.357	77.241	78.582	79.953	81.02	81.429	82.291	80.054	77.309	74.734	74.191	75.854	77.883	81.47	84.821	89.273	93.726	97.37	99.932	100.71	100.42	100.12	98.923	98.22	96.037	95.069
365.49	366	366.28	366.48	366.57	366.9	367.04	367.08	367.14	367.42	367.78	367.9	367.56	367.19	366.97	367.25	367.76	368.26	368.54	368.43	368.56	368.58	368.75	368.67	368.77	369.22	369.67
310.63	310.49	310.29	309.79	309.6	309.8	309.77	309.41	309.23	309.31	309.27	309.72	310.18	310.94	310.99	311.17	311.77	312.8	312.91	312.49
219.02	222.95	226.39	226.2	225.01	224.78	226.23	229.49	232.05	233.96	233.89	232.76	231.43	230.6	230.81	230.66	230.38	229.96	229.99	230
31.314	31.686	31.932	32.101	32.295	32.473	32.831	33.37	34.105	34.51	34.77	34.758	34.804	34.721	34.639	34.556	34.474	34.392	34.309	34.227	34.145	34.062	33.98	33.898	33.815	33.733	33.933	34.131	34.329	34.243	34.463	34.987	35.816	36.59	37.083	37.293	37.217	37.025	37.051	36.866	36.829	36.6	36.46	36.374	36.269	36.336	36.564	36.883	37.193	37.317
597.97	597.94	597.71	597.3	596.7	596.23	596.06	596.21	596.54	596.61	596.57	596.42	596.42	596.43	596.43	596.44	596.45	596.46	596.47	596.47	596.48	596.49	596.5	596.51	596.52	596.52	596.23	595.96	595.71	595.76	595.62	595.27	594.72	594.2	594.01	594.16	594.6	595.19	595.6	595.93	596.32	596.89	598.13	599.24	600.37	600.61	600.64	600.42	600.54	600.73
431.03	430.45	430.45	430.96	430.88	430.72	430.35	430.84	431.61	432.44	432.43	432.19	431.82	431.33	431.17	431.33	430.91	430.38	429.41	429.55	429.52	430.1	430.66	430.59	430.24	429.7	430.08	430.54	430.6	430.45	429.66	429.92	430.11	430.96	431.5	432.45	434.56	437.74	440.91	440.42	439.8
344.87	345.21	346.35	348.39	349.44	349.25	347.49	345.94	345.24	346.02	346.81	348.24	348.93	348.88	348.2	347.57	347.31	347.01	346.9	346.88	346.95	347.63	348.68	350.37	351.57	351.73	351.43	351.35	352.04	352.42	352.5	352.16	351.81	351.37	350.97	350.8	351.74	354.09	356.96	357.03	356.71
1.6866	1.7632	1.7036	1.6432	1.9309	2.2151	2.3822	2.4342	2.4352	2.1887	1.9332	1.4951	1.2905	1.0683	1.007	0.92997	0.94618	0.96003	0.96934	0.9409	0.93812	0.9509	0.95678	0.95574	0.96802	0.98031	0.98987	0.9967	1.0007
380.95	380.33	380.13	379.88	379.77	379.22	378.67	378.56	378.5	378.9	379.25	379.78	380.1	380.27	381.18	381.22	381.23	380.11	379.59	378.89	378.17	377.34	377.02	377.2	377.71	378.23	378.82	379.49	380.17
100.57	100.87	101.25	101.7	102.22	102.66	102.36	101.84	100.99	100.59	100.16	98.53	96.062	93.349	93.06	94.161	94.899	94.078	93.32	93.576	94.488	94.904	95.062	95.29	95.623	95.937	96.116	96.146	96.279	96.281	96.428	96.867	97.335	97.775	97.873	97.97	98.062	98.149	98.25	98.352	98.453	98.654	99.337	100.16	99.856	98.039	95.051	94.053	94.148	95.116
44.992	44.506	43.954	43.553	43.303	43.226	43.091	42.81	42.785	42.949	43.388	44.852	47.062	49.112	49.581	48.981	48.743	49.09	49.242	48.883	48.321	47.898	47.771	47.557	47.812	48.787	49.211	48.862	47.661	47.064	46.605	46.249	46.131	46.364	47.227	47.921	48.607	48.503	48.341	48.178	48.016	48.092	48.292	48.562	48.482	48.167	47.671	48.335	49.162	50.08
464.95	464.85	464.44	464.01	463.61	463.44	463.57	463.94	463.98	463.41	462.59	461.61	461.02	460.84	460.7	460.18	459.11	458.57	458.7	459.4	459.92	460.77	461.27	461.81	461.57	461.28	460.54	459.67	459	458.35	457.99	457.43	456.79	456.05	455.2	454.82	454.66	454.79	454.97	455.06	455.03	454.86	454.55	453.91	453	452.2	451.87	451.77	451.9	452.04
1.7173	1.8059	1.8076	1.6331	1.4442	1.4061	1.4428	1.5324	1.4801	1.5158	1.5879	1.7096	1.7288	1.7736	1.7824	2.0397	2.4147	2.8788	3.191	3.1928	3.0566	2.7981	2.6802	2.4856	2.3524	2.2433	2.3274	2.3645	2.2033	1.9567	1.8376	1.9005	1.9324	1.7961	1.6025	1.5088	1.5506	1.6301	1.7278	1.9302	2.1847	2.2708	2.1629	1.9675	1.7763	1.6711	1.5218	1.4689	1.4456	1.5629
306.61	306.54	306.63	306.75	306.98	306.99	306.66	306.21	305.95	305.8	305.79	305.96	306.3	306.87	307.22	307.7	307.61	307.52	307.17	306.98	306.88	306.88	306.88	306.91	306.95
225.6	225.01	224.91	225.06	224.31	223.5	222.97	223.7	224.31	224.05	224.07	224.15	224.78	224.25	223.74	222.41	221.6	220.85	220.67	220.42	220.03	219.29	218.23	216.86	215.49
8.3373	9.4692	9.6186	9.6624	9.5556	10.707	10.798	10.698	10.636	10.546	10.506	9.3573	8.0968	6.7094	6.393	5.9903	5.3541	4.5893	4.1457	4.6052	5.4681	5.9346	6.1584	6.218	6.8141	6.6296	6.2919	6.3173	6.156	5.7451	4.7321	4.3088	4.1245	5.6385	8.272	11.254	11.706	11.739	11.762	12.746	13.015	13.043	13.155	13.406	13.59	13.978	14.457	15.239	15.894	16.67
493.65	494.63	495.61	495.93	496.12	496.26	495.8	495.28	495.18	495.4	495.7	495.46	495.09	494.65	494.47	494.47	494.98	495.41	495.95	495.98	496.47	496.74	496.81	496.2	495.66	495.58	495.97	496	495.58	494.98	495.39	496.19	497.59	497.75	497	495.5	494.84	494.56	494.71	494.82	495.34	495.5	495.45	494.9	494.5	493.97	493.61	493.43	493.4	493.54
26.365	26.786	27.216	27.324	27.641	28.196	29.131	30.041	29.872	29.354	28.766	28.821	28.766	28.55	28.309	28.145	27.858	27.536	27.116	26.933	26.705	26.614	26.724	26.888	26.484	25.966	25.323	25.124
510.1	509.45	508.26	507.51	506.37	506.39	506.68	507.71	509.02	510.33	509.75	509.58	509.18	509.94	509.54	509.51	509.87	510.59	511.65	511.89	512.1	511.17	510.04	508.86	508.58	508.57	508.56	508.06
129.72	130.29	130.98	131.45	132.12	132.39	132.25	131.67	131.32	131.2	131	131.31	131.35	131.62	131.25	130.98	130.77	130.93	131.16	131.1	130.9	131.06	131.64	132.64	133.73	134.92	135.87	136.76	137.15	137.32	136.51	135.41	134.71	134.33	134.21	133.89	133.99	134.43	134.47	134.18	133.55	133.03	132.84	132.85	132.68	132.26	131.77	131.75	131.64	131.6
469.72	470.11	470.26	470.04	469.79	469.47	469.21	468.63	468.24	468.05	468.37	468.75	468.96	468.97	468.8	468.72	468.39	468.16	468.01	468.29	468.84	469.47	469.73	469.71	469.99	470.39	470.76	470.54	470.22	469.39	468.47	467.21	466.18	465.5	465.44	465.91	466.41	466.69	466.89	466.95	466.85	466.52	466.28	466.15	466.07	465.83	465.68	465.43	465.22	464.62
6.1685	6.2539	6.225	6.2357	6.3094	6.9187	7.6067	8.5027	8.9042	9.1496	9.2209	9.2694	9.5189	9.8789	9.7278	8.9931	7.7264	6.6397	5.9894	5.588	5.5037	5.4804	5.774	6.3047	6.8896	7.1777	7.5019	7.7716
218.57	218.94	219.81	221.25	221.95	222.12	221.86	221.77	221.92	221.69	221.52	221.32	220.98	220.66	220.54	221.06	221.9	222.63	222.56	222.18	221.26	220.49	219.29	218.1	217.18	216.93	216.73	216.4
97.766	99.015	100.2	100.83	101.27	101.22	101.26	101.16	101.42	101.61	101.55	101.39	101.58	102.08	102.64	103.28	103.94	104.49	104.83	104.91	104.97	104.95	105.31	105.93	106.73	107.19	107.2	106.75	106.24	105.86	105.81	106.11	106.67	107.33	108.05	108.46	108.13	107.88	107.55	107.55	107.4	107.28	105.76	103.44	100.85	99.957	99.629	99.407	99.108	98.95
378.61	378.78	378.71	377.98	377.27	377.14	377.35	377.61	377.61	377.29	376.85	376.32	376.2	375.86	375.48	375.44	375.79	376.35	376.7	377.01	377.15	377.35	377.31	377.31	377.07	376.79	376.61	376.24	375.85	375.2	374.67	374.44	374.38	374.19	373.89	373.7	374.01	374.12	374.04	373.65	373.61	373.8	373.15	372.19	371.06	371	371.45	372.07	372.58	373
361.41	362.1	362.61	362.93	363.11	362.9	362.68	362.08	361.95	361.83	362.25	362.35	362.25	361.29	360.57	360.09	360.09	360.17	360.19	360.28	360.52	360.25	359.88	359.45	359.68	359.78	359.73	359.66	359.85	360.02	360.3	360.38	360.38	360.06	359.88	359.73	359.64
345.16	345.73	346.15	346.51	347.33	348.13	348.37	347.95	347.19	346.63	346.3	346.49	346.79	347.51	347.79	347.1	345.39	343.86	343.23	344.02	344.41	344.06	342.93	341.46	341.28	340.78	341.27	341.49	342.61	342.79	343.08	343.23	343.64	343.27	342.28	341.75	341.66
72.78	72.309	73.07	73.208	73.535	72.826	72.714	72.724	73.367	74.135	74.574	74.727	74.603	74.341	74.048	73.761	73.787	73.905	73.918	73.958	74.216	74.52	75.037	75.488	75.975	75.838	75.377	74.319	73.256	72.078	71.631	71.235	71.316	72.204	73.777	75.214	76.285	77.092	77.798	77.856	77.174	76.291	75.324	75.367	75.634	75.934	75.432	74.651	74.24	74.322
366.81	366.03	364.8	364.46	364.75	365.71	366.13	366.25	366.02	365.26	364.8	364.65	365.45	366.14	366.69	367.27	367.71	367.71	368.13	368.68	369.1	369.31	370.07	370.61	371.02	371.46	371.38	372.05	372.15	372.4	371.78	370.47	370.03	369.34	369.14	369.18	370.09	371.55	371.87	371.66	370.22	369.51	368.23	368.75	370.29	371.68	371.78	370.97	370.8	371.26
39.817	39.814	39.027	37.922	36.462	35.507	35.289	35.767	37.473	38.917	40.618	41.109	41.115	40.62	39.785	39.075	38.561	38.927	39.508	40.62	41.398	42.379	42.92	43.208	43.132	42.691	42.249	41.879	42.126	42.656	43.271	43.446	43.386	42.91	42.128	41.07	40.243	39.89	39.297	38.88	37.563	36.638	35.814	36.029	36.49	36.953	37.321	37.651	38.033	38.421
606.43	606.2	606.11	606.11	606.36	606.68	606.7	606.52	605.68	605.05	604.86	605.1	605.15	604.71	604.53	604	603.45	603.29	603.61	604.31	604.31	604.38	604.27	604.32	604.36	604.04	603.96	604.23	605.13	605.87	606.29	606.41	606.55	606.58	606.47	606.37	606.51	606.72	606.56	605.91	605.51	605.75	605.46	604.59	602.98	602.13	601.66	601.9	602.23	602.72
182.76	182.55	182.85	182.71	182.48	182.61	183.09	183.39	183.19	183.18	183.31	184.41	184.71	184.99	185.98	187.85	189.26	189.43	188.98	188.37	188.63	188.26	189.14	187.55	186.33	184.17	185	186.27	187.97	188.29	188.61	188.86	189.1	189.57	189.69	189.37	187.85	187.48	188.64	191.17	191.04	190.3	189.33	189.63	188.97	188.15	187.57	187.98	188.63	188.89
82.739	82.605	82.409	81.369	80.311	79.574	79.169	79.158	79.569	80.025	80.522	79.904	79.788	79.466	80.192	80.373	79.999	79.024	78.367	77.895	77.976	78.407	78.583	79.175	79.726	80.952	81.359	81.732	82.565	83.384	83.739	83.211	83.137	83.394	84.588	85.701	86.452	86.067	85.421	85.046	85.672	86.923	87.737	87.72	88.129	88.207	89.348	89.779	89.762	89.235
164.95	166.31	166.66	166.31	166.04	165.74	164.43	163.26	161.84	161.63	160.81	160.87	161.16	161.56	161.06	160.38	158.82	156.83	153.11	153.2
204.82	204.52	203.8	203.4	203.22	202.64	202.23	202.25	203.21	204.28	204.79	204.75	204.32	204.36	204.3	204.31	204.2	204.44	204.78	204.34
10.366	10.514	11.21	12.483	12.352	12.228	12.487	12.992	13.266	13.111	12.845	12.773	12.971	13.138	13.142	13.688	14.539	16.059	15.915	17.418	18.475	21.332	22.192	23.135	21.577	20.301	17.671	16.25	14.626	14.227	14.1	14.324	14.837	15.603
496.16	495.53	495.47	495.65	496.83	497.74	499.61	500.17	499.79	499.49	499.7	500.72	501.32	501.08	499.62	497.96	496.85	499.15	499.75	503.91	505.24	508.24	508.34	509.08	511.23	513.2	515.68	517.02	518.4	519.42	518.66	518.69	518.18	519.32
145.05	144.65	145.08	146.7	147.36	147.45	145.95	144.95	143.82	142.68	141.8	141.41	141.24	140.97	140.41	139.72	139.37	139.5	141.62	142.53	142.71	143.45	143.45	143.05	139.94	142.77	146.26	150.5	149.65	146.95	144.23	142.76	143.42	143.66	142.78	141.41	141.19	141.8	142.04	140.85	140.84	141.82	140.8	137.44	133.14	132.62	131.85	131.18	129.11	132.11
205.9	206.42	206.9	206.72	206.4	205.92	205.98	206.11	206.12	206.02	205.73	205.57	205.88	206.35	206.86	206.8	206.48	206.11	206.1	206.52	206.97	207.07	207.3	207.6	208.16	208.54	208.5	208.64	208.06	207.66	206.83	206.68	206.43	206.4	206.12	206.09	206.66	207.35	207.81	207.31	206.76	206.11	205.64	204.71	203.92	203.57	203.27	203.18	202.93	203.55
[truncated: 3,734 more columns]
