# Supplementary material for: Novel Methods for Analysing Bacterial Tracks Reveal Persistence in Rhodobacter sphaeroides
Source: PLoS Comput Biol. 2013 Oct 24;9(10):e1003276. doi: 10.1371/journal.pcbi.1003276 (PMC3812076; doi:10.1371/journal.pcbi.1003276)
Supplement: Software S1 — Zipped folder containing Python implementation of the analysis method described in this study, together with experimental data. Details for how to install the software is given in the doc subfolder, while a thoroughly documented example of how to run the code is provided in the file usage_example.py. Further documentation of this software is provided online at http://www.2020science.net/software/bacterial-motility-analysis-tool. (ZIP) [file pcbi.1003276.s013.zip › software_dist_v0/data/nc.csv]

333.53	328.97	324.93	321.17	316.11	310.1	303.52	296.94	290.37	283.19	276.63	270.29	263.77	258.16	252.88	247.95	243.16	237.47	231.68	226.17	222.07	217.34	211.2	204.35	197.91	192	185.17	178.91	173.43	169.08	164.54	159.39	155.75	152.54	148.7	142.54	135.99
190.04	191.97	193.79	195.32	196.68	197.73	198.9	199.24	199.57	199.64	200.56	201.65	201.99	202.89	203.69	204.74	205.37	205.8	206.78	207.17	207.28	206.68	206.3	206.33	206.77	207.33	207.8	207.79	207.71	207.83	208.01	208.06	210	212.66	215.25	215.41	215.45
437.91	430.34	422.96	415.63	408.36	400.93	393.31	385.69	377.95	370.29	362.85	355.75	348.65	341.27	333.58	325.37	316.51	307.58	299.23	290.67	282.45	274.39	267.54	260.19	252.85	245.18	237.3	229.18	220.26	211.49	202.96	195.26	187.92	180.75	173.94	167.31	160.75	154.06	147.2	140.32	133.51	126.55	119.27	111.44	104.21	97.043	90.428	83.647	76.065	68.6
99.154	97.428	96.473	96.089	96.062	95.744	95.299	94.65	93.871	93.206	92.858	92.574	91.828	90.445	88.915	87.469	86.089	84.794	83.658	83.202	82.611	81.692	80.082	79.183	78.346	77.644	75.492	73.068	71.206	70.596	69.043	66.61	63.85	61.616	58.955	55.981	53.024	49.971	47.076	43.864	40.324	36.408	32.427	28.363	23.72	19.432	15.537	12.105	9.5288	7.5151
151.86	155.44	160.36	167.18	173.09	178.15	182.55	186.96	191.27	195.48	199.62	203.76	207.89	212.03	216.17	220.31	224.44	228.58	232.72	234.95	236.3	238.1	242.75	246.81	249.71	250.27	252.14	255.34	260.03	264.69	268.79	273.17	278.23	283.29	288.26	292.79	297.29	301.58	305.74	309.84	313.83	318.26	323.16	328.3	333.04	337.58	342.41	347.74	353.23	358.39
20.136	23.611	28.297	35.026	41.331	47.345	52.558	57.83	63.067	68.266	73.5	78.735	83.969	89.203	94.437	99.671	104.91	110.14	115.37	120.87	125.99	130.85	135.51	140.71	146.33	151.7	156.76	161.7	166.97	172.59	178.26	183.87	189.38	194.78	200.1	205.71	211.92	218.66	225.37	231.91	238.17	244.22	250.15	256.14	262.31	268.1	273.22	277.67	281.81	286.16
322.38	327.82	333.62	339.25	344.53	349.69	354.59	359.72	365.62	371.97	378.04	383.44	390.79	400.41	410.79	419.29	425.59	429.55	432.59	436.44	442.87	451.15	458.7	465.44	469.18	472.72	475.54	479.91
269.86	275.25	279.42	283.73	288.48	293.69	299.62	306.15	312.22	317.24	320.5	323.92	328.07	333.52	339.49	345.12	350.11	354.64	359.04	363.44	367.58	371.91	376.87	382.35	387.77	392.66	397.05	401.28
11.209	15.494	19.986	23.462	27.951	32.877	39.678	44.56	49.47	52.532	55.438	57.143	59.65	62.933	66.548	69.992	73.515	76.909	80.418	83.748	87.248	91.185	95.149
92.181	87.71	83.136	80.088	75.905	71.005	65.038	59.976	55.048	50.486	45.567	40.576	35.586	31.113	27.505	24.199	21.186	17.8	14.184	10.047	6.2378	3.0574	0.052431
207.32	212.83	218.23	224.02	230.09	235.86	241.22	246.26	251.44	256.96	262.75	268.68	274.74	280.82	286.79	292.47	297.93	303.49	309.15	314.2	319.34	324.66	330.8	336.94	343.01	348.93	354.5	360.17	365.81	371.54	376.66	382.15	387.71	394.24	400.57	407.58	414.64	421.98
638.37	636.96	635.11	632.65	630.48	628.14	625.83	623.39	621.07	618.73	616.03	613.2	610.82	608.63	607.18	605.96	604.63	602.97	601.38	598.84	596.51	593.75	592.36	590.87	589.33	588.13	587.02	586.16	585.32	584.62	585.07	585.58	586.17	585.53	584.53	583.33	582.33	581.27
468.67	463.97	459.19	454.2	448.95	443.41	437.88	432.34	427.27	422.37	417.7	412.89	408.54	404.72	400.43	395.33	391.19	387.02	384.64	380.9	377.43	372.4	367.15	362.09	357.33	352.94	348.76	345.04	341.45	337.09	332.42
143.93	138.98	134.36	129.67	124.69	119.66	114.98	110.78	106.74	102.86	98.509	93.796	88.491	83.311	77.495	72.111	66.689	61.573	56.522	51.664	47.152	42.373	37.486	32.588	27.223	21.704	16.111	10.786	5.9286	2.1455	-1.2741
448.85	443.48	437.61	431.43	425.01	419.69	412.22	404.41	395.68	389.41	385.25	380.62	375.21	367.24	359.67	352.3	345.07	338.23	331.81	325.48	319.02	311.85	304.94	298.22	292.09	286.28	280.5	274.52	267.92	261.08	254.23	247.39
7.8447	10.755	13.752	16.424	18.817	21.376	22.1	22.38	23.568	26.239	28.555	29.546	30.562	31.841	33.271	35.279	37.848	41.098	44.252	47.145	49.386	50.775	51.822	53.065	54.874	56.465	57.899	58.869	59.758	60.333	60.907	61.481
462.57	457.8	452.61	447.74	443.2	438.36	432.17	426.55	421.39	417.63	413.29	407.9	404.22	399.58	393.95	388.69	383.66	380.23	373.65	366.05	357.7	350.01	343.57	337.6	331.4	325.6	320.47	315.95	311.14	306.68	301.52	296.34	290.86	285.91	281.17	276.03	270.76	266.18	261.98
83.335	82.253	81.67	80.853	80.534	80.132	81.157	81.316	82.011	81.625	81.786	81.288	81.897	82.165	83.148	83.838	85.748	87.087	88.656	89.484	90.921	91.734	92.812	93.648	94.397	94.938	95.632	96.108	96.551	96.521	97.286	98.534	100.15	101.27	102.11	103.59	105.08	107.36	109.25
416.2	416.86	415.29	414.35	408.88	401.75	393.07	386.26	379.99	372.74	365.27	357.99	351.05	344.22	337.95	331.35	325.23	318.19	310.55	302.31	294.46	287.54	280.68	273.98	266.92	259.86	252.59	245.48	238.38	231.33	224.35	216.63	209.57	202.41	195.86	188.88	182.07	175.59	169.14	163.05	157.41	151.63	146.57	140.68	134.7	127.82	121.4	114.8	108.22	101.76
321.29	320.13	319.12	317.87	316.9	317.61	319.05	320.29	321.23	321.87	323.06	324.39	325.85	327.5	328.49	329.92	330.95	332.64	334.18	335.83	337.08	338.2	338.84	339.41	340.04	341.21	342.56	343.47	343.68	343.5	343.42	342.84	342.56	342.01	342.05	341.55	341.12	340.32	339.51	338.42	337.63	337.06	337.15	337	336.64	335.48	334.55	332.69	331.11	329.38
389.49	392.26	395.02	399.57	404.79	410.55	414.17	417.75	420.35	423.38	426.16	429.44	433.15	437.16	442.03	446.66	450.91	455.27	459.36	463.58	467.74	471.81	475.17	478.46
551.54	555.89	560.37	564.39	567.2	570.77	573.91	577.39	580.35	583.14	586.56	589.75	593	595.09	597.83	600.56	603.59	606.69	609.87	613.24	616.73	620.32	623.17	625.5
212.18	205.17	198.45	192.47	186.55	179.43	172.27	164.95	157.98	152.21	146.64	141.23	135.81	129.9	123.47	116.08	109.38	102.4	94.729	87.404	80.656	74.276	66.622	59.772	53.035	46.406	39.184	32.224	26.409	20.757	14.971	8.9248	2.799
337.82	341.19	343.65	345.96	348.43	352.68	357.27	362.12	366	369.14	371.73	374.24	377.1	380.55	383.51	386.02	388.97	392.47	396.7	400.14	403.69	407.08	411.42	415.57	420.07	424.18	428.33	432.04	435.36	438.41	442.07	446.38	451.25
391.5	388.32	384.56	380.67	376.75	372.57	368.04	363.27	358.18	353.37	349.12	345.23	341.48	337.62	334.01	330.43	327.04	322.76	318.11	313.2	308.87
132.94	127.21	122.23	117.24	112.43	107.29	102.08	97.067	92.199	87.584	83.509	80.069	76.927	73.793	70.359	66.54	62.307	57.541	53.081	49.047	45.493
149.3	153.99	158.36	163	167.91	172.95	177.97	183.01	188.46	193.69	198.9	204.07	207.87	211.27	214.34	219.3	224.67	229.27	233.91	238.44	243.62	248.49	253.55	257.6	262.08	266.42	271.69	276.65	281.41	285.97	290.1	294.25
272.25	271.72	271.33	270.9	270.25	269.56	268.89	268.35	267.82	267.44	267.01	266.62	267.31	268.33	269.57	268.31	265.78	263.47	261.4	259.87	257.4	255.57	254.15	252.75	251.06	248.6	246.15	243.76	241.75	239.51	237.33	235.13
477.05	476.26	473.1	471.18	467.97	467.76	466.56	466.74	465.84	464.01	462.4	461	459.51	458.47	457.86	457.99	457.54	457.51	456.11	455.47	455.05	456.21	456.72	456.1	455.81	455.61	455.07	452.6	449.82	446.45	444.1	441.98	440.98	439.79	438.14
403.35	407.5	412.18	416.72	421.34	425.83	430.39	435.06	439.89	444.82	449.81	454.79	460.02	465.84	471.54	477.26	482.7	488.28	494.08	500.18	506.65	512.36	517.77	522.7	528.14	533.53	539.81	545.21	550.53	554.84	559.79	565.16	570.7	576.31	581.52
41.47	45.929	47.821	47.59	47.981	48.921	52.348	55.867	61.591	65.983	69.252	72.167	74.255	76.464	76.362	78.458	77.906	81.937	86.179	93.188	96.753	99.302	101.51	105.06	107.47	110.51	112.04	115.98	119.36	124.4	127.48	130.41	132.41	135.14	137.34	140.12	142.96	146.41	149.52	152.72	155.78	158.67	161.27	164.37	168.9	172.67	175.84	177.99	181.08	184.34
397.25	399.4	401.16	402.79	404.03	405.61	406.95	408.75	412.08	416.47	420.72	422.58	423.24	424.04	425.25	427.45	428.68	429.91	429.84	431.43	432.94	435.75	437.99	440.91	443.4	445.92	448.06	449.69	450.74	452.63	454.41	456.09	456.64	457.43	458.49	459.77	461.3	462.93	464.65	466.31	467.84	469.3	470.3	471.25	472.42	473.72	475.08	476.39	478.06	479.74
47.402	55.94	62.458	70.943	77.27	83.562	89.364	95.243	100.68	106.35	112.03	117.55	123.13	128.25	132.98	137.27	141.55	145.84	150.13	154.41	158.7	162.98	167.27	172.52	178.16	183.9	188.97	194.26	199.49	204.68	209.37	213.87	218.4	222.64	227.66	232.78	238.2	242.97	247.39	251.72	256.16	261.1	265.84	270.8	275.14	278.98	283.34	286.94	291.55	297.45
59.079	60.657	63.304	65.736	68.545	71.49	75.002	79.308	84.707	90.445	95.671	100.41	105.06	109.75	114.36	118.98	123.6	128.22	132.84	137.46	142.08	146.7	151.32	156.07	160.42	165.45	170.28	175.9	181.27	186.92	192.33	197.1	201.26	205.57	209.69	213.92	217.66	221.51	225.28	228.85	232.48	236.19	240.21	244.04	247.57	250.48	253.19	256.29	259.56	261.33
80.968	84.788	88.431	92.148	94.436	98.028	100.85	105.2	108.23	112.38	116.27	120.89	125.31	130.6	135.11	139.46	143.64	148.41	153.77	158.76	164.59	170.79	177.34	183.82	190.81	197.4	203.81	208.75	214.03	219.29	224.67	229.93	234.94
137.71	143.52	149.09	154.36	159.15	164.07	168.77	174.03	179.3	185.61	191.31	197.25	202.77	209.17	215.05	220.58	225.87	231.8	237.71	243.1	247.56	251.22	254.44	257.14	259.89	262.15	265	267.39	269.8	272.7	277.01	281.77	286.36
71.393	76.908	84.466	91.425	98.373	106.08	113.95	121.98	129.17	136.44	143.11	149.83	156.93	164.31	170.56	175.31	179.54	184.61	190.78	197.48	204.48	210.72	215.9	221.77	227.95	235.44	242.43	250.21	257.12	263.23	268.57	274.1	279.48	284.69	289.74
551.82	547.17	540.91	536.11	532.8	530.44	528.09	526.01	524.88	524.63	524.21	523.48	522.55	522.4	522.14	521.43	519.94	518.23	516.46	515.22	514.09	513.36	512.81	512.78	512.73	512.8	513.01	513.78	513.7	513.1	511.77	510.84	510.89	511.88	513.18
119.15	123.86	129.08	134.97	141.26	147.06	152.6	157.93	163.39	168.44	172.91	176.7	180.13	183.53	186.77	190.23	193.67	197.49	201.32	205.7	209.77	214.04	217.75	221.39	225.04	228.67	232.6	236.36	240.23
399.5	398.65	397.51	397.35	398.13	398.63	398.66	398.21	397.86	397.13	395.79	394.75	394.09	394.17	394.19	394.04	393.62	393.16	392.74	392.3	391.81	391.16	390.05	388.49	387.62	387.3	387.13	386.22	385.24
347.99	346.9	345.81	345.11	344.55	344.49	344.42	344.43	344.12	343.44	342.44	340.83	339.97	338.75	337.97	335.7	333.49	331.32	329.3	327.41	324.98	322.94	320.48	318.23	316.2	314.13	312.03	309.39	307.51	305.8	306.4	308.85	313.27	317.94	322.63	327.16	331.46	335.48	339.27	342.66	346.23	349.85	354.15	357.93	361.71	365.26	369	372.95	376.64	380.21
546.46	541.55	535.84	530.44	526.19	522.7	518.84	514.74	510.61	506.08	500.87	495.59	491.09	486.89	482.98	478.49	474	469.75	464.96	460.55	456.82	453.88	449.82	444.83	439.66	434.97	430.11	424.62	418.12	412.21	408.39	407.48	407.97	408.88	410.4	412.09	414.2	416.12	417.96	419.6	421.91	424.19	426.51	428.22	430.06	431.79	433.6	435.34	437.36	440.04
293.35	291.44	289.43	287.07	284.76	282.37	279.73	277.65	275.15	272.17	268.62	265.06	261.64	258.25	255.37	252.89	249.94	246.71	242.73	239.47	236.14	233.37	230.55	227.91	225.24	222.24	219.2	215.62	212.35	208.46	204.61	200.61	197.04	193.41	189.28	185.08	180.66	176.78	172.93	168.92	164.5	159.47	155.01	150.36	146.45	142.06	138.31	134.57	131.76	128.72
402.39	399.73	396.94	394.03	390.57	387.02	383.52	380.01	376.61	372.31	368.32	364.39	361.47	359.16	356.73	353.83	350.26	346.6	342.89	339.11	335.53	332.14	329.21	326.25	323.08	319.4	315.28	311.03	306.72	302.71	298.75	295	291.12	287.86	284.94	282.44	279.69	276.69	273.67	270.81	268.46	266.18	264.09	262.02	260.41	258.43	256	252.92	250.08	247.07
93.894	99.557	104.9	109.82	114.96	119.61	123.6	127.58	132.26	136.07	139.46	143.04	147.06	150.44	153.45	157.88	162.84	167.02	169.95	172.7	176.24	180.57	185.19	189.71
44.798	45.324	46.463	47.898	49.657	51.451	52.614	53.604	54.318	55.557	57.119	58.898	60.494	61.457	62.864	64.543	66.419	68.556	71.061	73.707	76.113	78.279	80.588	82.852
314.33	314.37	316.09	317.5	320.97	322.73	326.24	329.9	334.2	337.59	340.22	342.67	344.71	347.31	351.07	356.34	362.31	368.38	374.19	379.42	385.45	391.3	397.61	403.38	409.91	416.61	422.95	431.18	437.69	446.1	450.83	459.49	464.34	469.99	472.74	476.62	480.81
501.28	495.76	491.21	486.65	482.55	478.55	474.78	470.74	467.04	463.76	461.31	459.22	457.61	456.27	454.92	453.41	451.38	449.67	447.88	446.24	445.15	444.29	444.09	443.68	443.88	444.1	444.49	445.33	445.98	447.17	447.29	447.61	446.91	446.37	445.29	444.69	444.21
466.45	460.41	454.43	447.34	439.71	431.82	423.71	415.79	408.06	400.37	393.04	386.07	379.34	371.57	363.51	355.31	347.92	340.48	333.57	327.6	322.4	317.51	312.17	306.33	300.07	293.47	286.76	279.97	273.44	266.89	261.33	255.68	250.77	245.13	239.63	233.78	227.69	220.12	212.63	204.89	198.42	191.42	184.57	177.69	171.08	164.52	157.97	151.54	145.37	139.49
440.7	440.29	439.59	438.88	438.57	437.96	436.93	435.44	434.12	433.06	432.37	432.04	431.94	432.08	432.27	432.43	432.2	431.81	431.54	431.24	431.07	430.61	430.02	429.23	428.56	427.52	425.73	423.53	421.65	419.98	418.49	416.64	415.27	414.24	413.58	412.95	411.74	410.04	407.89	405.94	404.12	402.8	401.43	399.8	397.04	393.3	389.3	385.98	382.88	379.58
271.14	268.66	266.66	266.52	266.2	266.89	268.42	270.04	271.81	273.62	277.06	278.87	278.91	277.72	276.17	275.48	275.09	274.94	275.23	275.52	276.08	277.06	278.35	280.04	280.08	280.18	280.4	281.57	282.61	283.42	284.27	285.42	286.72
19.593	25.549	31.798	38.46	46.174	53.889	61.229	68.844	76.372	83.92	90.497	98.398	106.75	114.74	120.94	128.2	136.02	143.47	149.75	154.57	160.35	167.31	173.62	179.69	185.92	193.96	202.55	209.72	217.12	223.64	230.97	237.5	244.89
253.09	253.36	253.99	254.04	254.73	256.95	260.19	261.8	262.55	262.59	263.15	263.4	262.68	261.66	261.54	262.21	264.56	266.26	267.74	268.38	268.48	268.75	269	269.42	269.95	271.02	272.65	273.85	274.37	274.2
189.97	197.82	205.29	211.83	218.41	225.53	233.58	240.8	247.96	254.76	262.1	269.19	275.69	282.29	288.59	294.64	300.62	306.98	314.09	321.35	328.98	335.63	342.31	348.67	355.84	362.75	370.11	377.11	384.15	390.56
371.51	366.71	361.75	356.87	351.23	345.99	341.01	337.05	332.91	329.18	325.47	321.91	318.11	314.77	311.32	308.06	304.79	301.53	298.27	295.01	291.75	288.49	285.45	282.49	280.01	277.76	276.01	274.16	272.28	270.17	268.38	266.8	265.39	264.12	262.78	259.63	257.06	254.89	254.87	252.96	251.23	250.59	250.85	250.89	247.88	245.4	241.13	238.36	235.21	233.28
418.15	413.51	409.61	405.49	400.91	395.92	390.61	385.55	380.34	375.33	370.27	365.26	360.13	355.25	350.72	346.42	342.11	337.8	333.49	329.18	324.87	320.56	315.67	310.32	304.31	298.44	292.46	286.42	280.18	274.04	267.98	261.98	255.68	249.03	242.25	234.9	228.11	221.68	216.24	210.67	205.62	201.58	198.1	194.02	188.82	183.67	178.52	172.91	166.83	160.56
16.989	19.198	24.08	30.003	36.986	43.264	48.148	52.367	56.527	61.008	64.784	68.949	72.776	76.535	79.16	82.889	87.397	91.79	95.477	98.679
106.19	100.82	94.283	87.752	81.646	75.846	70.934	65.455	59.683	53.149	47.018	40.956	34.612	28.7	22.712	17.288	11.812	7.0854	3.3546	-0.31659
37.552	45.164	53.019	60.504	67.987	75.829	84.103	92.168	99.974	107.41	114.83	122.33	130.09	137.8	145.38	153.02	160.82	168.58	176.02	183.24	190.28	197.29	204.38	211.67	219.09	226.13	233.07	239.92	247.3	254.68	261.85	268.82	275.8	282.91	289.72	296.36	302.97	309.9	317	324.08
422.36	420.33	417.48	414.75	412.14	410.19	407.94	405.32	402.02	398.49	395.12	391.91	389.09	386	383.04	379.99	377.47	374.79	372.5	370.46	368.44	366.29	363.81	361.55	359.1	356.7	353.93	350.89	347.7	344.27	340.97	337.83	335.51	333.54	331.81	330	327.98	325.62	322.76	319.82
141.16	146.19	151.91	156.49	160.59	163.54	167.11	169.14	172.79	176.66	182.27	185.58	189.19	192.65	199.5	204.04	208.44	210.93	215.37	220.12	224.87	229.62	234.37	239.12	239.73	241.88	243.96	249.19	254.33	257.71	261.49	263.85	267.71	271.69	275.06	278.01	280.59	283.16	286.11	288.73	290.92	292.92	295.33
250.77	247.41	243.54	240.79	239.44	237.99	236.37	235.84	234.69	233.84	231.49	230.71	229.55	228.77	226.63	225.14	223.54	222.77	221.72	220.81	219.9	218.99	218.08	217.17	216.18	215.07	213.87	212.23	210.14	207.85	205.78	203.54	201.14	198.67	196.65	194.37	192.07	189.98	188.5	187.26	186.01	184.55	183.01
453.32	445.39	438.7	432.83	427.86	422.72	416.81	410.48	403.21	395.88	388.5	381.58	374.97	368.34	361.79	353.89	345.31	336.19	328.09	320.2	316.12	309.71	303.81	294.3	287.45	280.46	273.77	267.09	260.56	253.98	247.18	240.08	232.64	224.92	217.01	209.21
539.52	542.19	544.74	548.02	551.76	555.52	559.13	562.62	566.14	569.43	572.83	576.14	579.48	582.49	585.32	587.02	588.62	589.88	592.31	594.69	597.94	600.95	604.09	606.65	609.17	611.63	614.06	616.85	619.64	622.47	625.4	628.55	631.76	634.78	637.46	640.04
274.59	277.16	278.49	280.57	283.12	287.73	291.25	294.23	296.65	299.42	302.59	303.64	304.43	305.04	306.03	307.34	309.41	311.94	314.93	317.52	320.37	323.3	326.33	329.2	331.85	334.4	336.67	338.82	340.83	342.84	344.85	346.86	348.87	350.88	352.89	354.77	357.24	361.68	367.63	373.54	377.83	380.92
530.76	529.61	528.68	527.57	526.39	525.45	525.11	525.49	524.74	524.18	524.3	525.31	525.84	525.44	525.52	525.47	525.28	524.49	523.73	522.94	522.92	523.17	523.28	523.13	522.54	522.22	521.76	521.48	521.04	520.6	520.15	519.71	519.26	518.82	518.38	517.96	517.62	517.17	516.71	516.24	515.85	515.6
317.54	319.24	322.27	325.65	327.31	327.98	329.79	331.16	332.82	332.15	332.13	330.91	330.46	330.61	331.91	332.74	334.49	335.96	337.07	336.99	336.71	337	337.28	338.13	339.16
144.98	142.51	139.84	137.15	133.02	128.43	125.01	122.86	122.14	118.73	114.99	109.09	105.3	100.53	97.579	92.966	88.663	83.373	78.177	73.644	68.727	64.438	60.13	55.327	50.248
347.89	350.43	353.41	355.66	358.59	360.39	361.94	364.01	365.8	366.5	367	367.71	368.71	369.49	370.3	371.45	372.72	374.23	376.02	377.33	378.24
140.44	137.64	132.73	128.67	123.68	120.78	118.76	115.61	112.19	108.87	106.58	102.86	99.511	94.215	90.467	84.73	80.523	75.207	69.711	66.348	64.623
394.89	394.99	395.47	395.96	396.45	396.7	396.84	396.76	396.84	396.98	397.38	398.07	398.78	399.5	400.03	400.73	401.41	402.15	403.37	404.77	404.03	403.44	401.7	401.57	399.79	398.22	396.21	394.79	393.98	393.72	393.87	393.46	393.26	392.71	392.6	392.34
60.012	64.626	69.608	74.505	79.734	85.248	91.041	96.792	103.01	109.52	115.94	122.22	127.69	132.47	136.41	140.69	145.25	150.13	154.66	159.79	163.47	167.25	169.59	173.08	176.45	180.33	184.22	188.58	193.08	197.58	201.63	205.62	209.58	213.46	217.39	221.42
16.575	15.675	16.663	17.678	20.659	22.341	24.291	26.689	29.79	31.938	34.464	35.595	37.722	37.997	40.064	41.096	42.649	42.173	42.345	42.238	42.88	43.149	42.474	42.113	41.782	41.405	40.358	37.589	35.694	34.29	34.4	33.437	31.77	30.149	29.199	29.025	28.057	27.103	26.867	27.72	29.857	29.588	29.539	28.691	30.667	29.997	30.673	28.158	27.382	25.921
636.53	634.96	631.47	628.09	623.38	621.64	618.18	615.82	610.98	609.05	605.9	604.47	600.89	597.69	592.93	588.6	584.79	582.23	579.61	576.92	573.7	570.7	566.63	562.32	558.63	556.37	553.35	550.7	548.28	546.85	543.99	540.17	537.34	533.9	531.23	527.29	524.96	521.8	518.98	514.45	510.27	505.98	502.75	498.46	495.02	491.13	488.76	485.13	481.65	477.4
238.38	242.16	246.65	252.05	257.93	264.01	269.67	275.24	281	287.35	293.65	300.23	306.95	313.73	320.22	326.32	332.09	337.67	343.28	348.59	353.13	357.69	363.73	371.74	379.9	384.9	388.37	393.46	400.38	407.67	413.3	419.16	425.07	431.09	437.15	443.22	449.24	455.46	461.94	468.46	474.4	480.05
504.64	503.56	502.43	500.42	498.82	497.64	497.3	496.75	496.46	496.02	495.83	495.56	495.11	494.47	493.67	492.27	490.77	488.89	488.05	486.78	486.26	485.34	484.48	482.18	479.25	476.6	476.02	475.35	474.51	472.37	470.73	469.09	467.7	465.94	464.41	463.01	462.02	460.76	459.27	457.87	456.68	455.54
396.85	392.04	389.04	386.61	384.06	380.91	379	376.57	375.57	373.36	371.58	368.28	365.74	362.79	359.98	356.67	353.25	350.23	346.96	344.55	342.12	340.24	338.38	336.35	334.64	332.55	329.71	326.48
532.09	532.9	534.71	536.36	537.72	538.59	540.01	541.32	542.81	544.51	546.43	547.93	548.99	550.54	551.61	552.76	553.64	555.32	556.88	558.07	558.75	559.04	560.13	560.89	561.5	561.22	561.36	562.03
152.05	150.02	147.43	145.18	142.98	140.31	138.32	137.12	137.25	136.78	135.62	133.76	132.13	130.67	129.02	126.72	125.35	123.63	122.32	119.66	117.71	115.87	114.48	113.24	112.38	111.89	111.41	110.56	109.28
195.93	189.22	182.92	176.63	170.05	163.23	156.54	150.24	144.02	138	132.28	126.57	120.33	113.69	107.02	100.83	95.265	89.446	83.59	77.088	70.966	64.004	56.35	47.871	39.673	31.756	24.45	17.473	10.997
318.49	312.02	306.33	299.9	295.04	288.18	282.74	276.66	270.73	264.81	256.88	250.13	243.73	237.65	231.77	225.81	220.12	214.93	208.57	202.44	196.56	190.13	184.3	177.65	171.24	165.53	159.47	153.8	147.7	140.92	134.81	128.64	122.15	115.73	107.8	100.74	93.729	86.878	80.743	74.944	69.073	63.607	56.849	50.801	44.963	38.474	33.167	25.929	19.9	14.059
525.92	523.14	521.5	519.3	517.93	515.14	512.86	510.45	508.12	505.55	502.9	500.59	498.57	496.55	495.45	495.08	494.34	492.49	490.43	488.43	486.33	483.92	481.51	480.03	478.67	476.73	474.71	472.4	470.23	467.95	465.72	464.43	462.42	460.06	457.01	454.09	451.18	448.27	445.21	442.8	439.43	435.53	431.71	428.44	425.34	422.1	418.66	415.21	411.42	408.27
377.89	378.31	378.74	378.97	378.72	378.55	378.31	378.17	377.7	377.21	376.64	376.13	375.57	375.2	374.97	375.02	374.74	374.64	374.68	375.63	376.82	378.36	379.44	380.04	380.5	381.23	382.11	383.19	384.14	385.44	386.67	388.38	390.78	393.81	397.25	399.23	401.9	402.89	404.93	406.91	410.28	413.7	416	415.74	415.22	415.62	419.31	423.17	425.98	427.49
240.93	238.67	236.78	234.53	232.01	228.7	225.18	221.96	219.37	217.03	214.41	211.97	209.31	206.6	203.21	199.15	195.03	191.2	187.67	184.28	180.48	176.83	172.77	168.86	165.06	161.74	158.49	154.91	151.57	148.05	145.28	142.47	140.11	137.58	135.21	133.18	131.38	129.5	127.33	124.19	120.82	117.15	114.11	111.29	108.65	105.64	102.03	99.982	97.877	95.503
364.83	361.65	358.73	355.44	352.36	348.4	344.14	339.83	335.1	330.72	326.27	323.35	320.29	316.75	312.42	307.88	303.55	299.33	294.89	290.22	285.17	279.92	274.71	269.48	264.52	259.3	254.06	249.24	244.61	240.24
21.842	26.35	31.522	36.597	41.911	47.843	54.534	61.149	68.518	75.45	82.202	85.789	88.533	90.963	94.534	98.14	101.91	105.44	109.11	112.32	115.59	118.79	121.93	124.89	127.88	131.19	134.88	139.25	143.69	148.01
71.418	68.946	65.584	63.447	60.745	58.437	55.311	52.794	50.187	47.258	43.743	40.21	37.379	34.533	31.826	28.363	24.16	20.089	16.714	13.033	8.7464	5.4699	3.6789	3.0925	1.8949
442.63	437.57	431.17	425.48	419.85	414.93	409.71	404.24	399.12	394.38	390	385.27	380.93	376.51	371.8	366.94	361.62	357.53	353.12	349.89	346.85	343.76	339.29	334.12	328.97
283.15	282.12	281.02	279.08	276.41	273.88	273.1	273.45	274.2	274.69	274.78	274.62	274.51	274.66	275.03	275.51	275.7	276.08	276.66	277.17	277.38	277.43	277.87	278.42	279.46	280.53	281.28	281.12	280.75	280.55	280.52	280.19	279.65	278.93	278.22	277.55	276.83	275.99	275.06	274.49	274.67	275.37	276.41	277.61	278.88	280.24	281.43	282.56	283.66	284.88
176.1	183.44	190.41	197.6	204.8	212.46	220.31	227.57	234.65	241.54	248.48	255.6	262.85	270.38	278.27	286.24	294.48	302.15	309.39	316.44	323.8	331.11	337.9	344.38	350.95	357.8	364.85	372.34	379.94	387.7	395.21	402.72	409.98	416.96	423.59	430.52	437.84	445.44	452.93	460.37	467.97	475.69	483.36	490.89	497.99	504.86	511.64	518.69	526.03	533.87
131.41	125.99	120.77	115.19	109.03	102.67	96.526	90.462	84.269	78.137	72.117	66.49	60.759	54.633	47.856	40.79	33.059	25.898	19.093	13.117	7.0858	0.94376
433.31	428.67	423.96	419.61	415.48	411.8	408.01	404	399.71	395.42	391.37	387.24	383.02	379.2	376	373.09	370.03	367.23	364.27	360.82	356	350.91
14.715	18.077	22.908	27.604	32.435	37.742	44.061	51.383	58.751	65.924	72.822	79.997	87.23	94.454	101.69	108.97	116	122.62	128.79	134.61	140.37	146.14	151.94	157.64	163.28	168.8	174.17	179.58	184.9	190.51	196.06	202.19	208.66	215	220.73	226.23	231.86	237.73	243.53	249.4	255.33	261.26	267.19	273.12	278.94	284.87	290.98	297.69	304.67	311.49
361.77	366.57	374.09	381.72	389.02	395.67	401.84	408.16	414.51	420.57	425.86	430.34	434.61	439.13	444.11	449.22	454.2	459.1	464.07	469.4	474.87	480.52	485.95	491.01	495.44	499.12	502.23	505.31	508.85	512.83	516.96	521.59	526.56	531.8	536.78	541.78	546.62	551.44	556.27	561.31	566.49	571.67	576.85	582.03	587.36	592.75	598.2	603.3	608.23	613.31
33.386	37.544	40.479	44.099	47.97	51.711	54.948	58.202	61.819	66.826	71.201	75.431	79.169	83.467	87.303	90.532	94.179	97.905	102.9	107.45	112.65	116.5	119.41	121.48	123.23	125.51	127.82	130.25	132.79	135.75	139.44	143.2	145.96	147.74	149.73	152.62	156.27	159.6	163.22	166.83	171.58	176.54	181.59	185.63	189.23	192.52	195.8	199.07	202.87	206.94
637.41	635.48	632.63	628.63	622.81	617.09	612.4	608.28	603.86	597.61	592.31	586.96	582.3	577.29	572.14	567.73	563.52	559.95	554.84	548.68	541.91	536	530.7	525.78	521.19	516.74	512.05	507.79	503.14	498.54	492.35	486.26	480.66	476.19	471.45	465.82	459.34	453.38	447.58	442.47	436.08	428.9	421.12	414.13	407.54	401.01	394.4	387.67	381.15	374.87
189.51	187.45	186.84	186.73	188.53	188.92	189.34	190.73	193.01	196.06	199.01	202.34	205.33	208.75	212.53	216.67	220.14	223.26	226.36	229.54	232.62	236.42	239.31	241.92	242.51	243.24	243.66	244.91
208.43	213.42	218.22	222.96	227.69	232.36	237.2	242.19	247.45	252.49	257.08	260.67	264.32	267.43	270.29	272.27	274.81	276.23	276.35	273.89	272.46	271.64	272.62	272.59	272.58	272.44	272.42	272.42
26.096	28.469	30.756	33.65	36.834	39.943	42.643	44.849	47.283	49.683	52.766	55.652	58.949	62.095	65.3	68.442	71.821	75.602	79.262	83.182	87.562	92.248	96.75	100.45	103.93	107.32
340.3	344.79	349.99	355.67	361.28	366.56	371.7	377.16	382.97	389.03	395.04	401.16	407.5	413.72	419.67	425.29	430.88	436.64	442.66	448.88	454.95	461.39	467.06	471.49	474.45	477.53
359.51	356.95	354.81	352.51	350.46	348.83	347.27	345.13	342.62	339.78	336.89	334.1	331.38	329.06	327.01	324.81	322.56	320.11	318.05	316.09	314.29	312.54	311.09	309.91	308.63	306.93	304.42	301.45	298.5	295.78	293.42	291.15	288.95	286.74	284.37	281.77	279.04	276.42	274.45	272.92	271.53	269.94
631.26	625.23	618.47	611.76	604.61	597.43	589.97	582.82	575.66	568.24	560.33	552.09	543.96	535.85	527.95	520.3	512.53	504.3	495.81	487.39	479.36	471.44	463.46	455.26	446.91	438.3	429.57	420.88	412.57	404.47	396.56	388.91	381.6	374.39	367.12	359.7	352.6	345.78	339.14	332.52	326.05	319.7
199.16	192.95	187.71	181.9	175.36	168.92	162.57	156.77	150.92	144.95	138.62	132.15	125.65	119.33	113.31	107.51	101.61	95.537	89.154	82.388	75.327	68.012	60.633	52.271	44.46	37.004	30.602	23.907	17.343	11.054	4.8047
545.45	544.27	541.23	538.31	535.2	531.87	528	523.76	519.99	516.64	513.92	511.32	508.58	505.15	501.23	497.45	493.96	491.11	488.74	486.96	485.39	483.99	482.58	480.95	479.26	477.49	475.86	474.19	472.62	470.9	469.1
184.38	178.01	171.81	164.61	161.72	157.76	155.46	151.12	148.43	143.44	140.95	135.69	133.63	130.38	129.4	126.92	125.23	124.01	123.25	122.41	120.31	118.18	115.36	113.28	110.71	109.81	108.92
81.896	79.875	77.154	71.992	67.671	63.103	59.599	56.742	53.679	53.177	51.159	48.736	44.716	42.114	40.029	38.4	36.145	34.87	33.333	32.474	31.271	30.107	28.866	26.881	24.861	22.601	20.87
477.47	476.71	477.2	477.19	476.84	476.27	475.72	475.21	474.87	474.55	474.16	473.95	473.66	473	472.07	471.48	471.39	471.38	471.41	471.54	471.45	471.39	471.32	471.46	471.37
142.43	136.52	131.42	125.77	120.2	114.79	109.57	104.04	98.118	92.086	86.014	79.935	73.591	66.804	59.9	52.909	46.127	39.589	33.63	27.933	22.417	16.461	10.38	4.9216	-0.13341
293.58	288.04	282.7	278.55	273.36	267.21	259.74	250.87	243.08	236.31	229.74	223.24	217.04	211.27	205.56	199.81	193.81	188.43	184.2	179.03	174.8	167.86	162.28	155.33	148.63	142.58	136.86	132.39	127.83	123.69	119.12	114.19	108.66	104.38	97.696	90.692	83.11	79.236	76.387	73.384	69.144	64.358	59.135	52.294	47.077	43.105	41.142	39.286	35.834	32.181
203.65	199.99	195.71	192.18	189.64	187.73	185.8	183.35	181.27	179.22	176.58	173.16	169.36	165.1	160.88	157.11	153.72	150.31	146.79	143.48	139.89	135.75	131.3	128.73	126.78	125.45	122.26	118.79	114.25	110.01	106.39	105.84	106.78	103.54	97.897	91.096	86.766	81.347	75.932	72.134	69.077	65.831	62.096	57.978	54.065	50.134	46.204	42.296	38.581	35.203
221.93	224.54	227.81	230.49	230.63	231.01	232.83	235.56	238.26	240.79	242.38	244.2	246.36	250.24	255.34	259.93	263.11	264.55	265.6	266.86	268.65	271.21	273.91	274.93	276.51	278.73	283.09	286.85	290.22	292.98	295.27	297.39	299.62	302.06	304.24	306.19	308.09	310.09	311.96	313.58	315.38	317.48	319.83	322.26	324.62	326.45	328.65	330.84	332.62	334.56
10.232	16.214	22.655	28.522	33.929	38.755	43.888	49.023	54.237	59.788	66.41	73.053	79.341	85.1	91.262	97.215	102.11	106.38	111.03	116.41	122.08	127.69	133.15	138.33	143.99	149.88	156.08	162.12	168.55	175.3	182.24	189.02	195.6	202.22	208.98	216.1	223.27	230.44	237.61	244.71	251.63	258.26	264.86	271.38	277.91	284.36	291.07	297.94	305.41	312.64
461.52	458.18	454.39	451.69	448.01	445.83	440.91	435.56	429.53	424.02	420.41	416.01	412.2	408.24	404.55	402.31	400.8	399.32	397.04	393.5	390.42	387.23	384.2	380.62	377.02	373.19	369.63	365.81	362.28	359.51	357.83	356.48	354.49	352.12	349.77	347.39	344.75	341.92	338.77	335.62
13.493	16.871	20.655	24.19	28.126	33.035	37.616	42.284	45.045	50.458	55.966	60.02	60.134	59.444	61.124	64.093	67.963	71.17	74.175	76.641	79.479	82.605	85.9	89.504	93.388	97.098	100.73	104.1	107.78	111.13	114.79	118.22	122.15	126.15	130.14	134.45	138.28	142.1	144.75	147.58
302.93	305.32	307.56	310.5	314.36	318.29	322.57	326.5	330.71	334.77	338.49	341.92	345.07	347.99	350.49	353.18	355.9	358.65	360.83	363	365.68	368.94	372.74	376.55	380.39	383.96	387.04	389.32	390.9	392.39	393.97	395.55	396.95	398.57	400.25	401.8	403	403.82	404.92	406.43	408.45	410.62	412.89	415.57	418.21	420.71	419.34	420.16	420.27	423.76
11.684	18.519	24.958	31.279	36.982	43.059	49.44	56.3	62.929	69.304	75.156	81.096	86.979	92.954	98.581	104.83	111.62	118.83	125.66	132.22	139.1	146.34	153.83	161.3	168.74	176.15	183.51	190.6	197.36	203.91	210.45	216.92	223.52	230.46	237.82	245.31	252.53	259.92	266.81	273.33	278.95	285.09	291.53	298.65	305.71	312.78	320.69	329.03	337.82	345.88
288.64	285.04	281.62	278.36	273.07	267.65	261.71	257.57	255.28	254.13	253.4	251.15	248.51	246.11	243.49	240.89	238.13	234.66	231.15	227.36	224.47
219.23	224.32	229.19	234.06	238.75	243.64	248.18	252.35	256.45	260.72	264.97	269.14	273.2	277.02	281.67	286.03	290.63	295.17	300.1	305.4	310.2
56.727	61.197	68.062	75.92	82.858	89.786	96.237	102.91	108.37	113.46	118.35	123.37	128.32	133.35	138.62	144.24	149.93	155.05	159.69	164.32	169.53	174.96	180.42	185.83	191.55	197.25	202.66	207.83	212.87	218.23	223.45	228.66	233.71	238.7	243.73
550.45	546.9	542.27	537.17	532.81	528.55	524.43	520.15	516.29	511.8	506.79	501.4	496.77	492.63	488.86	484.92	480.67	475.87	470.91	466.16	461.8	457.2	452.39	447.26	442.26	437.29	432.45	427.74	422.89	417.8	412.93	408.31	404.16	399.99	395.87
2.8964	3.2051	3.9209	4.7532	5.8031	6.8529	9.7721	12.746	15.34	15.179	14.983	14.582	14.995	15.2	16.032	17.172	18.13	19.264	20.22	21.249	21.081	19.413	18.399	18.061	18.916	18.388	17.251	15.922	15.298	15.166	13.995	11.989	9.726	9.7775	12.174	13.875	14.336	12.828	11.418	9.3681	7.3186	6.0117	5.3544	5.0128	4.5197	4.0641	3.5508	3.1261	2.7643	2.4671
95.435	102.58	109.41	116.86	124.89	133.27	142.19	151.33	160.22	169.06	177.05	185.09	192.09	199.79	207.2	215.11	222.62	230.03	237.27	244.23	251.7	260.26	268.64	276.62	283.69	292.44	301.82	311.52	319.23	325.5	330.45	335.6	341.41	348.05	355.62	363.05	370.58	377.84	385.32	392.84	400.17	407.56	414.77	421.89	428.84	435.79	442.92	450.22	457.5	464.97
339.42	344.15	348.68	352.86	357.05	361.47	366.07	370.99	375.63	380.58	385.38	390.3	395.48	400.68	405.91	410.86	416	421.47	427.04	432.97	439.22	445.73	452.42	459.01	465.52	468.76	472.41	475.6
301.52	297.68	293.71	289.69	285.53	281.33	277.06	273.21	269.46	265.92	262.42	258.88	255.22	251.31	247.12	242.84	238.22	233.83	229.33	225.13	220.89	216.86	212.95	208.94	204.86	200.59	196.21	191.75
307.15	299.1	291.67	284.56	277.51	270.39	263.18	255.8	248.33	240.92	233.59	226.14	218.7	211.38	204.1	196.46	188.53	180.51	172.49	164.46	156.65	149.14	141.86	134.47	126.83	118.92	110.71	102.39	94.003	85.647	77.297	69.197	61.417	53.652	45.39	36.616	27.723	19.128	10.872	2.7503
320.64	319.16	317.43	315.48	313.06	310.37	307.34	304.1	300.89	297.95	295.49	292.92	290.53	288.17	285.74	282.71	279.47	276.92	275.11	273.49	272.28	271.55	271.52	271.58	271.52	271.2	270.37	269.29	268.08	267.1	266.19	265.54	264.84	264.13	263.18	262.15	261.58	261.37	261.4	261.17
166.16	167.05	168.7	170.2	172.14	174.14	176.6	179.39	182.48	185.64	188.19	192.1	195.91	199.55	201.03	202.11	203.48	205.57	207.88	210.08	211.66	213.36	215.09	217.06	218.97	220.4	219.3	217.07	217.68	221.39	226.49	229.32	231.66	233.79	236.77	239.72	241.93	241.99	243.14	243.29	243.4	241.74	241.58	242.66	243.71	244.92	245.36	245.55	247.21	247.52
105.81	107.5	108.86	110.33	111.64	113.09	114.88	116.87	119.39	121.83	124.5	127.56	130.41	133.28	135.32	137.29	139.34	141.45	143.91	146.09	148.23	150.35	152.79	155.54	158.36	161.84	165.1	168.19	172.14	176.89	182.05	186.25	190.58	195.23	200.73	206.56	212.95	217.6	222.36	225.73	229.79	233.02	236.85	241.07	244.99	248.98	252.73	256.72	259.76	263.09
279.78	284	288.29	292.85	297.21	301.49	305.56	309.39	312.94	316.3	319.68	323.31	327.38	331.51	335.89	339.66	342.89	345.82	348.77	353.15	357.83	362.74
4.1705	7.0654	10.602	14.466	18.448	22.565	26.705	30.777	35.131	39.776	44.362	48.631	52.396	56.144	59.881	63.861	67.463	70.886	74.135	76.837	78.923	80.682
8.27	12.988	17.86	22.704	26.815	31.068	35.479	40.211	44.707	48.936	53.183	57.977	62.773	67.358	71.427	75.608	80.042	84.648	89.556	94.482	99.32	103.94	108.53	113.27	118.29	123.79	129.11	134.32	139.27	144.88	150.51	156.19	161.67	167.42	173.46	179.11	184.38	189.35	194.26	199.39	204.63	210.11	215.49	222.18	229.86	237.78	243.66	248.02	251.5	254.97
74.777	74.206	73.863	73.195	72.059	69.864	66.909	63.237	59.317	55.612	52.369	49.36	46.698	44.565	43.269	42.123	40.586	38.543	36.249	34.519	33.026	31.469	29.761	28.468	27.783	27.328	26.693	25.791	24.918	24.34	24.41	24.901	25.827	26.604	27.318	28.298	29.5	30.484	31.322	32.524	34.264	35.647	36.344	36.689	36.417	36.307	36.415	37.179	38.147	39.116
362.91	361.56	360.36	359.18	357.85	356.56	355.06	353.52	351.69	350.15	348.86	348.1	347.58	347.18	346.44	345.56	344.04	342.19	340.27	338.4	337.02	335.61
134.86	143.88	152.78	161.48	169.54	177.39	184.88	192.26	199.31	206.28	213.3	220.12	226.63	232.62	238.35	243.88	249.33	254.64	260.05	265.78	272.06	278.4
57.419	56.487	55.458	54.201	52.416	50.406	48.052	46.023	44.439	42.247	40.949	40.835	41.336	41.103	38.965	38.275	37.354	38.496	39.48	39.461	37.894
438.32	433.74	429.01	424.92	420.21	415.73	411.45	407.25	403.44	398.92	394.8	390.39	386.37	381.01	375.36	369.61	365.79	362.9	359.57	354.36	348.52
246.79	248.98	253.51	259.68	264.88	270.39	274.59	278.91	282.38	286.85	291.55	296.69	302.27	308.02	313.59	318.53	323.3	328.21	333.31	338.09	341.31	345.14	349.32	354.84	359.45	363.28	367.01	370.99	375.39
565.65	566.3	566.21	565.86	565.85	566.85	567.95	568.97	569.03	569.16	568.89	568.58	567.85	566.69	565.31	563.51	562.17	561.37	561.46	561.16	559.59	558.17	556.41	555.52	554.29	554.19	554.08	553.09	551.71
293.4	291.21	289.09	288.32	287.86	287.41	287.25	287.21	287.56	288.16	290.57	293.86	296.92	298.22	298.32	297.87	296.24	294.15	292.16	290.69	289.59	288.45	287.54	286.49	285.31	284.09	283.33	282.49	281.03	279.21	277.4	276.03	274.6	273.34
458.05	462.04	466.48	471.74	477.5	483.54	489.95	496.22	502.2	507.64	513.08	519.76	527.2	534.93	541.36	546.19	550.81	555.22	560.56	565.37	570.16	574.87	580.07	585.38	590.83	595.98	601.11	606.3	611.65	617.29	623.04	629	634.32	639.36
383.56	381.99	382.26	381.3	380.42	379.16	376.92	373.83	370.18	366.82	363.97	361.1	357.8	354.75	351.66	349.14	347.15	345.35	343.75	341.91	340.31	338.54	336.39	334.02	331.36	328.39	325.17	322.03	319.3	316.62	313.98	311.31	308.1	304.42	300.48	296.98	293.78	290.34	287.16	284.17	281.83	279.3	277.09	275.07	273.5	271.93	270.36	268.79	267.22	265.65
517.36	510.82	504.94	499.63	493.81	487.03	480.48	474.97	469.7	465.82	460.63	454.75	447.51	441.17	435.17	428.89	422.01	414.85	407.6	400.85	394.61	388.67	382.66	376.89	371.36	365.85	359.98	354.08	348.55	343.22	338.2	333.23	328.57	323.88	319.26	314.53	309.91	305.43	301.37	296.55	291.27	285.55	280.04	274.45	268.56	262.68	256.8	250.92	245.04	239.15
420.25	417.04	412.13	407.31	403.82	401.43	399.83	397.03	394.89	391.87	387.57	383.13	378.78	375.49	374.04	373.06	372.26	369.77	366.82	363.61	360.37	357.19
136.04	136.5	137.35	138.52	139.75	140.58	141.21	141.14	140.46	139.29	137.76	136.75	135.62	134.16	131.72	128.77	125.74	122.02	118.64	115.37	113.08	110.68
448.58	441.19	432.39	425.29	420.84	417.11	411.96	406.21	400.81	393.67	388.01	381.18	375.68	370.75	367.17	364.66	360.49	356.41	351.61	346.73
459.69	459.71	460.91	462.09	462.88	463.85	465.46	466.68	466.98	466.91	467.09	467.52	468.07	469.16	470.59	471.89	472.19	471.94	471.82	472.13
315.9	313.18	311.16	308.75	305.88	302.62	299.49	296.6	293.71	290.88	288.34	285.91	283.35	280.7	278.3	276.24	274.32	272.42	270.94	269.32	267.25	264.11	260.6	257.28	253.61	251.17	249.35	247.27	245.03	243.29	241.51	238.82	236.86	237.12	235.9	233.08	229.01	225.83	220.49	213.9	207.78	203.08	197.34	192.32	187.54	184.78	181.15	177.4	173.71	169.36
105.25	105.54	105.08	105.1	105.13	105.28	105.03	105.46	106.7	108.21	109.53	110.6	111.55	111.97	112.43	113.34	114.95	116.64	118.26	119.7	120.97	122.22	123.75	125.37	127.23	128.66	130.58	133.47	136.28	139.77	142.79	146.84	149.38	151	152.06	153.31	154.51	153.79	152.74	151.78	152.07	152.25	151.64	150.95	150.44	150.51	150.62	151.02	151.79	152.69
304.5	298.42	294.07	288.57	284.31	278.48	272.59	266.59	258.89	252.77	245.21	239.03	232.84	228.21	222.59	216.97	211.15	206.89	202.46	196.51	188.95	179.84	172.3	165.93	161.85	156.44	152.32	147.61
20.6	21.35	21.282	20.33	18.424	17.009	15.014	13.539	13.035	11.991	12.142	12.401	12.152	10.905	8.3782	6.6708	5.2115	4.6914	4.739	4.6893	4.1183	3.9227	3.562	3.1458	2.232	1.7671	1.5283	1.3999
27.757	36.405	45.174	53.983	62.481	70.509	78.088	85.475	92.882	100.22	107.59	115.09	122.59	130.12	137.71	145.37	153.11	160.84	168.58	176.31	184.05	191.69	198.78	206.01	212.77	219.31	224.8	229.82	234.96	240.64	247.13	253.81	260.24	266.56	273.38	280.55	287.54	293.93	300.17	306.06	311.62	316.55	321.62	326.84	332.33	338.2	344.33	350.31	355.97	360.88
496.15	493.57	490.61	487.93	485.85	484.29	482.83	481.31	479.31	476.86	474.18	471.62	469.16	466.64	463.66	460.16	456.13	452.09	448.05	444.02	439.98	436.09	432.47	428.86	425.51	422.62	420.4	418.42	416.25	413.76	410.91	407.8	404.43	400.91	397.53	394.16	390.7	386.67	382.62	378.23	373.71	368.69	363.49	358.5	354.19	350.69	347.45	344.04	340.39	336.96
275.27	275.97	276.82	279.3	279.8	279.99	280.54	282.57	284.21	286.09	288.34	291.09	294.65	297.28	299.82	300.91	302.83	304.54	306.38	309.19	311.03	314.09	315.83	318.55	319.96	321.78	325.45	329.55	335.58	340.82	346.28	350.45	351.74	354.59	357.53	363.03	367.34	371.67	376.23	381.45	387.11	392.78	398.06	403	407.88	413.31	418.89	424.51	429.4	434.05
364.95	367.55	370.74	374.18	378.1	381.82	385.75	389.77	394.12	398.88	404.03	409.43	415.1	420.26	424.84	429.72	434.35	439.94	444.9	449.26	453.78	458.37	464.15	468.8	473.41	477.7	481.53	485.24	487.98	490.72	492.95	496.11	500.48	505.49	510.92	516.08	521.02	525.59	529.7	534.01	538.54	542.64	546.01	550.05	554.72	558.43	561	563.31	566.98	570.72
6.2304	10.261	15.033	20.096	25.359	30.596	36.094	42.28	48.668	56.089	63.039	68.566	72.611	77.221	83.657	91.099	98.958	106.66	113.79	119.53	124.44	129.18	134.5	140.75	147.47	154.65	161.83	168.86	175.46	182.24	189.69	197.23	204.1	209.32	213.46	217.94	224.75	233.21	242.17	250.22	258.19	264.81	271.23	277.24	284.16	290.5	296.64	302.98	310.43	318.41
596.2	598.16	599.2	600.21	601.79	604.05	606.86	609.87	612.74	615.53	618.17	619.73	620.89	621.36	622.12	622.37	622.58	622.73	622.8	623.5	624.54	625.53	625.95	626.12	626.74	627.53	628.08	628.17	627.86	627.35	626.73	625.96	625.05	623.67	622.23	621.17	620.28	619.54	618.67	618.48	619	619.34	619.25	618.91	618.94	619.42	619.91	620.77	621.4	621.65
335.33	338.84	341.68	344.33	347.16	350.88	354.54	358.3	362.33	366.41	370.43	374.14	378.24	382.53	387	391.25	395.26	398.98	402.77	406.64	411.07	415.86	420.81	425.77	430.17	434.34	437.74	440.69	443.22	445.77	448.59	451.69	455.04	458.37	461.6	464.72	468.08	471.94	475.8	479.11	481.94
625.15	617.16	608.78	601.02	593.63	585.92	577.35	569.29	561.76	555.45	548.51	541.51	534.22	527.06	519.92	512.83	506.02	499.35	492.65	485.89	479.22	473.06	467.08	461.18	454.77	447.73	440.26	432.68	425.28	418	410.89	403.77	396.42	388.97	381.26	373.78	366.5	359.61	353.08	346.93	340.83
234.09	227.74	220.53	212.31	204.1	195.89	187.97	180.59	173.28	165.91	158.36	150.76	142.76	134.6	126.7	118.53	110.15	101.74	95.003	89.666	83.611	77.09	69.615	62.063	53.858	45.341	37.563	29.614	22.029	14.697	8.1491	1.5322
199.78	202.9	205.69	208.1	210.5	212.91	215.4	217.59	219.85	222.04	224.84	227.66	230.33	232.51	234.31	236.17	238.35	240.92	243.67	246.38	248.87	251.41	253.97	256.59	259.31	261.87	264.25	266.26	268.28	270.44	272.94	275.52
290.46	286.24	282.06	277.73	273.06	267.84	262.14	256.72	251.62	246.99	242.21	237.66	232.95	227.83	222.07	216.18	210.63	205.45	200.04	194.69	189.26	184.25	179.27	174.33	169.13	163.89	158.6	153.28	147.77	142.18	136.99	132.13	127.31	122.41	117.08	111.7	105.92	100.04	93.821	87.565	81.425	75.433	69.428	63.562	57.743	52.063	46.235	40.966	35.698	30.63
26.145	30.295	34.773	39.283	43.489	47.729	51.84	55.792	59.47	63.421	67.819	72.577	77.289	82.32	87.725	93.413	98.799	104.07	109.24	114.57	119.4	123.74	127.51	131.43	135.53	139.9	144.23	148.94	153.49	158.04	162.26	166.58	170.83	174.97	179.17	183.58	187.73	191.27	194.2	196.98	199.67	202.25	204.73	207.54	210.77	214.19	217.33	220.33	223.53	227.04
380.48	380.52	380.46	380.36	380.35	380.76	381.29	381.73	381.86	381.84	381.85	381.25	380.19	378.54	376.89	375.24	373.59	372.18	371.32	371.14	371.03	370.63	370.3	370.18	370.48	370.49	370.65	370.97	371.64	372.51	373.27	374.18	374.78	374.44	373.1	373.32	374.26	375.04	374.19	373.91	376.07	377.01	376.92	374.97	374.1	373.33	373.84	375.06	376.64	376.81
456.15	459.16	461.59	463.94	466.95	470.13	473.81	477.5	481.34	484.71	487.93	491.54	495.57	499.92	504.27	508.63	512.98	517.01	520.76	524.42	528.33	532.25	535.91	539.11	542.25	545.65	549.27	553.18	556.82	560.89	564.85	569.11	572.81	577.29	581.5	586.41	590.59	593.22	595.1	596.72	600.34	604.08	607.92	611.64	615.2	618.48	621.97	625.86	630.2	633.83
389.47	382.17	374.95	367.69	360.53	353.34	346.29	339.68	333.12	326.27	318.9	311.31	303.8	296.3	288.98	281.65	274.38	267.07	260.46	253.49	246.31	238.3	230.59	222.77	214.86	207.14	199.35	192.62	186.91	182.62	176.27	170.63	163.83	157.01	148.46	138.81	129.16	118.32	108.33	99.184	90.744	82.304	73.864	65.424	57.697	50.674	44.648	38.723	31.491	23.029
332.9	332.06	331.17	330.2	329.29	328.24	326.71	325.19	324.31	323.93	323.6	322.73	321.52	319.9	318.12	315.92	313.81	311.67	309.99	308.49	307.33	306.26	305.26	304.31	303.36	302.75	302.15	302.09	301.42	299.57	297.56	295.61	294.43	292.17	289.8	287.54	285.85	285.18	284.05	282.44	279.46	276.47	273.49	270.51	267.95	266.1	264.92	263.96	263.05	262.06
213.67	210.73	208.25	206.02	203.82	201.57	199.36	197.1	194.59	192.01	189.48	187.19	185.16	183.41	181.89	180.23	178.69	177.28	176.77	175.83	174.59	170.04	164.36	158.03	153.49	150.04	147.12	144.48	141.89	139.34	137.2	135.8	135.32	134.64	133.42
155.32	152.95	149.98	145.73	141.16	137.43	133.82	130.94	127.59	124.16	121.39	118.64	115.32	111.14	106.5	102.06	97.538	92.985	88.54	85.417	82.082	79.736	76.319	72.846	68.691	64.659	61.15	57.56	53.723	50.164	46.575	43.632	40.717	38.399	35.86
184	187.49	191.85	195.86	199.49	202.86	206.31	207.62	209.12	209.55	213.77	217.71	224.44	229.66	235.17	239.44	243.21	246.29	246.88	246.23	245.24	246.13	247.51	248.63	248.61	248.38	248.03	247.68	247.39	246.76	246.19	245.78	245.61	245.47	245.34	244.81	243.21	240.61	237.83	235.86	234.31	232.98	231.41	229.49	227.21	224.7	222.15	219.84
15.998	21.649	27.443	33.047	38.279	43.395	48.891	54.255	59.528	64.117	69.26	74.19	80.239	86.547	93.439	99.955	106.42	112.01	116.68	120.94	126.24	132.46	139.28	146.2	153.15	159.76	165.87	172.09	178.37	184	189.03	193.49	198.39	203.73	209.49	215.21	220.83	226.58	232.53	238.18	243.28	247.92	252.72	258.38	264.45	270.56	276.23	281.79
172.41	176.8	181.94	186.46	192.74	200.22	209.18	217.33	225.29	232.61	239.76	246.57	253.51	259.97	265.75	271.69	278.13	284.98	291.95	298.98	306.11	313.16	320.35	327.83	335.4	342.46	349.11	355.45	361.58	367.18	372.61	378.26	384.3	390.34	396.66	402.99	409.27	414.93	420.36	425.85	431.25	436.59	441.73	447.08	452.71	459	465.71	472.13	477.4	482.21
636.57	634.65	632.46	629.84	627.02	624.13	621.29	618.58	616.65	614.33	612.17	609.21	606.29	602.61	598.54	594.8	591.62	588.81	586.02	583.5	580.83	578.21	575.19	571.89	568.1	564.06	559.91	555.6	550.81	545.33	539.87	534.8	530.43	526.09	521.54	516.63	511.5	506.13	501.04	496.21	491.65	487.23	482.9	478.62	473.91	468.79	463.28	457.79	452.32	446.98
40.393	38.697	37.976	37.45	37.083	36.74	37.312	37.767	36.417	35.241	34.874	35.676	33.721	31.497	29.955	29.836	28.716	26.744	24.604	22.17	17.303	11.71	8.8108	9.4174	11.327	11.488	11.097	10.479	9.6133	8.7778	8.1509	7.7759	7.6313	7.4866	7.3419	7.1973	7.0526	5.8975	4.5124	2.8867	2.1253	1.3944	0.87333	0.12384
618.14	613.83	609.21	604.49	599.3	593.92	587.96	582.48	577.49	573.8	569.33	565.18	562.4	559.45	555.87	551.11	547.53	544.48	540.8	537.27	533.68	531.84	529.86	528.09	525.43	523.41	521.78	520.38	519.5	518.58	516.88	514.29	511.28	508.26	505.24	502.23	499.21	496.03	492.43	488.74	484.71	480.67	476.27	472.14
266.25	263.44	260.64	257.77	255.05	251.84	248.65	245.27	241.87	238.3	234.24	230.42	226.49	222.7	218.8	215.06	211.5	207.95	204.3	200.34	196.1	191.82	187.53	183.49	179.51	175.67	172.01	168.63	165.96	163.22	159.8	155.41	150.7	146.52	142.76	139.37	135.96	132.43	128.64	124.17	119.45	114.55	109.96	105.37	100.88	96.58	92.306	88.214	83.897	79.753
7.0826	11.824	17.009	22.62	28.622	34.67	40.708	46.812	52.905	59.071	65.067	71.12	76.953	82.518	88.227	93.993	100.02	106.2	112.74	119.37	125.65	131.54	137.26	143.25	149.49	155.67	161.91	167.99	174.36	180.67	187.14	193.5	199.67	205.91	212.07	218.42	224.71	230.81	236.49	241.73	247.06	252.65	258.58	264.52	270.61	276.73	282.74	288.36	293.56	298.54
245.53	242.03	238.29	234.55	230.7	227.25	223.2	219.38	214.58	210.21	206.02	201.75	197.91	194.25	190.94	187.22	183.63	179.75	175.6	171.07	166.72
13.724	19.985	25.962	32.279	38.781	44.969	50.261	55.342	60.147	67.433	74.27	81.62	86.863	91.416	96.554	102.32	109.04	114.73	120.56	125.94	131.79
343.06	345.05	348	350.83	353.82	355.93	358.18	361.02	363.71	366.81	368.48	370.84	372.95	375.38	377.94	379.64	381.66	383.11	384.74	386.86	388.6	390.65
8.5905	14.347	20.766	27.675	33.9	40.005	45.637	51.621	57.708	63.564	70.267	76.365	83	88.329	93.392	98.288	102.7	107.94	112.87	117.5	122.31	127.18
65.411	62.355	59.819	57.925	54.998	52.13	47.473	44.541	40.659	37.554	32.827	29.757	25.215	20.801	16.489	13.532	11.103	7.517	5.2132	3.0352	1.4482	-0.57286
289.52	295.48	300.76	305.72	310.29	314.76	319.4	325.02	330.68	336.6	343.07	350.03	357.92	365.36	369.43	372.4	374.44	379.59	384.22	388.75	393.78	399.05
8.4372	12.202	16.459	22.662	31.647	39.695	47.235	54.673	63.314	70.959	78.177	85.397	92.556	99.571	106.15	112.28	118.4	125.02	132.14	139.51	146.95	154.69	162.53	170.31	177.88	185.31	192.71	200.08	207.47	214.86	222.15	229.57	236.94	244.5	251.83	259.12	266.35	273.79	281.32	288.91	296.34	303.61	310.7	317.75	324.66	331.48	338.3	345.14	351.99	359.16
369.22	370.91	372.07	373.37	374.95	376.08	376.67	377.41	378.39	379.51	379.96	380.16	379.68	378.96	377.94	377.05	376.36	375.95	375.65	375.42	375.22	375.21	375.34	375.51	375.41	375.21	375.1	375.2	375.14	374.95	374.59	374.38	374.18	374.31	374.27	374.13	373.65	373.2	372.97	373.17	373.76	374.38	374.85	375.27	375.73	376.36	376.64	376.56	376.24	376.33
201.03	199.8	198.05	196.47	194.69	192.96	190.89	188.91	187.05	185.62	184.89	184.57	184.27	183.58	182.78	182.27	181.77	181.44	180.74	180.39	179.79
114.11	118.41	122.74	127.37	132.05	136.85	141.71	146.66	151.71	157.16	162.8	168.59	174.07	179.78	185.45	190.74	195.39	199.61	204.12	208.8	213.7
35.992	42.211	47.52	53.259	58.409	65.393	72.285	80.779	88.986	96.626	104.75	112.18	120.5	129.61	138.66	146.55	152.71	159.32	166.06	173.41	180.57	187.44	193.45	200.28	207.3	214	219.88	225.95	232.55	239.19	245.8	252.51	258.72	264.77	273	280.16	286.13	289.19	295.14	303	311.7	319.31	326.42	333.26	339.97	346.51	353.01	359.38	365.63	371.51
289.65	289.78	290.06	291.25	292.2	293.11	293.25	293.33	293.22	293.16	293.63	294.15	295.12	296.24	297.26	298.07	298.77	300.13	301.89	303.7	305.11	306.05	306.38	306.41	306.05	305.62	305.61	305.95	306.14	305.53	304.5	303.21	303.68	304.58	306.22	306.93	306.91	307.88	308.62	309.96	310.11	310.16	310.3	310.69	311.5	312.52	313.61	314.48	315.32	316.06
10.777	14.775	18.346	21.975	25.057	28.013	30.983	34.042	37.438	40.65	43.663	46.379	49.013	51.721	54.255	56.795	59.021	61.239	63.686	66.461	69.705	73.438	77.912	83.021	88.057	92.582	95.808	98.72	101.25	103.86	106.03	108.13	110.4	112.82	115.45	118.5	121.77	125.04
289.19	281.77	274.14	266.32	258.22	250.18	242.13	234.16	226.57	219.02	211.66	204.28	196.98	189.33	181.13	172.64	164.11	155.62	147.08	138.5	129.97	121.75	114.12	107.12	100.51	93.671	86.179	78.362	70.07	61.715	53.324	45.239	37.495	29.823	22.523	15.336	8.275	1.092
70.303	72.586	74.741	76.38	77.967	79.813	81.859	84.044	85.964	89.137	93.374	98.531	103.14	107.47	111.72	116.11	120.51	124.62	128.5	132.23	135.59	138.53	140.99	143.45	146.07	148.69	151.04	153.03	155.06	157.24	158.87	160.1	161.49	163.73	166.19	168.84	171.87	175.7	179.71	184.24	189.04	194.27	199.05	203.66	207.89	211.78	215.38	218.88	222.13	224.98
15.253	21.819	28.05	34.057	39.386	44.859	50.219	57.164	64.23	71.323	76.032	80.68	85.222	90.902	96.52	102.31	108.1	113.76	119.81	125.98	132.27	138.17	143.98	149.78	155.28	160.74	166.28	171.67	176.72	181.49	186.44	191.37	196.57	201.85	207.57	213.39	219.77	226.14	232.38	238.21	243.82	249.46	255.3	261.05	266.2	270.59	274.97	279.69	284.94	290.13
199.02	196.66	194.04	191.94	190.06	187.82	184.37	181.86	180.31	179.12	176.67	174.37	172.92	171.83	170.09	167.87	165.97	164.3	162.92	161.45	159.89	158.44	156.45	154.23	152.45	151.68	151.48	151.65	151.79	150.91	148.9	145.65	143.7	141.9	140.26	137.47	134.44	132.03	130.09	128.65	127.53	126.7	125.85	125.27	124.69	124.67	124.56	124.41	124.11	124.05
127.8	133.44	139.31	144.84	150.4	155.36	159.77	163.67	167.37	170.75	174.27	178.1	182.58	186.74	190.82	195.59	200.67	204.94	208.49	210.99	215.71	220.43	226.91	232.28	237.91	243.19	248.6	254.23	259.48	264.51	269.23	275.01	281.11	287.58	293.42	299.13	304.23	309.34	314.57	320.51	326.74	333.16	339.7	346.31	352.61	358.83	365.04	371.78	378.45	384.77
249.36	249.59	249.79	251.12	251.27	251.49	251.78	251.73	251.06	250.13	249.33	249.23	249.41	249.84	250.3	250.51	250.73	250.52	250.39	250.98	250.95	250.58	250.15	251.33	251.88	251.75	249.57	247.4	245.47	244.97	245.67	245.64	246.24	247.28	248.15	248.88	249.58	250.63	252.13	253.69	255.99	257.33	258.11	258.23	257.95	257.2	256.35	255.47	254.72	254.09
432.48	426.92	422.48	417.96	412.72	406.74	400.31	393.69	387.22	380.8	374.71	368.65	362.37	356.14	350.06	344.25	338	331.26	324.49	318.36	312.17	305.39	298.06	291.74	285.54	279.09	272.85	266.19	259.79	252.27	245.72	240.05	234.38	228.2	222.26	215.55	209.44	202.48	196.48	190.14	182.93	175.14	167.09	159.03	150.87	142.8	135.07	128.07	121.47	115.21
471.99	472.02	471.34	469.8	467.9	466.45	465.67	465.73	465.54	464.96	463.98	462.66	461.31	459.34	457.45	455.47	454.57	454.33	453.6	452.12	449.46	446.84	444.22	441.87	439.79	438.09	436.64	435.25	433.68	430.17	426.74	424.81	425.37	426.6	426.52	426.28	425.58	424.95	423.64
189.37	194.47	198.32	202.41	207.07	211.49	216	219.75	222.77	226.37	230.43	236.11	240.6	244.86	249.25	254	259	264.01	269.47	274.46	279.46	284.1	288.33	292.25	295.92	299.71	303.37	306.78	310.03	314.08	318.45	323.5	328.51	333.79	338.64	342.98	347.24	351.74	357.74
254.79	258.39	262.33	266.11	269.22	271.81	273.87	275.78	277.85	280.23	283.09	285.8	288.46	291	293.88	297.43	301.66	306.34	310.68	314.55	318.04	321.55	325.18
135.58	142.97	151.15	160.12	169.21	178.2	186.9	195.08	202.62	209.89	217.12	224.63	232.36	240.52	248.9	257.18	265.58	273.6	281.41	288.65	296.04	303.9	312
269.27	275.42	281.96	288.6	295.06	301.59	308.42	315.39	320.9	327.65	333.6	342.01	349.4	357.36	362.64	367.32	371.59	378.76	384.43	389.22	391.71	395.6	400.24	405.82	411.77	417.85	424.07	429.96	437.01	444.15	451.05	457.14	463.08	469.6	476.01
5.6489	6.9495	8.5589	10.294	11.683	12.685	13.48	14.153	15.148	15.91	16.241	15.599	14.898	14.582	15.754	16.527	16.611	16.754	16.735	17.039	16.243	15.973	16.155	16.176	16.336	16.287	16.43	16.711	17.405	18.583	19.404	20.3	20.898	21.889	22.627
219.18	219.5	219.51	219.68	220.18	220.48	220.44	220.77	221.21	221.64	222.18	223.01	223.5	224.16	225.07	226.99	228.36	228.65	229.3	230.42	231.94	232.95	233.76	234.96	237.06	238.3	239.41	239.52	239.83	239.98	240.08	240.35
167.42	170.08	172.28	174.62	177.01	179.71	182.68	185.95	189.22	192.1	194.85	197.52	200.48	203.04	205.43	207.79	210.37	213.43	216.97	220.98	225.03	228.59	231.95	235.4	239.79	244.24	248.11	251.06	253.62	258	261.5	265.48
36.266	42.018	48.402	54.935	61.693	68.582	75.748	83.019	90.461	98.82	106.02	113.33	118.8	124.4	128.73	133.29	138.55	144.21	150.29	156.01	161.83	167.37	173.24	179.27	185.36	191.17	196.3	201.09	205.75	210.38	214.18	218.99	224.59	232.66	240.19	245.4	249.91	252.72	257.75	263.79	272.4	281.09	287.95	293.85	299.3	305.08	310.27	315.51	320.57	326.25
232.97	236	238.36	239.89	242.14	245.15	248.02	250.41	252.68	254.87	257.44	259.45	261.64	264.57	269.11	274.56	279.15	282.94	285.88	288.75	291.69	295.08	298.73	302.56	306.43	310.42	314.42	318.29	322.12	325.84	329.69	333.69	336.55	337.6	338.02	338.28	340.28	341.34	342.3	342.32	343.72	346.37	348.77	349.82	349.15	348.66	348.48	348.98	349.45	349.21
445.88	447.34	448.8	450.27	451.73	453.19	454.66	452.59	447.72	439.65	431.84	424	415.42	406.36	396.64	387.45	378.97	370.92	363.78	356.56	349.44	341.98	334.82	327.8	320.74	313.67	306.31	298.7	290.73	282.53	274.35	266.34	258.59	250.65	242.61	234.48	226.02	217.77	208.74	200.18	191.97	184.15	176.02	167.06	158.29	149.74	141.62	133.77	125.71	117.21
92.892	86.368	79.844	73.32	66.796	60.272	53.748	49.388	47.398	47.284	47.364	47.607	48.82	50.149	51.794	53.355	54.847	56.207	57.43	59.144	61.001	63.313	65.943	69.068	72.289	75.451	78.343	80.877	83.068	85.019	86.614	87.757	88.401	89.091	90.096	91.338	93.3	95.824	98.674	101.07	102.47	104.32	106.88	110.66	114.22	117.39	119.73	121.29	122.39	123.4
21.425	28.543	37.521	46.561	54.891	62.853	70.316	77.821	84.914	93.872	103.15	111.69	119.28	126.82	135.05	143.14	151.99	161.04	170.38	178.99	186.23	193.81	201.17	209.24	216.68	224.22	232.42	241.16	250.07	258.52
137.39	138.01	139.44	141.56	143.85	145.54	146.92	149.25	151.97	154.38	155.7	157.32	159.44	162.76	165.78	168.61	170.31	170.71	170.55	171.27	173.18	174.85	175.39	175.24	175.9	177.58	177.63	176.8	175.44	175.55
12.599	16.671	20.161	24.064	28.315	33.732	38.621	43.753	47.369	52.676	57.277	62.733	67.458	71.938	76.181	80.088	83.673	87.536	91.71	96.616	101.74	106.76	111.46	115.8	120.44	125.34	130.6	135.89	141.09	146.14	151.13	156.11	161.14	166.06	170.33	174.62	179.14	183.2	187.67	192.08	197.43	202.73	207.87	213.12	217.4	220.45	223.56	225.74	230.06	232.88
299.16	305.32	311.14	317.02	322.78	328.77	334.29	339.08	343.67	348.67	354.25	360.23	366.21	372.34	378.47	384.73	390.95	397.01	403.07	409.06	415.02	420.85	426.62	432.49	438.26	443.98	449.66	455.3	461.17	467.15	473.32	479.38	484.66	489.38	493.86	498.78	504.17	508.87	513.65	518.22	523.32	528.53	534.17	540	546.06	551.63	556.81	561.43	566.09	573.51
72.76	77.526	81.618	85.567	89.39	93.285	97.548	101.66	105.8	109.61	113.11	116.58	120	124.24	128.93	134.13	139.11	144.04	148.86	153.76	158.24	162.76	167.24	172.51	177.82	183.13	187.97	192.75	197.22	201.32	205.71	210.53	215.37	219.77	223.73	228.32	233.08	238.16	242.97	247.77	253.06	258.93	264.66	269.91	274.55	279.13	284.15	289.19	294.69	300.22
338.38	343.54	347.95	351.71	355.13	361.04	368.22	376.18	381.97	387.64	393.54	399.29	404.68	409.66	415.44	421.42	427.29	433.65	440.41	447.45	453.53	458.18	462.33	467.23	472.95	478.77	483.56	488.16	491.45	495.42	500.47	507.66	514.3	520.42	525.64	530.58	535.92	541.4	547.74	554.04	559.37	563.87	567.24	572.45	577.06	581.04	584.79	589.38	594.58	598.94
137.79	135.43	133.12	131.31	130.06	129	128.26	127.84	127.03	125.31	122.76	119.86	116.56	113.11	109.61	106.53	103.87	101.69	99.876	98.42	97.871	97.507	94.631	90.351	84.414	80.998	78.18	77.267	76.033	75.049	73.8	72.754	71.382
210.74	204.76	198.36	191.74	185.11	178.36	171.51	164.89	158.31	151.68	145.07	138.39	131.83	125.84	119.7	113.66	107.17	101.02	94.853	88.564	82.512	76.506	70.76	65.055	59.696	54.347	48.71	43.664	38.353	33.111	26.552	20.179	13.856
467.09	460.13	452.8	445.06	436.46	428.18	421.13	414.64	408.43	401.1	395.15	388.62	382.76	375.95	368.92	361.34	353.76	345.06	336.34	325.95	315.67	304.85	295.56	287.23	279.29	271.21	262.84	254.32
595.83	597.81	599.38	600.97	602.25	603.48	604.11	605.53	606.99	609.52	611.38	613.88	615.95	618.21	620.02	621.88	623.73	625.47	627.01	628.02	628.64	629.34	630.82	633	635.31	637.23	638.76	640.19
214.35	215.93	217.39	219.12	221.57	224.01	227.11	230.09	232.61	235.53	238.65	242.54	245.18	247.27	248.75	250.65	252.73	255.14	257.41	259.23	260.92	262.45	263.97	265.21	266.2	266.75	266.99	267.52	268.41	269.34	270.02	270.59	271.89	273.34	274.95	276.35	278.03	279.46	280.78	282.1	284.12	286.08	287.82	289.05	290.32	291.37	292.88	294.63	296.75	298.43
78.912	81.688	84.428	86.813	89.038	91.026	92.751	95.27	98.372	101.88	104.79	107.48	109.87	111.95	115.06	118.55	123.03	126.29	129.2	131.68	134.54	138.1	141.27	144.65	147.34	150.21	153.66	157.32	161.17	164.21	167.16	169.92	173	176.5	180.17	184.08	187.99	191.78	195.05	198.62	202.39	206.08	209.32	213.21	217.4	221.72	224.98	227.91	230.61	234.01
293.65	292.18	289.91	286.47	283.86	280.63	278.42	275.59	273.35	269.46	265.48	260.78	258.33	255.97	255.13	252.83	252.63	252.14	252.04	248.95	245.87	242.64	239.63	235.83
128.48	123.72	117.81	110.37	105.48	98.828	93.44	86.501	80.675	74.36	68.885	63.636	59.43	54.809	49.171	42.997	36.307	30.468	25.002	20.109	14.625	8.9645	4.0514	-0.21869
356.94	359.54	362.11	364.39	366.61	368.2	369.41	371.02	372.96	377.61	383.48	388.63	391.49	391.69	391.69	391.16	390.81	391.02	391.04	391.72	392.28	392.74	392.36	391.25	389.77	388.47	387.36	386.39	385.66	385.03	383.96	382.22	380.32	378.52	376.89	375.33	374.18	373.4	372.68	371.95	371.21	370.47	369.73	369	368.26	365.96	363.88	362.96	365.04	367.35
241.2	235.77	230.65	225.5	220.28	214.85	209.49	204.57	199.8	195.9	192.86	188.33	182.97	177.45	173.18	168.02	162.56	157.36	153.01	148.18	143.01	137.73	132.61	127.85	123.59	119.55	115.64	111.27	107.25	104.11	102.73	100.78	98.324	94.723	91.272	88.181	84.867	81.614	77.663	73.621	69.578	65.536	61.494	57.452	53.409	48.755	45.027	42.305	40.479	38.049
63.215	61.132	57.745	54.412	47.503	41.664	36.203	34.685	33.724	32.859	31.865	30.841	29.58	28.319	27.085	26.437	26.227	26.422	26.172	25.024	23.132	21.155	19.451	18.293	16.736	15.192
527.89	525.65	522.78	517.93	513.68	509.62	507.07	503.69	500.32	497.31	494.67	493.02	492.12	491.74	491.04	490.11	488.97	487.56	485.99	483.99	481.98	480.53	479.83	478.53	477.61	476.2
102.27	108.43	113.26	117.84	122.98	128.92	135.47	141.66	147.57	153.51	159.12	164.43	170.3	175.82	181.18	185.93	189.33	193.47	198.29	203.94	208.91	213.26	218.42	223.73	229.14	234.4	239.86	245.18	251.11	256.46	261.57	265.77	270.08	274.68	279.44	284.54	289.81	294.98	299.86	304.25	308.3	312.36	315.64	318.28	319.98	321.67	323.37	325.06	326.76	328.45
306.85	309.09	310.82	312.82	314.91	317.34	320.45	323.75	327.21	330.44	333.74	337.67	341.35	345.21	347.71	350.66	354.75	359.52	364.16	367.11	369.53	371.41	373.46	375.84	378.22	380.2	381.87	383.7	385.31	386.35	386.76	387	387.21	387.48	387.91	388.94	390.1	390.8	390.74	390.4	389.5	388.98	387.32	385.15	381.76	378.37	374.98	371.59	368.2	364.81
168.98	164.11	159.3	154.04	147.89	141.88	135.91	131.23	126.38	121.57	116.72	112.1	108.54	104.3	100.15	94.932	90.682	86.601	83.001	77.55	70.85	63.026	55.895	49.663	44.422	40.691	36.562	32.025	26.536	20.8	14.416	8.3942	3.5252	-0.58777
379.11	375.68	372.52	368.83	364.72	360.05	355.48	351.43	347.87	344.54	340.94	336.95	333	329.35	325.72	322.61	319.12	315.6	311.29	307.47	303.87	301.9	300.61	298.17	294.65	289.57	285.53	281.28	277.65	274.55	271.78	269.23	266.34	263.2
354.36	346.67	338.52	330.2	322.21	315.1	307.2	298.45	288.11	278.65	270.39	263.97	258.82	253.66	248.51	243.36	238.2	233.35	228.35	222.43	215.72	208.93	202.84	195.17	187.63	179.1	171.35	162.22	153.03	144.38	136.24	128.27	120.19	112.42	104.86	97.451	89.917	82.374	74.658	67.054	59.521	51.878	43.703	35.313	27.079	19.154	11.327	3.394
124.25	123.46	122.51	121.72	121.13	120.66	119.55	118.24	116.33	114.59	113.4	113.28	113.87	114.47	115.06	115.65	116.24	117.34	118.7	120.15	121.03	122.2	123.44	125.01	126.11	128.07	130.4	133.34	135.77	138.17	140.49	143.01	145.65	148.64	151.54	154.4	156.84	158.93	160.71	162.31	164.08	165.85	167.72	169.69	171.73	173.66	175.42	177.13
283.99	284.35	285.56	288.78	292.75	298.02	303.08	307.41	310.99	315.44	320.71	326.27	331.6	337.06	342.33	346.83	350.52	354.81	360.26	365.68	371.82	379.02	386.56	391.32	395.68	401.39	409.19	415.94	422	427.61	433.04	438.44	443.87	449.23	454.08	458.78	464.31	470.05	475.41	480.04
617.67	613.9	610.27	606.14	601.38	596.2	590.26	583.93	577.68	572.31	567.34	562.26	557.03	551.85	547	542.64	538.58	534.63	530.85	527.06	523.41	519.85	516.39	512.64	508.4	503.85	499.41	495.01	490.58	485.98	481.26	476.77	472.5	468.56	464.99	461.5	457.72	453.47	448.95	444.63
105.73	100.69	98.011	94.311	91.337	87.544	83.446	77.53	71.336	67.306	65.502	62.855	58.527	51.661	46.05	39.695	34.391	31.119	29.865	28.239	26.69	25.179	25.316	23.008	21.242	19.309
508.63	506.82	503.83	500.81	496.07	492.4	488.86	486.96	485.41	482.83	478.47	474.15	472.04	470.68	468.58	466.67	464.89	461.91	456.11	451.51	448.56	447.14	445.27	444.73	444.8	444.85
186.13	183.01	179.9	175.63	171.51	167.89	164.67	161.21	157.87	154.84	152.51	150.62	148.15	144.56	139.94	135.45	130.81	126.13	121.28	115.87	110.65	105.3	103.35	101.73	101.23	98.525	95.294	91.116	86.545	82.075	77.808	73.179	67.905	61.861	56.26	51.277	46.429	41.435	36.458	31.882	27.484	22.834	17.798	12.626	7.8122	3.7606	-0.055465
448.43	443.29	437.49	431.34	424.84	418.14	411.81	405.94	400.79	395.84	391.15	386.48	381.77	376.93	372.06	366.68	361.82	357.42	353.73	350.75	347.12	343.57	337	330.52	323.26	316.98	310.48	304.93	299.83	294.72	288.48	282.52	276.98	272.43	268.22	263.97	259.31	254.5	249.61	244.91	240.38	236.1	232.18	228.25	224.16	219.58	214.85
322.38	324.36	326.42	328.34	329.48	330.71	332.2	334.56	337.29	340.35	343.34	346.22	348.72	351.12	352.87	354	354.49	354.63	355.02	355.72	355.86	356.38	356.97	358.34	359.31	360.34	361.54	362.73	363.7	364.78	366.12	367.68	369.26	370.41	371.24	371.54	371.43	371.69	371.36	370.75	369.46	369.05	369.5	370.14	370.31	369.71	368.33	366.77	365.35	364.64
31.363	36.373	40.91	46.652	53.201	60.027	67.14	74.165	82.242	90.033	97.184	103.03	109.14	116.03	123.7	132.12	140.79	149.56	157.77	165.56	172.78	180.59	188.8	197.57	206.34	214.99	223.38	231.22	238.71	246.12	253.73	261.63	269.54	277.26	285.03	292.89	300.93	309.33	317.51	325.66	333.41	341.19	348.79	356.18	363.45	370.43	377.1	383.89	390.78	398.37
110.92	109.53	107.99	106.44	105.09	103.82	102.48	101.27	99.876	98.677	97.741	97.408	97.894	98.862	100.31	101.58	102.77	104.02	105.58	107.88	110.36	113.05	115.52	116.32	118.72	121.07	124.02	125.93	127.57	130.11	132	133.9	135.78	138.29	140.86	143.66
420.51	414.29	407.63	400.58	393.74	387.6	381.55	375.36	368.8	361.97	355.51	349.5	343.72	337.95	331.56	324.98	318.13	312.04	306.55	301.47	296.43	291.67	287.04	282.96	278.37	273.99	269.07	263.58	258.67	253.5	249.15	243.07	236.26	229.02	222.95	217.65
10.234	17.732	25.919	34.925	43.368	51.895	60.363	69.407	78.527	87.837	96.895	105.9	115.1	124.34	133.53	142.41	151.41	160.45	169.56	178.55	187.51	196.35	205.17	213.78	222.28	230.71	239.26	248.02	256.63	265.17	273.02	280.62	288.08	295.95	304.12	312.17	320.34	328.49	337.01	345.72	354.53	363.21	371.59	379.65	387.57
230.78	232.47	233.84	234.69	235.16	235.42	235.6	235.64	235.8	235.85	235.63	234.84	234.05	233.43	233.04	232.38	231.53	230.66	230.16	230.37	230.87	231.37	231.26	230.7	229.81	228.73	227.6	226.53	225.91	225.81	225.61	225.22	224.36	223.56	222.65	221.85	221.15	220.36	219.51	218.43	217.47	216.4	215.47	214.45	213.54
7.0968	11.115	15.357	19.106	22.923	26.722	30.935	35.765	40.644	45.293	49.6	53.732	58.004	61.963	65.887	69.526	73.196	76.88	80.572	84.535	88.422	92.164	95.325	98.217	101.25	104.39	107.81	111.51	115.48	119.56	123.53	127.85	132.09	136.16	139.72	143.29	147.07	151.33	156.15	161.38	166.8	172.28	177.84	183.24	188.45	193.37	198.17	202.8	207.46	212.33
149.58	156.33	163.66	169.9	175.67	181.14	186.96	193.29	199.79	206.35	212.77	219.06	225.2	231.4	238.25	245.48	252.97	260.24	267.37	274.17	280.71	287.31	294.05	301	307.77	314.69	321.75	329.07	336.38	343.54	350.5	358.19	365.36	372.15	377.66	383.21	388.78	394.17	399.34	404.28	409.39	414.62	419.96	425.15	430.07	434.93	439.9	445.36	451.05	456.7
347.65	346.57	346.38	346.62	346.88	346.64	346.21	345.63	344.94	344.49	344.28	344.05	342.85	341.44	339.31	337.97	336.84	337.1	337.6	338.24	338.1	337.49	336.3	335.26
479.37	486.42	493.58	500.88	508.12	515.35	522.47	529.47	536.01	542.36	548.6	555.01	561.5	568.16	576.23	583.63	590.24	594.25	599.37	605.91	613.82	621.67	629.01	636.38
373.3	375.39	376.56	377.85	379.07	381.24	383.98	385.94	386.78	388.25	390.21	392.16	391.99	390.96	389.05	389.51	389.73	392.67	393.42	396.34	398.3	401.29	402.81	403.58	403.49	403.52	403.84	404.23	404.3	404.09	403.97	404.5	405.8	407.75	410.03	411.77	413.32	413.72	414.64	415.69	417.05	419.11	421.46	424.42
622.51	618.25	613.29	609.59	604.49	598.73	592.19	586.05	581.8	577.17	571.86	566.15	561.05	557.81	553.09	548.73	543.88	538.39	533.27	527.73	523.23	518.34	513.29	508.42	503.51	499.09	495	491.27	487.53	483.29	478.78	474.37	470.22	466.24	462.34	458.25	454.23	450.13	446.84	443.22	439.47	435.18	431.84	428.73
257.04	258.14	259.61	261.83	264.63	267.46	269.82	271.56	272.98	274.28	275.5	276.47	277.37	278.33	279.39	280.58	281.72	282.94	284.08	285.4	286.78	288.26	289.69	291.13	292.51	293.56	294.09	293.96	293.6	292.89	292.33
14.845	22.227	29.611	37.283	44.96	52.426	59.463	65.969	72.626	79.737	87.38	95.216	103.18	111.29	119.38	127.29	134.98	142.66	150.25	158.04	165.59	173.04	180.43	187.85	195.11	202.14	209.26	216.45	223.62	230.66	237.78
477.74	474.1	468.64	462.7	456.57	450.34	443.91	437.35	431.23	424.95	418.67	412.07	405.83	399.52	393.27	387.08	381.51	376.07	370.69	365.02	359.76	353.9	348.62	343.9	340.08	335.94	330.41	324.9	319.25	313.82	307.9	301.64	295.24	288.61	282.05	276.1	270.68	265.65	260.61	255.58	250.54	245.51	240.48	235.91	231.65	227.11	222.2	215.97	209.5	202.63
439.99	434.11	428.82	424.31	420.64	417.03	413.6	409.95	405.93	401.6	396.63	391.84	387.35	383.45	379.73	375.99	372.41	368.75	365.09	361.57	358.06	354.2	350.17	346.1	342.24	337.99	333.72	329.62	325.99	322.77	319.63	315.96	312.15	308.88	306.24	303.34	299.64	295.59	291.53	287.47	283.41	279.35	275.29	271.79	268.64	264.7	260.33	256.62	254.22	252.01
315.87	322.07	328.41	333.86	339.32	344.26	350.03	354.82	359.53	364.56	370.57	377	383.12	388.89	394.2	399.5	404.58	409.73	414.71	419.56	424.41	429.38	432.98	437.49	441.98	448.82	454.91	460.75	465.53	469.93	472.67	475.41	478.19
637.82	636.57	635.07	633.59	631.49	629.89	627.29	624.66	621.34	618.12	615.25	612.78	610.67	608.32	605.57	602.93	600.27	597.36	593.82	589.8	585.79	582.35	579.3	576.31	573.26	569.68	566.94	564.36	562.32	559.13	555.59	551.39	547.45
328.93	332.33	335.57	339.12	342.8	346.64	350.16	353.54	356.6	359.5	362.23	365.01	367.85	370.83	373.54	375.96	377.81	378.98	379.77	379.66	381.06	383.51	387.24	389.88	391.94	393.57	395.32	396.89	398.63	400.19	401.8	403.43	405.1	406.68
390.62	396.68	402.91	409.25	415.64	422.02	428.73	435.96	443.59	451.41	459.13	466.52	473.66	480.99	488.74	496.72	504.75	512.55	519.97	527.4	534.89	542.45	549.8	556.75	564.08	571.87	580.33	588.65	596.85	604.87	613.18	621.21	629.16	636.9
11.728	18.631	26.346	33.238	41.354	48.962	57.332	64.735	71.529	77.823	84.013	90.419	97.24	104.02	110.72	117.18	122.76	128.67	134.58	141.43	148.37	155.86	163.66	171.43	179.17	186.6	193.77	200.43	206.84	213.16	218.32	224.47	230.93	238.84	246.06	252.88	259.64	266.38	273.37	280.26	287.21	294.11	300.92	307.7	314.68	322	329.23	336.25	342.67	348.93
631.97	629.46	627.47	626.53	625.24	623.08	620.03	617.08	614.06	610.9	607.8	604.88	602.36	600.24	598.15	595.8	592.72	589.57	586.43	583.57	580.47	577.47	574.65	572.08	569.29	566.61	563.81	561.08	557.96	554.77	551.38	548.01	544.86	541.91	539.13	536.36	533.4	530.53	527.88	525.57	523.24	520.64	518.16	515.59	512.82	509.62	506.07	503.03	500.33	498.24
84.246	90.489	97.115	104.08	111.35	118.49	125.54	132.14	138.71	145.18	152.23	159.48	167.24	174.89	183.15	190.93	197.94	204.5	211.83	219.63	226.91	233.38	240.43	247.63	254.8	261.73	267.92	273.84	279.01	284.75	290.14	295.71	301.48	308.02	315.1	322.33	329.62	337.05	344.73	352.33	359.76	366.67	373.27	380.4	387.89	395.76	403.19	410.43	417.81	424.93
161.15	160.66	159.86	159.25	158.28	157	155.21	153.73	152.22	150.65	148.85	147.21	146.29	145.45	144.96	144.05	143.43	141.76	140.01	138.03	136.63	134.09	131.47	129.11	127.29	125.68	124.69	123.15	120.62	117.85	117.12	116.39	115.39	112.71	110.31	108.22	107.42	107.86	109.4	109.27	108.97	107.87	108.94	108.94	108.72	107.78	107.54	106.89	106.49	106.5
473.26	471.72	469.33	466.92	464.25	462.73	461.41	460.46	456.56	452.53	448.19	445.59	442.65	439.18	435.59	432.58	430.24	427.97	425.29	422.46	418.27	412.62	405.43	398.24	391.04	383.85	376.66	369.47	362.28	355.08	347.89	342.27	338.65	337.48	337.08	337.07	337.01	336.99
597.82	592.92	588.87	585.04	582.01	580	578.58	577.3	572.79	567.26	560.78	556.59	552.47	548.27	544.08	540.03	536.31	532.53	528.44	524.55	523.71	526.22	531.67	537.13	542.58	548.04	553.49	558.95	564.4	569.86	575.31	578.9	581.13	581.24	581.25	580.64	580.04	579.54
223.67	218.85	215.67	211.38	208.22	204.9	203.49	202.21	200.54	198.93	197.2	196.11	194.99	192.91	190.61	188.03	185.17	182.03	178.64	175.12	171.74	168.77	166.59	164.57	162.55	160.45	158.87	157.47	155.92	153.76	151.53
314.94	314.53	310.93	306.33	300.83	296.07	291.12	286.16	281.33	276.03	272.25	267.13	261.72	254.55	248.4	242.83	238.07	234.26	230.69	227.31	223.93	220.63	217.1	212.76	207.9	203.05	198.06	193.61	189.19	185.56	181.66
365.78	364.07	363.41	364.71	366.29	365.49	362.06	359.79	359.79	362.37	363.9	364.63	362.97	360.94	358.45	358.82	360.21	361.58	362.29	362.11	364.33	367.61	368.65	365.5	359.47	354.84	351.78
10.961	17.884	24.972	31.844	38.48	46.067	54.188	61.711	67.846	73.553	79.884	86.458	93.088	100	107.48	114.48	121.13	126.95	133.58	139.85	146.3	151.73	157.23	162.74	167.78	172.95	177.97
99.255	100.85	101.83	102.6	103.06	103.89	104.35	104.63	104.32	104.58	105.29	106.91	108.81	110.44	111.6	112.38	113.63	116.02	119.19	123.22	127.08	131.43	135.6	140.47	144.26	146.79	149.42	153.15	158.22	162.81	166.83	169.77	171.41	172.38	173.56	175.33	176.23	178.71	180.98	184.56	184.39	184.14
218.66	222.7	227.1	233.14	238.46	243.39	246.84	251	255.36	259.63	264.11	268.59	273.55	278.8	284.37	290.09	295.61	301.25	306.69	311.88	316.91	321.88	327.15	332.77	338.09	343.42	348.83	354.69	360.57	365.57	370.58	375.1	379.99	386.52	392.55	398.86	402.72	407.27	410.56	414.23	419.28	425.35
437.48	432.76	427.71	422.28	416.94	411.91	408.55	403.78	397.27	390.47	385.25	381.57	376.72	371.47	366.69	362.48	358.63	355.36	351.49	347.51	342.51	337.36	332.13	326.82	321.43	315.73	310.21	305.25	300.65	295.83	290.55	285.18	280.14	275.47	270.68	265.75	260.59	255.44	250.07	244.62	238.91	233.34	227.94	222.67	216.86	210.18	203.19	196.33	190.75	185.18
6.2025	9.8553	14.234	18.908	23.504	27.746	32.913	37.083	41.769	45.195	48.739	51.253	53.284	55.606	58.22	61.409	64.962	69.462	74.302	79.52	84.623	89.715	94.435	98.596	103	107.54	112.32	116.65	120.9	125.01	129.3	133.55	137.89	142.27	146.73	151.55	156.73	161.98	166.78	170.83	174.43	178.06	182.03	186.24	190.53	194.9	199.49	204.09	208.85	213.11
470.56	465.86	460.64	455.99	451.21	446.4	442.06	437.7	433.14	427.38	422.18	417.67	414.6	411.77	408.87	405.74	401.94	397.39	392.13	386.57	380.97	375.37	370.15	364.97	360.37	356.13	352.06	347.84
106.06	115.03	124.91	133.68	141.89	149.78	157.7	165.95	174.58	183.58	192.86	202.13	211.34	220.34	229.13	237.79	246.15	254.61	262.95	271.29	279.56	287.71	295.62	303.18	310.68	318.23	325.86	333.52
400.94	394.77	386.42	378.58	371.21	363.6	355.5	346.85	338.66	330.9	323.45	316.32	309.55	303.37	297.08	290.15	282.76	275.77	269.24	262.99	256.35	249.73	243.2	236.84	230.83	225.05	219.29	213.01	206.12	199.13	192.12	185.4	178.73	172.46	166.34	160.42	154.67	149.2	144.06	138.8	133.4	128.33	123.83	119.92	115.91	111.16	105.72	99.809	93.776	87.927
89.586	94.425	101.67	108.73	115.38	121.65	127.69	133.46	139.12	144.99	151.09	157.16	162.87	168.53	174.06	179.8	185.8	191.93	198.21	204.51	211.06	217.5	223.68	229.87	236.11	242.65	249.07	255.49	261.77	268	274.21	280.49	287.26	294.25	301.19	308.31	315.76	323.86	332.09	340.16	348.49	356.2	363.81	370.97	378.45	385.93	393.19	400.43	408.33	416.65
220.01	222.72	225.4	227.9	230.17	232.83	235.41	237.86	240.36	243.42	246.95	250.75	254.77	259.29	263.55	267.5	270.84	274.33	277.43	280.03	282.34	284.62	286.77	288.48	290.36	292.92	295.88	299.02	301.96	304.79	307.02	309.11	311.47	314.54	317.77	321.14	324.83	329.35	334.07	338.37	342.03	345.48	348.57	350.52	353.38	357.35	362.85	367.62	371.81	376.55
634.59	630.2	624.56	618.31	612.16	606.08	599.84	593.57	587.6	581.73	575.77	569.72	564.15	559.3	554.48	549.31	543.66	537.92	532.15	526.22	520.54	515.03	509.66	504.1	498.38	492.86	487.14	481.62	475.75	469.94	463.7	457.56	451.43	445.86	440.39	435.03	429.68	424.56	419.42	413.97	408.14	402.38	396.67	391.13	385.24	379.44	373.77	368.18	362.55	356.25
411.44	407.29	403.26	398.72	394.12	389.09	384.43	380.39	376.71	374.47	372.07	370.03	366.99	363.86	360.66	357.45	354.58	351.49	348.14	344.4	339.92	334.81	329.34	323.62	318.02	312.2	308.2	305.67	304.12	302.83	301.22	297.46	292.59	286.89	282.67	281.29
260.39	251.8	243.49	235.52	227.84	220.55	213.33	206.01	198.37	190.64	183.31	176.06	169.09	162.11	155.1	148	140.85	133.76	126.75	119.73	113	106.41	99.916	92.937	85.399	77.639	70.151	63.004	55.809	48.653	41.435	33.351	24.883	17.608	11.441	6.215
257.41	252.64	248.28	244.09	239.93	235.28	230.44	225.27	220.39	214.87	209.23	203.55	198.65	193.91	188.69	183.2	177.52	171.68	165.94	160.72	157.1	154.19	152.01	149.18	146.01	142.41	138.83	135.09	131.32
160.57	158.79	155.57	151.7	147.88	144.69	141.47	137.34	132.35	127.61	123.38	119.18	114.53	109.87	105.83	102.18	98.48	94.017	89.199	84.402	80.352	77.206	74.154	71.44	68.408	64.202	59.297	54.054	49.992
122.7	121.23	121.44	123.08	124.7	123.96	123.32	124.7	126.05	125.8	124.43	124.32	126.79	129.42	130.84	130.13	129.11	128.27	127.83
523.08	517.2	511.27	505.9	500.13	493.78	487.64	482.01	476.46	470.84	464.96	458.88	452.77	445.97	439.44	433.01	427.02	421.59	416.11
424.59	426.17	427.92	429.33	431.16	432.94	433.34	433.45	432.68	433.69	434.81	436.85	438.33	439.3	439.61	439.65	440.13	441.9	443.55	444.71	445.92	445.86	445.87	447.41	451.06	454.99	460.4	468.22	471.2	475.05	473.17	476.29	475.81
488.47	492.42	496.09	500.55	505.6	510.45	515.09	519.21	523.18	527.07	531.27	535.63	540.87	545.1	549.21	552.78	557.8	563.05	568.29	572.83	577.58	582.54	587.15	592.11	597.27	602.84	609.24	616.61	621.76	624.51	627.25	632.12	638.14
25.124	31.724	37.385	43.03	48.848	54.694	60.333	65.501	70.764	75.99	81.751	87.584	93.645	99.384	105.12	110.96	116.5	120.59	123.89	128.97	135.98	143.8	150.79	155.84	161.25	164.76	170.31	174.6	181.38	188.01	194.89	200.8	205.44	210.91	216.95	219.87	222.64	223.82	227.98	231.07	234.12	237.31	240.35	243.4	245.39	247	249.72	253.85	260.67	267.25
384.62	384.1	384	384.26	384.22	384.66	384.88	385.45	385.47	385.65	385.84	386.19	386.54	386.62	386.94	387.35	387.85	387.45	386.99	387.34	388.28	389.58	391.25	392.95	394.64	395.32	396.8	398.26	400.53	402.44	404.91	407.65	409.79	410.04	410.36	410.59	412.16	412.32	412.72	412.58	413.47	414.97	416.65	418.49	419.7	420.79	421.33	421.97	424.09	426.23
466.4	466.33	466.04	466.22	466.4	466.59	466.01	466.04	466.53	467.64	469.21	470.82	472.57	473.8	475.65	476.83	478.36	478.36	477.98	477.2
544.24	550.16	556.34	561.77	567.24	571.19	576.63	580.18	584.28	589.09	593.92	598.29	601.27	606.18	613.96	619.81	623.81	626.56	631.38	637.02
93.871	94.222	94.611	95.722	97.08	98.481	99.424	100.97	103.04	105.4	106.96	108.36	109.85	111.19	112.45	113.71	115.57	117.67	119.92	122.08	124.03	126.35	128.64	131.54	134.28	137.85	141.48	145.11	148.18	151.16	154.44	157.95	161.49	164.52	167.23	169.41	171.18	172.71	174.19	175.93	177.84	179.91	182.38	185.31	188.7	192.1	195.3	197.82	200.37	203.02
636.66	634.8	632.6	630.09	627.33	624.45	621.67	618.76	615.88	612.53	609.1	605.81	602.89	600.08	596.93	593.7	590.46	587.37	584.17	580.36	576.37	572.64	569.58	566.99	564.56	562.43	560.27	558.41	556.55	554.57	552.4	550.12	548.14	546.14	544.7	543.06	540.96	538.25	535.44	532.73	529.75	526.69	523.78	521.05	518.4	515.81	513.22	510.84	508.74	507.13
204.33	201.95	198.95	192.47	188.28	184.21	181.21	175.16	170.42	167.84	165.77	162.05	156.24	150.61	145.51	143.23	140.6	138.8	136.45	134.61	132.21	129.39	126.61	123.58	120.79	117.82	114.84	111.72	108.61	105.49	102.37	99.251	96.133
178.95	175.36	170.58	167.76	162.11	157.34	149.55	144.29	139.51	135.8	132.44	127.69	124.68	122.24	120.48	115.09	108.99	101.99	95.705	89.413	83.999	77.857	71.194	64.129	57.749	51.513	45.65	39.991	34.332	28.672	23.013	17.354	11.694
139.28	133.35	129.26	126.18	123.44	119.84	116.15	112.55	108.53	104.7	100.74	97.626	94.289	90.947	87.312	83.504	79.472	75.894	71.331	66.369	61.749	57.661	55.644	52.931
129.51	122.84	116.53	110.53	105.24	100.49	95.633	90.575	85.197	79.341	73.278	67.201	61.193	55.119	49.147	43.26	37.472	31.251	24.894	19.184	13.842	9.1688	4.5533	0.22156
137.79	140.55	143.36	145.49	147.18	146.97	148.08	147.97	151.89	154.22	156.81	157.98	158.32	159.54	161.15	163.78	166.87	169.69	172.62	175.65	178.55	181.82	184.97	189.57	192.81	195.9	197.69	200.33	202.7	204.94	207.99	211.33	214.06	216.1	218.17	219.6	221.22	221.95	222.78	222.55	223.49	225.22	227.8	229.54	231.05	232.34	233.61	234.88	236.38	238.53
550.25	547.87	546.13	543.09	540.62	537.83	535.5	532.64	530.39	528.41	526.37	523.58	520.12	516.12	512.07	507.8	504.25	500.73	497.45	493.97	490.66	487.75	484.94	482.27	479.33	476.07	472.41	468.67	465.89	463.04	460.27	457.06	454.76	452.34	449.65	447.08	444.34	443.11	441.43	440.81	439	437.63	436.62	436.01	435.37	434.27	433.21	432	430.6	429.27
311.05	309.69	308.31	306.65	305.19	304.16	303.32	303.23	302.6	302.88	301.49	301.83	299.77	298.15	295.1	293.08	290.98	289.24	287.5	285.77	284.03	282.3	280.56	278.83	277.09	275.36	273.74	273.2	271.82	271.32	268.82	268.04	264.97	263.83	261.9
80.71	76.078	70.741	67.319	64.18	62.183	58.707	55.743	53.202	50.697	48.358	45.251	42.755	40.256	38.155	35.703	33.328	30.84	28.384	25.929	23.474	21.018	18.563	16.107	13.652	11.197	8.7624	6.4843	4.5052	3.0743	2.0843	1.539	1.0822	0.87277	0.53372
255.78	252.87	248.24	242.58	236.13	229.99	225.13	219.17	213.18	206.41	199.98	194.28	191.08	190.35	190.85	189.71	188.32	186.8	185.34	183.36	181.63	180.39	179.73	178.85	177.56	176.17	174.77	173.38
11.644	16.315	20.078	24.024	28.463	35.176	43.623	50.85	56.316	60.176	65.267	71.042	77.462	83.963	90.356	96.208	102.08	107.98	113.98	119.98	126.02	132.05	138.4	144.73	150.91	156.72	162.35	168.06
347.09	350.17	354.82	359.18	361.01	361.26	363.69	367.03	373.99	380.75	387.91	392.02	394.76	395.93	398.6	401.22	406.85	409.59	413.92	416.14	419.83	423.18	426.81	430.35	433.11	436.29	438.73	441.24
421.77	420.64	420.3	420.03	419.84	419.15	417.97	416.84	416.17	416.12	415.99	414.78	413.67	412.21	411.6	410.97	411.4	411.64	411.5	410.45	409.43	408.71	408	407.24	406.08	405.19	404.51	404.07
463.28	457.29	451.33	447.42	444.08	440.02	434.56	429.18	425.04	421.02	417.31	413.83	410.4	406.85	403.22	400.29	397.72	393.54	389.45	384.23	381.21	378.28	376.7	374.27	370.89	366.9	362.65	358.68
221.16	216.96	212.66	208.44	204.45	200.78	197.47	194.8	192.32	189.85	187.3	185.06	182.86	180.81	179.18	176.63	174.93	171.56	168.89	166.48	164.46	162.5	159.39	157.36	155.41	153.77	153.17	152.88
223.59	225.23	226.52	227.14	225.21	223.05	221.42	226.66	232.95	239.52	240.48	240.91	241.09	242.39	243.62	244.84	246.06	247.29	248.51	249.73	250.96	252.18	253.38	254.83	256.4	258.12	259.61	260.81	261.86	262.97	264.19	265.53	266.56	267.34	267.93	268.55	269.33	270.22	271.18	272.13	273.1	274.22	275.61	276.7	277.12	277.18	277.44	278.41	279.34	280.33
120.18	124.91	130.03	136.15	144.53	152.82	160.2	163.95	167.9	171.94	177.34	182.57	188.3	194.39	200.84	207.3	213.75	220.21	226.66	233.12	239.57	246.03	251.7	256.79	261.76	267.18	273.13	279.03	285.37	291.95	298.6	305.41	313.26	321.2	328.64	334.96	341.28	347.47	352.96	357.87	362.18	366.65	371.35	376.87	382.75	388.93	394.78	400.43	405.7	410.91
475.87	473.9	471.04	466.76	463.02	460.67	460.91	460.71	460.18	458.82	456.8	454.09	451	447.77	444.88	442.38	440.1	436.84	434.47	433.22	432.46	430.19	426.86	424.83	424.02	423.53	422.13	419.69	417.49	414.2	409.95	405.24	404.05	404.57	403.87	399.71	395.65	394.27	393.8	390.19	386.03	382.49	381.91	380.8	379.25	377.55	375.7	373.59	371.59	370.48
164.6	162.22	160.37	157.91	156.12	153.1	150.66	147.7	144.96	143.4	141.55	139.87	137.82	136.5	135.43	133.23	130.43	128.84	127.37	125.16	121.46	118.62	116.48	113.72	110.45	106.81	104.46	103.41	102.58	101.96	101.21	100.75	99.07	96.303	94.504	93.817	92.882	90.196	87.315	86.348	85.333	83.381	79.827	76.915	74.958	73.338	71.646	69.606	67.136	64.355
466.67	461.88	456.77	451.27	445.91	440.64	435.19	429.82	424.29	418.97	413.79	408.65	403.45	397.75	392.03	386	379.31	373.17	367.68	363.4	358.26	352.38	346.2	340.11	334.81	329.45	324.71	319.7	314.84	310.67	306.75	303.67	299.88
605.01	601.69	598.2	594.48	590.34	586.12	582.13	578.29	574.46	570.22	565.67	561.34	557.54	554.04	550.56	546.92	542.63	538.63	535.1	532.49	529.33	525.52	521.28	516.94	512.85	508.92	505.05	500.79	496.44	491.86	487.47	483.04	478.91
322.69	317.11	311.76	306.12	300.45	294.84	289.05	283.09	276.74	269.76	263.2	257.47	252.75	247.69	242.5	237.47	232.74	227.72	222.69	217.07	211.05	204.67	198.51
452.5	451.73	450.31	449.33	447.44	446.21	445.88	446.08	446.39	445.9	445.54	444.88	443.59	442.46	441.52	440.9	440.11	439.19	438.48	437.89	437.84	437.75	437.63
475.45	472.44	468.83	465.04	460.82	456.7	452.9	449.49	446.38	443.47	441.31	438.35	434.53	429.78	425.41	421.4	417.76	414.37	411.38	408.19	405.46	402.98	400.97	397.45	394.43	389.65	387.23	384.03	382.3	379.32	375.61	372.38	369.29
359.6	353.99	349.12	344.31	339.37	334.42	329.58	325.11	320.73	316.4	311.52	306.82	302.01	297.65	292.91	287.85	282.6	276.96	271.28	265.65	260.35	254.93	249.02	243.74	238.82	234.73	230.1	225	218.41	212.28	206.62	202.26	197.47
454.5	456.33	457.92	459.08	460.05	460.73	461.64	462.61	463.78	464.94	465.76	466.92	468.15	469.56	471.2	472.64	474.38	476.14	477.91	479.44
296.8	300.96	304.64	308.39	311.77	315.77	319.76	323.74	327.12	330.48	334.32	338.75	342.79	346.67	350.2	354.14	358.34	362.72	367.97	372.87
118.18	112.47	107.01	100.93	95.128	89.158	83.569	77.992	72.399	66.91	61.493	56.124	51.182	46.333	41.687	36.892	31.902	27.16	22.573	18.284	13.164	7.9184	3.2874	-0.5836
451.58	452.37	452.76	452.21	451.31	449.89	448.27	446.9	445.19	444.09	443.29	443.62	444.59	445.61	446.74	447.87	449.3	450.39	451.29	452.11	452.62	453.16	452.78	452.57
351.36	345.05	338.91	333.07	328.73	324.33	319.78	313.15	307.08	301.3	296.97	292.82	287.75	282.91	278.52	275.45	272.02	267.99	263.62	259.3	254.4	249.13	244.01	239.31
191.02	185.28	179.62	173.89	168.51	163.13	158	152.26	147.13	142.31	137.84	132.85	127.58	122.05	116.77	111.68	106.89	102.06	97.257	92.552	87.884	83.387	78.386	73.357
137.86	136.68	135.42	133.27	131.22	129.57	128.46	127.35	125.9	124.61	122.69	120.45	118.24	115.31	112.11	108.47	105.42	102.76	101.06	99.342	97.338	95.174	92.9	90.853	88.455	86.491	83.619	80.465	78.452	77.279	76.077	73.897	71.707	69.994	68.541	67.317	66.095	64.875	63.776
521.33	523.66	525.66	528.54	530.97	533.85	536.6	539.04	541.68	544.03	546.27	548.39	550.55	552.56	554.41	556.46	558.82	561.04	563.71	566.26	569.45	571.68	574.29	576.3	578.98	581.51	583.68	585.32	587.13	590.01	593.11	596.45	599.27	602.25	604.96	607.73	610.4	612.97	615.51
440.01	438.12	436.24	434.35	432.47	431.13	430.37	429.6	427.23	423.24	419.14	416.65	415.24	414.12	412.52	411.03	409.49	408.27	406.71	405.03	403.29	401.59	400.89	398.62	397.68	393.99	390.24	385.88	383.57	382.91	380.65	377.44	373.7	370.55	368.53	367.4	365.89	363.63	361.75	360.41	359.4	357.04	354.8	352.14	349.29	345.89	342.48	342.42	343.41	345.13
276.86	283.51	290.15	296.8	303.44	309.36	315.41	320.91	327.05	332.91	338.78	345.27	352.09	359.46	366.02	372.12	377.94	383.84	389.8	395.92	401.61	407.38	413.52	419.76	426.55	433.04	440.01	446.73	453.22	459.51	465.32	471.38	477.37	483.68	489.84	496.41	502.66	509.09	515.63	522.54	529.48	536.98	544.3	551	556.15	560.91	565.98	572.8	580.21	588.36
118.59	114.97	111.77	107.62	103.81	99.816	96.616	93.461	91.103	89.245	88.145	86.799	85.127	82.69	80.092	77.128	74.469	72.044	70.138	68.492	66.846	65.2	63.553	61.907	60.261	58.615	56.969	55.323	53.676	52.03	50.171	48.021	45.593
197.62	192.61	188.01	180.22	173.85	167.03	161.15	154.8	148.5	143.01	138.08	133.18	129.29	125.61	122.26	116.63	110.42	103.28	96.842	89.841	82.841	75.841	68.841	61.841	54.841	47.841	40.841	33.841	26.84	19.84	12.881	6.3545	0.016896
457.18	450.81	444.11	437.67	434.06	428.45	424.72	419.12	416	411.21	405.1	399.09	393.41	388.21	382.84	377.04	370.65	364.18	357.8	351.61	345.93	340.4	334.88	328.83	322.79	317.07	311.45	305.35	298.89	292.46	286.62	281.03	275.66	270.29	264.92	259.55	254.18	248.81	243.73	238.4	233.29	227.84	222.59	217.06	211.48	206.01	200.55	195.15	189.85	184.93
100.99	101.33	101.14	101.04	99.227	97.931	95.695	94.155	92.099	90.397	89.406	88.425	88.03	87.338	86.517	85.265	84.056	83.024	82.11	81.368	80.558	79.865	79.073	78.353	77.967	77.952	78.201	78.971	80.096	81.159	81.533	81.425	81.163	80.9	80.638	80.375	80.113	79.85	79.59	79.521	79.671	79.946	80.355	80.722	81.18	81.078	80.724	80.124	79.639	79.109
100.55	100.68	103.24	107.82	109.86	111.83	113.43	114.88	115.92	117.47	119.29	122.08	125.12	128.64	132.05	135.39	138.65	142.31	146.96	151.33	155.91	159.54	163.8	167.78	171.53	175.05	178.99	183.69	189.16	195.39	201.8
10.187	16.105	23.072	31.161	38.277	45.518	52.943	60.071	67.285	73.942	79.998	85.174	90.386	96.412	102.61	108.78	114.25	119.34	124.4	129.9	135.27	140.67	145.03	149.66	153.63	158.07	162.76	168.44	174.11	178.87	182.96
66.897	70.242	74	78.236	81.937	84.965	89.264	93.137	97.375	100.19	101.62	104.66	108.47	115.25	121.07	125.9	129.59	134.13	138.93	139.33	137.07	135.43	139.96	145.47	152.49	158.02	164.15	170.28	176.42	182.55	188.33	193.75	198.81	205.07	210.83	216.07	220.11
154.19	153.61	152.59	150.91	149.91	147.99	146.2	143.49	141.29	138.54	135.06	132.22	129.79	128.51	126.66	124.53	121.54	118.63	115.84	113.86	111.44	109.35	106.86	104.56	102.19	99.74	97.298	94.855	92.412	89.969	87.49	84.975	82.424	80.458	78.543	76.681	74.387
6.7853	8.311	8.4207	8.4752	8.4441	11.123	13.48	16.903	19.54	23.229	27.125	29.83	32.814	35.447	40.154	44.981	49.898	53.951	57.299	60.995
131.65	130.91	128.85	126.53	124.27	122.92	121.47	120.64	120.3	120.21	119.64	118.37	116.84	115.31	114.25	113.54	113.14	112.6	112.18	111.68
467.24	463.64	459.57	455.54	451.43	447.54	443.55	439.69	435.82	431.96	427.87	423.63	419.34	413.88	409.37	405.16	402.48	398.97	395	390.31	385.74	381.21	377.11	372.94	369.17	365.53	362.01	358.17	354.37	350.2	344.94	338.56	332.17	326.32	320.84	315.1
438.94	444.8	450.89	457.15	463.31	469.31	475.13	480.82	486.27	491.94	497.53	503.37	509.01	514.9	520.66	526.32	531.92	537.63	543.67	549.4	555.25	560.71	566.26	571.64	577.29	582.87	588.33	593.7	599.17	604.73	610.7	616.46	622.26	627.47	632.73	637.88
116.15	113.08	110.29	107.64	105.07	104.93	104.57	103.77	100.84	95.63	88.375	80.028	73.603	70.188	67.398	65.378	62.595	59.704	56.163	52.655	49.407	46.659	43.984	41.157	38.44	36.335	34.422	31.959	28.492	24.174	18.926	13.055	7.4177	2.3895
254.66	250.32	246.07	240.84	235.71	230.61	226.65	222	217.43	211.91	206.23	200.55	195.52	191.04	186.56	182.14	177.76	173.83	170.01	166.16	161.92	157.51	152.76	147.42	142.15	137.31	132.7	127.76	122.65	117.23	111.73	105.72	100.08	94.43
358.66	356.38	354.94	353.95	353.04	351.88	350.38	348.64	347.05	345.52	343.94	341.5	338.56	335.32	332.19	329.56	327.27	325.54	323.78	321.67	319.09	316.27	313.57	310.89	307.92	304.78	301.63	298.7	295.8	293.14	290.58	288.22	285.78	283.44	281.11	278.81	276.8	274.87
18.686	26.722	34.814	42.937	50.948	58.695	66.57	74.305	82.204	90.073	98.001	105.77	113.56	121.42	129.31	136.91	144.04	151.04	158.09	165.18	172.24	179.11	185.91	192.5	199.03	205.63	212.21	218.82	225.34	232.28	239.13	245.93	252.32	258.64	264.77	270.97	276.63	282.3
427.75	425.13	420.27	416.2	412.59	409.99	407.58	405.65	403.82	402	400.64	399.33	396.4	393.8	392.08	390.4	387.57	383.39	380.69	378.23	375.88	373.76	370.8	368.22	365.55	365.17	365.54	366.58	366.7
316.06	314.03	311.05	308.14	305.43	303.11	301.08	298.99	296.52	293.82	291.02	288.28	285.19	282.49	279.45	274.7	269.25	263.98	260.35	256.59	252.34	248.08	244.38	241.23	238.17	234.99	231.64	228.98	226.41
350.81	354.39	358.81	363.82	368.47	372.75	376.63	380.54	384.59	388.63	392.54	396.33	400.22	404.44	408.82	412.95	416.62	420.45	424.59	428.65	432.14	435.36	438.79	443.36	447.73	452.04	455.95	460.24	464.05	467.37	470.36	473.43	475.78	477.64	478.82	479.84	481
457.75	452.3	446.45	440.35	434.21	427.94	421.56	415.34	409.27	403.26	397.24	391.09	384.83	378.47	372.33	366.31	360.33	354.54	349.09	343.76	338.3	332.92	328	322.88	317.83	312.44	308.35	304.25	300.19	295.23	289.98	285.01	280.31	275.94	271.52	266.53	261.45
459.1	451.68	444.27	436.47	428.93	421.45	413.91	405.99	398.22	390.65	383.19	376	369.08	362.41	359.61	354.42	350.93	343.86	338.77	332.39	323.55	315.03	306.08	298.79	290.3	281.26	271.86	262.71	253.71	245.06	237.07	229.58	222.63	215.94	209.05	201.79	194.46	187.3	180.09	172.85	165.54	158.32	151.12	144.06	137.12	130.36	123.7	117.26	110.61	104.11
408.01	406.45	405.28	404.14	403.47	403	402.46	401.76	401.51	401.71	402.28	403.12	403.82	404.33	405.39	406.68	408.64	409.37	410.93	412.19	411.71	410.95	409.5	412.77	415.39	418.15	418.63	419.25	420.35	421.63	423.18	424.81	425.89	426.22	425.8	425.29	425.04	425.04	425.32	426.04	427.35	428.99	430.93	432.81	434.72	436.48	438.14	439.99	441.68	443.7
429.59	427.63	426.31	424.99	424.98	424.68	424.39	424.23	424	423.61	422.71	421.31	419.42	417.45	415.87	414.24	412.16	409.47	406.47	403.9	401.47	399.65	397.62	395.51	393.22	390.24	387.17	383.84	381.14	378.34	375.54	373.11	371.03	369.32	367.56
263.2	258.7	254.13	250.29	247.17	244.04	240.68	236.87	232.9	228.96	225.09	221.36	217.52	213.92	210.14	206.36	202.58	198.73	194.97	191.16	187.6	184.42	181.36	178.74	175.83	173.71	171.24	168.97	166.03	163.16	160.28	157.63	155.19	152.98	150.73
457.49	451.85	445.49	438.15	430.62	423.42	416.28	408.86	401.35	393.86	386.33	378.42	370.63	363.15	356.27	349.63	342.85	335.87	328.66	321.59	314.6	307.44	300.13	292.75	287.97	283.77	280.18	272.57	266.13	259.9	255.56	251.03	246.7	242.41	237.01	231.3	225.97	220.93	215.95	209.86	203.36	196.92	191.32
462.11	464.03	465.71	466.87	468.31	469.4	470.97	472.33	473.66	474.62	474.92	475.54	476.31	477.13	477.56	477.11	476	474.37	473.41	473.56	474.21	474.89	474.47	473.88	471.25	468.81	466.58	465.38	465.06	464.67	465.2	465.33	465.47	466.05	466.35	466.52	465.69	464.61	463.15	461.88	460.81	459.92	459.03
240.35	233.83	228.17	222.94	217.34	211.48	206.71	201.95	198.11	193.69	190.08	185.58	180.62	175.02	168.68	162.19	155.1	147.37	138.06	129.8	123.17	118.17	112.14	105.47	97.397	90.305	83.416	78.127	73.061	66.886	61.279	54.465	50.033	46.105	42.982	37.991	31.164	23.308	15.408	8.2448
465.62	467.26	469.84	472.02	472.46	471.76	470.01	469.23	467.47	466.9	465.26	464.14	463.38	463.33	463.1	462.45	461.76	461.77	462.65	463.23	463.71	463.43	463.47	463.79	464.38	464.5	463.62	462.62	462.07	462.7	463.32	463.56	462.89	462.4	462.05	462.31	462.79	463.66	464.08	464.13
5.8681	7.6096	9.1937	10.59	11.727	12.63	13.761	15.131	16.768	18.212	19.207	19.686	19.876	19.628	18.897	17.926	17.078	15.996	14.67	13.233	12.296	11.839	11.588	11.243	11.038	10.886	10.715	10.573	10.693	11.084	11.551	12.215	13.16	14.254	15.38	15.647	16.547	17.953	20.752	23.36	26.025	28.95	31.951	34.466	36.226	37.779
288.82	295.71	303.38	311.87	319.85	327.43	334.9	342.88	351.07	359.16	367.04	375.01	383.39	392.18	400.61	408.68	416.46	424.25	432	439.62	447.27	454.83	462.46	470.05	477.53	484.67	491.84	499.03	506.49	514.3	522.69	531.27	539.89	547.9	555.67	563.03	570.74	578.6	586.74	594.89	603.07	611.19	619.28	627.59	635.11	642.43
329.29	333.9	338.62	343.48	347.89	352.49	356.92	361.27	365.26	368.85	372.5	376.27	380.13	383.99	387.58	391.79	395.5	399.36	401.22	402.65	405.09	408.32	410.47	410.86	411.24	412.91	414.69	416.93	419.74	422.77	426.22	429.94	434.38	438.35	441.95
410.2	413.04	415.31	417.27	419.29	421.46	423.78	426.28	429.36	432.28	434.97	437.33	440.17	443.48	446.92	449.67	452.61	455.49	460.22	464.34	468.48	471.81	475.21	478.22	480.62	483.33	486.56	490.13	493.63	497.11	500.06	502.67	505.67	509.18	512.89
377.39	382.52	387.24	392.05	396.76	401.37	405.86	410.66	415.85	421.52	427.5	433.43	439.62	445.84	451.83	457.63	463.49	469.47	475.06	480.35
413.85	417.44	421.29	425.56	430.05	434.76	439.37	443.53	447.24	450.83	454.5	458.25	462.22	466.35	470.54	474.54	478.51	482.31	486.13	489.95
62.076	64.699	66.968	69.068	70.872	72.853	75.289	77.945	80.891	82.843	85.083	88.086	92.177	96.095	99.647	103.05	106.27	109.55	112.76	116.44	119.63	123.36	127.18	131.12	134.52	137.95	140.45	142.83	145.39	149.57	154.15	157.96	160.88	163.58	166.32	169.32	172.8	177.09	181.43	185.78	189.81	193.68	196.7	199.41	202.47	206.3	210.21	213.95
179.95	183.7	187.23	190.8	194.43	197.97	201.62	205.42	209.18	212.58	216.17	219.49	222.4	224.51	226.94	230.21	234.14	238.05	241.49	244.68	247.98	251.31	254.25	256.99	260.01	263.25	267.27	271.25	275.87	279.42	282.93	285.5	288.59	291.59	294.96	298	300.9	303.41	305.92	308.59	311.71	315.07	318.49	321.92	325.3	328.71	331.59	334.23
47.31	51.119	57.068	62.214	65.665	66.995	69.393	71.956	74.144	77.336	81.381	85.156	87.95	91.966	97.673	101.9	105.79	108.41	111.24	114.11	117.07	120.8	124.71	128.27	131.1	133.84	138.38	142.33	145.72	148.33	150.88	153.33	156.65	159.87	163.11	165.53	167.71	170.33	173.05	176.06	179	181.87	184.72	187.11	189.63	192.16	195	197.56	200.07
415.68	413.87	412.72	412.85	412.65	411.99	411.38	410.98	411.33	410.89	409.67	408.04	407.57	406.77	406.42	405.44	406.57	407.31	407.79	408.23	408.61	409.27	408.28	406.8	405.51	403.88	402.52	400.83	400.38	400.38	399.92	398.75	397.61	397.45	397.96	397.66	395.78	394.45	394.43	395.65	395.38	394.1	392.71	388.84	386.03	382.95	382.93	382.43	382.01
18.369	24.487	30.299	35.417	39.259	42.38	45.021	49.131	53.995	60.113	66.04	71.908	77.114	81.886	86.694	91.367	95.768	97.847	98.806	100.34	103.55
81.095	83.298	85.928	88.493	91.412	94.28	97.272	100.21	104.07	107.96	111.95	115.46	119.02	122.44	125.77	129.31	132.64	135.33	137.59	141.5	146.24
257.71	259.46	260.89	262.83	265.49	268.68	271.98	275.22	278.47	281.41	284.35	287.53	291.05	294.53	297.56	300.02	302.3	304.65	307.75	311.15	315.28	319.41	323.78	328.28	333.2	338.73	344.38	349.7	354.73	359.42	363.87	367.71	371.49	375.71	380.54	385.71	390.97	396.01	400.33	404.66	408.92	413.42	417.43	421.31	425.24	429.35	433.88	438.51	443.11	447.41
359.52	361.71	364.21	366.7	369.37	371.92	374.74	377.88	381.17	384.59	387.75	390.69	393.07	395.2	397.47	400.53	403.89	407.3	410.45	413.54	416.54	419.32	422.04	424.57	426.98	428.91	430.36	431.6	433.33	435.8	438.51	440.99	443.15	445.06	446.47	447.08	447.37	447.95	448.9	449.62	450.04	450.34	450.98	451.63	452.4	453.25	454.12	455.08	456.27	457.44
118.14	123.17	126.72	133.37	137.15	139.67	140.55	142.6	145.31	148	151.04	154	157.28	159.68	161.74	163.52	165.87	168.77	171.87	175.26	178.4	181.24	184.1	187.26	191.22	195.12	199.04	201.86	203.96	205.78	208.76	212.9	217.77	222.65	227.52	232.39	236.83	241.38	245.42	248.9	251.88	255.32	259.5	264.41	268.82	273.05	276.7	280.86	285.35	290.15
151.81	155.9	158.81	160.93	163.58	165.95	168.88	171.35	174.61	177.81	180.89	183.47	186.25	189.45	192.53	195.74	198.67	201.57	204.49	207.44	210.75	213.87	217.06	220.13	222.81	225.36	227.62	229.93	232.16	234.45	236.97	239.48	242.04	244.59	247.15	249.71	252.01	255.04	258.14	262	264.92	267.71	270.23	273.11	276.21	278.83	281.27	282.97	284.11	285.13
330.51	324.6	317.95	310.6	303.69	297.92	294.17	290	285.21	279.5	274.03	268.28	262.07	256.35	251.32	247.14	242.83	238.31	233.61	229	224.57	220.24	215.77	211.26	206.59	202.09	197.08	191.77	186.13	180.49	174.86	169.22	163.58	157.94	152.3	147.07	139.86	132.12	122.95	115.13	107.52	102.33	99.203
544.1	543.69	542.27	539.98	537.76	535.36	532.28	529.23	527.13	525.98	524.69	522.89	520.83	519.03	517.84	516.95	515.92	514.87	513.76	513.25	512.78	512.23	511.96	511.3	510.56	509.06	507.85	506.7	505.51	504.33	503.14	501.95	500.77	499.58	498.51	497.72	497.26	496.53	495.48	494.39	493.62	492.13	489.61
13.925	14.91	15.271	15.231	15.004	14.959	15.42	16.548	18.405	20.147	21.563	22.71	24.152	26.011	27.16	26.252	24.244	22.283	21.752	21.734	22.755	24.896	27.387	29.438	33.086	38.946	45.221	50.497	54.294
178.39	171.6	163.69	155.47	147.63	140.18	132.76	125.56	118.8	112.9	107.6	102.37	97.039	91.315	85.115	78.36	70.887	63.68	56.99	50.984	44.761	38.618	32.276	26.065	20.27	15.278	10.495	5.8328	0.94031
9.1292	13.052	19.127	25.482	30.463	33.856	38.205	43.316	48.71	54.535	59.639	64.569	69.474	74.508	79.53	84.19	88.921	92.91	96.205	98.617	101.53	104.76	107.78	110.62	113.56	116.68	119.67	122.09	124.08	125.44	126.17	126.29	126.03	125.59	125.5	125.89	126.72	127.64	129.07	130.53	132.42	134.19	136.77	140.11	143.78	147.26	150.45	153.18	155.46	157.15
305.12	301.49	298.22	294.8	291.18	287.79	284.15	279.97	276.15	272.57	269.15	265.42	261.24	256.91	252.46	248.13	244.43	240.32	236.03	230.97	225.86	220.81	216.23	211.86	207.56	202.96	198.02	192.45	186.92	181.68	176.56	171.18	165.64	160.07	154.64	149.42	144.37	139.27	132.46	126.85	122.07	119.3	115.75	110.07	104.75	99.694	96.423	92.158	88.828	83.934
361.95	355.54	348.19	341.3	334.48	328.19	322.34	316.97	311.37	305.37	300.78	297.78	294.81	289.34	282.96	276.4	271.57	266.83	262.91	257.75	252.51	246.48	240.81	236.33	232.89	228.76	224.02	218.19	213.18	207.93	202.72	197.01	190.84	184.46	178.16	172.08	166.11
143.03	139.56	135.23	131.9	128.98	128.08	125.56	121.19	114.8	108.42	104.28	100.77	97.935	94.07	89.731	85.093	79.102	73.511	68.649	65.128	62.581	59.243	55.649	51.546	48.448	44.655	39.872	34.406	29.636	24.915	19.905	15.225	10.987	7.3713	4.3388	2.1893	0.11126
326.1	329.54	332.91	333.67	332.29	331.66	332.24	332.26	331.5	330.8	332.22	334.18	336.14	338.1	340.06	342.02	343.97	345.93	347.84	350.25	352.2	354.14	355.52	357.54	359.59	361.86	364.21	366.74	369.06	370.22	372.01	373.97	376.94	379.44	381.95	385.74	390.18	394.26	396.68	398.32	400.4	403.35	406.46	409.65	412.74	417.44	422.63	428.5	433.53	438.22
618.35	614.05	609.2	604.08	598.61	593.04	588.01	582.74	577.65	572.45	567.61	562.96	558.3	553.65	549	544.35	539.7	535.05	530.72	525.03	519.03	512.74	507.83	503.32	498.75	493.84	488.87	484.02	479.45	475.28	470.16	464.97	459.17	454.16	448.93	443.29	437.95	432.83	428.38	423.78	418.96	414.72	409.39	404.94	399.22	393.34	386.59	380.71	376.59	373.18
209.97	213.94	218.01	222.16	225.98	229.53	232.65	235.18	238.49	242.28	246.86	250.72	254.57	256.64	258.63	260.35	264.52	268.54	273.94
582.02	576.49	569.6	564.67	559.45	556.14	552.02	548.61	543.4	538.4	532.7	528.04	522.79	519.82	516.6	514.06	509.11	501.69	496.17
194.28	198.26	202.28	206.15	209.09	213.24	217.92	224.44	228.78	234.36	239.78	247.73	255.41	263.44	269.58	275.02	279.94	285.09	290.43	295.23	299.76	303.63	307.3	311.18	315.05	320.16	325.36	330.35	334.73	339.48	344.87	351.45	358.14	364.58	370.27	376.02	381.82	387.83	394.37	399.02	404.32	408.8	415.14	419.77	424.96	430.69	437.36	443.83	449.93	456.03
564.28	559.58	554.84	549.7	544.42	539.3	534.31	529.53	524.32	519.61	515.02	510.71	505.87	501.81	497.19	493.9	490.72	487.84	484.05	479.31	474.77	469.4	464.45	459.81	456.2	453.21	450.2	447.07	443.19	439.35	435.3	430.47	426.99	423.6	420.71	416.61	412.64	409.77	404.68	400.2	395.06	391.92	387.84	383.42	378.71	373.94	369.62	366.1	363.08	359.81
199.67	192.48	185.8	179.25	173.6	167.54	161.61	155.32	148.79	141.73	134.37	127.17	120.63	114.91	109.82	105.03	101.46	97.038	93.162	87.272	81.347	74.394	69.575	64.315	58.226	51.274	46.236	42.541	38.282	32.526	26.925	21.611	18.048	14.732	10.809	6.3416	2.1415	-1.2295
283.61	281.2	277.68	273.4	268.74	263.79	260.4	257.24	254.3	250.96	247.54	244.25	241.59	239.41	237.45	235.73	234.65	233.43	231.69	229.32	227.03	224.86	222.47	219.87	216.91	214.83	213.77	212.66	209.99	206.85	202.33	199.76	196.03	191.88	187.84	182.75	179.79	175.14
386.87	383.12	379.27	375.2	371.29	367.63	364.4	361.31	358.59	356.91	355.75	354.72	353.09	350.9	348.47	344.82	341.19	336.6	331.9	327.34	323.23	319.64	316.06	313.19	310.92	308.22	304.92	301.19	297.82	294.37	291	287.34	284.5	281.26	277.61	272.73	267.58	262.38	257.02	251.52	245.92	240.38	235.01	229.64	224.23	218.43	212.64	207.12	202.01	197.12
438.57	430.5	422.26	414.19	406.48	398.93	391.52	384.02	376.79	370.03	363.16	355.63	347.33	339.58	332.26	325.99	319.57	312.54	304.19	295.23	286.05	276.78	268.05	259.46	250.87	241.61	232.57	223.91	215.6	207.56	199.44	191.22	182.57	174.06	165.45	157	148.65	140.3	132.14	124.03	116.36	108.83	101.48	94.303	87.51	80.678	73.486	66.138	58.877	51.89
131.51	130.26	129.2	128.02	127.06	126.45	126.34	126.56	126.7	126.74	126.46	126.18	125.92	125.75	125.59	125.57	125.51	125.75	126.64	128.29	130.59	132.94	135.46	137.97	140.14	141.78	142.9	144.21	145.25	145.94	146.38	148.02	150.33	152.72	154.3	155.36	156.07	156.74	157.76	159.22	161	163.33	165.95	169.44	173.09	177.46	181.49
236.91	244.85	252.69	260.6	268.63	276.91	285.53	294.58	303.72	313.43	322.43	330.92	338.58	346.78	355.56	364.62	373.74	383.3	392.82	402.33	411.35	420.49	429.85	439.38	448.85	457.98	466.83	475.67	484.49	493.38	502.21	510.76	519.17	527.35	535.68	544.24	553.1	562.27	571.33	580.08	588.63	596.63	604.98	613.51	622.79	631.52	640
370.4	372.86	375.53	377.89	379.99	382.21	384.44	386.83	389.25	391.59	393.45	395.71	396.31	395.63	396.03	397.13	399.66	402.49	406.21	409.97
285.32	278.96	273.19	267.96	263.07	258.17	252.08	245.81	239.75	234.39	229.07	223.91	219.3	216.01	212.59	209.03	204.75	199.64	194.35	187.06
339.18	340.19	342.23	344.84	348.2	351.49	355.07	359.15	362.88	366.3	369.57	373.15	375.54	377.16	379.75	384.87	391.8	398.12	403.22	407.71	410.9	414.01	416.47	419.16	419.62	421.37	424.05	428.57	432.07	433.7	435.83	437.98	441.41	443.8	445.58	447.16	448.81	451	453.28	456.27	458.32	459.92	462.54	465.64	469.85	472.42	475.02	476.56	477.99	479.09
281.3	274.79	268.5	262.45	256.47	250.72	245.21	239.9	234.74	229.55	224.56	219.59	213.76	207.3	201.48	196.06	190.92	184.95	180.18	176.55	172.7	167.78	161.67	156.15	150.03	144.59	139.46	135.16	130.35	125.41	120	114.25	108.03	101.82	95.767	89.903	84.363	77.893	71.308	65.77	61.434	56.646	52.148	46.73	42.585	36.309	30.665	23.659	17.484	11.81
137.93	143.69	149.11	153.9	161.15	168	175.39	182.75	189.63	196.01	201.9	208.17	214.44	220.71	226.98	233.25	239.52	245.79	251.47	257	261.9	267.13	272.79	279.36	286.46	293.09	299.68	306.03	312.75	319.34	325.98	332.44	338.79	345.05	350.95	356.97	363.06	369.56	375.48	381.56	387.72	394.32	400.52	406.41	412.15	417.88	423.74	429.73	435.79
203.55	201.16	199.13	197.19	196.38	196.1	195.45	192.99	190.71	188.84	187.38	185.35	183.32	181.29	179.27	177.24	175.21	173.18	172	172.45	174.22	176.16	176.22	174.72	171.96	169.46	167.12	165.16	163.15	161.06	158.84	157.01	155.7	154.74	153.45	151.53	148.7	145.05	141.47	138.28	135.06	131.63	128.15	125.29	122.64	119.99	118.19	116.05	113.92
6.346	8.2724	10.116	12.429	15.451	18.955	22.387	26.006	29.719	33.8	37.324	40.91	44.299	47.514	50.56	52.39	55.184	58.22	62.565	66.435	70.065	73.581	76.953	80.175	83.172	85.958	88.379	89.849	91.379	93.164	94.043	93.149	90.475	88.408	88.262	89.855	92.119
441.11	448.07	455.02	462.62	470.64	477.94	484.93	490.96	497.14	503.5	509.97	517.37	523.27	528.81	533.31	540.01	546.66	553.48	559.5	565.81	571.74	577.81	583.24	588.39	592.67	597.21	601.44	607.37	613.72	620.8	624.85	626.91	627.22	628.81	631.98	635.75	639.35
470.99	466.98	462.22	456.67	449.86	442.73	435.28	427.87	420.33	412.55	404.83	397.39	390.44	383.5	376.47	369.41	362.69	356.38	350.56	344.98	339.34	334.13	329.41	325.36	321.31	317.26	313.21	309.47	305.66	300.42	293.75	288.14	285.34	283.87
360.42	365.41	369.86	374.15	377.51	381.17	384.81	388.56	392.27	395.79	398.94	401.38	403.28	404.83	406.4	408.55	410.68	412.54	413.56	414.46	415.57	417.04	418.59	420.17	421.75	423.33	424.91	427.14	430.03	433.78	437.42	440.65	442.91	444.83
251.08	246.97	242.66	238.28	234.64	230.39	225.14	221.36	215.93	212.65	207.23	204.41	201.16	198.6	195.35	191.17	187.12	182.04	177.36
305.78	306.09	306.7	307.39	308.14	308.61	309.32	309.92	311.03	312.55	314.59	316.85	318.95	321.1	323.35	325.62	327.72	330.35	333.04
108.1	105.7	102.36	100.01	97.162	93.857	90.813	87.593	84.608	81.252	78.695	76.064	73.954	68.725	66.189	62.822	63.684	62.94	63.578	61.491	59.185	55.398	54.009	50.467	48.857	45.399	43.038	40.524	41.102	43.551	45.635	46.09	45.115	44.034
361.8	363.58	366	368.66	370.91	372.65	373.97	375.4	376.83	378.32	379.82	381.46	383.46	385.19	387.2	388.73	390.65	392.19	394.02	395.53	397	398.75	400.68	403.38	405.5	408.45	412.11	415.3	417.07	416.99	417.72	418.51	419.75	420.94
143.05	149.57	156.07	162.76	169.44	176.16	183.04	189.79	196.23	202.48	208.42	213.37	217.25	220.08	222.9	225.73	228.63	232.49	236.57	240.99	245.33	250.24	255.64	261.04	266.19	271.26	276.06	280.84	285.4	291.99	298.12	304.69	309.88	315.9	321.86	327.61	333.59	339.47	345.24	350.8	356.43
315.46	316.56	318.37	320.1	321.64	322.79	324.17	325.52	326.88	328.56	330.41	332.57	334.58	336.78	338.98	341.18	343.26	345.3	347.26	349.46	352.07	355.21	358.27	361.31	364.07	366.87	369.3	371.83	374.35	375.36	378.86	383.78	390.76	395.31	399.03	403.13	407.64	412.1	416.47	420.93	425.54
209.36	207.1	205.04	203.14	201.62	200.14	199.46	199.59	198.89	197.58	197.41	198.53	200.63	201.82	202.94	204.54	205.26	205.47	203.95	203.12	202.56	203.33	204.23	205.05	205.19	205.79	206.78	208	209.17	210.41	211.58	212.84	214.03	215.23	217.04	218.6	220.04	220.79	222.09	223.72	225.46	227.18	228.69	230.12	231.37	232.51	233.47	234.38	235.35	236.22
88.288	97.169	104.69	110.8	116.15	123.59	132.48	141.49	148.41	155.44	163.17	171.22	177.87	184.45	191.36	199.41	207.01	214.77	222.53	230.46	238.23	246.03	253.46	260.93	268.02	275.35	282.88	290.73	298.65	306.47	314.16	321.89	329.63	337.2	344.93	352.03	358.75	364.88	371.46	378.44	385.69	393.08	400.43	407.78	414.89	421.68	427.99	434.2	440.79	447.61
140.21	144.91	149.43	154.09	158.56	163.31	167.97	172.36	176.21	179.78	183.36	187.34	191.66	196.2	200.92	205.87	211.08	217.38	224.37	230.45	235.04	238.01	241.57	245.79	250.82	255.81	259.55	262.96	265.25	268.02	270.15	273.09
136.3	135.63	135.84	135.63	134.34	133.04	132.08	131.36	130.21	128.88	127.79	126.3	124.34	122.05	119.69	117.66	115.82	113.98	111.91	110.13	107.62	105.15	100.49	96.216	90.307	86.523	84.171	82.901	81.302	77.915	74.729	71.041
359.85	366.04	371.36	376.71	381.53	386.56	389.9	391.14	391.66	393.1	397.41	402.71	409.01	414.45	418.91	422.93	426.55	429.92	432.81	435.78	438.57	441.06	443.8	446.8	450.2	453.87	457.02	459.53	461.74	464.21	466.29	468.74	470.6	472.78	473.8	475.89	478.17
3.5418	4.8242	6.3068	8.5318	11.054	13.82	16.95	20.138	22.668	24.457	27.376	32.026	38.231	43.626	48.276	53.628	58.422	63.072	66.376	70.317	74.131	77.594	80.851	84.316	87.815	92.245	95.966	99.924	102.99	107.01	111.01	115.54	120.09	124.32	128.33	132.67	137.42
164.81	165.99	167.05	168.14	169.43	170.54	171.5	172.56	173.72	175.34	176.98	178.66	179.8	180.45	180.82	181.57	182.82	184.34	185.69	187.27	188.78	190.45	191.74	193.11	194.04	195.02	195.85	196.89	197.83	198.95	200.05	200.79	200.91	200.8	200.52	200.39	200.22	200.27	200.37	200.59	200.81	201.16	201.67	202.24	202.1	202.9	204.76	206.81	208.5	209.48
577.87	570.8	564.54	558.23	552.07	545.67	539.09	532.75	526.38	520.14	513.53	507.08	500.26	493.32	485.99	479.21	472.76	466.52	459.96	453.12	445.92	438.6	431.24	424.3	417.2	410.28	403.31	396.82	390.49	384.17	377.51	370.45	363.18	355.99	349.01	341.98	334.88	327.86	320.85	313.73	306.26	298.76	291.59	284.75	278.52	271.94	265.16	258.28	251.15	244.06
304.77	303.44	303.15	303.46	303.86	304.34	304.53	305.6	306.68	308.05	308.89	309.6	310.56	311.69	312.88	313.01	313.26	312.76	312.53	311.53	310.81	310.96	311.11	309.93	309.11	308.64	310.27	311.43	312.86	312.12	309.4
469.55	467.57	463.57	457.66	451.49	448.32	447.07	444.17	439.39	433.95	430.83	427.93	425.29	421.94	418.69	415.81	414.06	411.4	408.3	404.33	401.8	400.79	398.72	396.09	391.49	388.04	385.51	383.33	380.88	377.09	372.92
27.696	28.614	29.816	31.327	32.897	33.973	35.338	36.979	39.054	40.817	42.32	43.579	44.798	45.764	46.832	47.876	48.949	49.803	50.648	51.674	52.93	54.35	55.203	55.779	55.866	56.228	56.084	55.619	55.081	54.915	54.791	54.605
409.21	401.97	394.94	387.8	380.56	374.46	368.58	362.7	355.75	348.1	340.51	332.92	325.87	318.76	311.65	304.58	297.62	290.79	283.97	277.3	271.21	265.34	259.83	253.84	247.65	240.55	233.64	226.94	220.7	214.2	208.11	202.16
115.43	113.13	111.6	108.01	103.82	99.878	97.103	93.196	88.207	83.144	78.364	73.791	68.152	62.122	57.448	54.626	52.457	48.981	44.401	39.365	34.095	29.171
129.47	125.52	121.4	116.56	111.28	105.87	100.93	96.008	91.448	86.949	82.506	78.06	73.58	69.282	64.935	60.753	56.656	52.579	48.006	43.443	39.137	35.293
191.27	185.27	178.74	172.44	166.4	160.79	155.22	149.44	143.69	138.25	133.15	128.19	122.81	117.46	111.7	106.1	100.53	95.276	90.383	85.852	81.616	77.764	73.687	69.568	63.725	57.71	51.641	45.546	39.195	32.98	27.322	21.762	16.563	11.063	5.9419	0.04789
227.68	227.9	228.55	229.46	230.48	231.38	232.4	233.55	234.33	234.54	234.35	234.7	235.55	236.84	238.21	239.3	240.2	240.7	241.26	241.79	242.59	243.37	244.1	244.73	246.26	247.91	247.81	247.46	246.8	247.85	247.32	246.91	246.73	247.2	247.96	248.48
456.72	450.19	443.71	437.57	431.87	426.38	421.11	415.47	409.84	404.07	397.53	391.11	384.76	380.01	375.59	371.16	366.46	361.62	357.09	352.5	347.94	343.45	339.87	337.1	335.13	332.97	330.38
127.96	124.56	120.87	116.55	112.06	107.44	103.02	98.226	93.821	89.734	86.339	82.394	77.611	72.155	66.565	61.403	56.538	51.571	46.431	41.388	36.65	31.73	26.615	21.431	15.919	10.068	4.1325
411.12	415.31	419.77	424.34	428.84	432.64	435.99	438.8	441.37	443.98	447.13	450.74	454.44	458	461.1	464.3	467.5	470.6	473.25	475.6	477.62	479.25	480.85
194.14	195.88	197.9	199.95	202.19	204.24	205.93	207.26	208.33	209.63	211.19	212.84	214.09	214.83	215.55	216.47	217.68	218.77	219.66	220.38	221.59	222.9	224.28
11.732	9.9516	8.5876	6.9192	5.9464	4.5412	3.7686	4.4331	7.7541	11.84	15.695	19.082	23.325	27.843	32.028	36.11	40.012	44.244	46.754	48.553	49.932	51.944	54.814	58.2	61.969	65.688	69.574	73.577	77.175	80.096	81.513	83.039	85.049	87.995	90.741	94.507	99.095	104.13	108.19	111.98	115.59	118.72	121.62	123.96	126.56	129.09	132.06	135.07
3.1674	3.4407	4.8973	8.4815	11.251	13.413	14.319	16.427	18.466	19.501	19.84	19.253	17.682	15.643	14.236	13.891	14.304	14.528	13.913	13.009	11.82	11.071	9.9164	8.759	6.942	5.4366	3.9171	2.9819	2.4693	2.4156	2.6737	3.0454	3.4692	4.0526	4.673	5.6593	7.0316	8.815	10.084	10.461	9.9611	8.9399	8.1955	7.0208	6.4513	5.8525	5.9649	5.8654
365.64	362.93	359.87	357	356.8	359.4	363.39	366.6	367.72	368.32	368.54	369.23	369.4	370.02	370.64	371.68	372.35	372.32	372.45
583.99	582.5	580.07	575.22	570.23	565.05	559.79	554	549.72	546.87	545.12	542.7	540.04	537.22	534.44	530.42	526.28	521.7	517.97
375.15	377.15	378.85	380.42	381.72	382.94	384.13	385.52	386.99	388.19	389.3	390.39	391.9	394.01	396.45	399	401.59	404.18	406.37	408.21	410.03	412.1	414.5	417.14	418.79	420.24	422.24	425.58	428.48	430.42	431.68	433.11	434.66	436.55	438.74	441.13	443.54	445.75	447.7	449.57	451.53	453.55	455.92	458.61	461.09	463.29
527.7	519.69	512.05	504.78	497.98	491.9	485.99	479.86	473.29	466.59	459.77	452.53	445.28	437.92	430.75	423.32	416	408.75	401.75	394.64	387.28	379.91	372.55	365.29	357.87	350.75	344.17	337.81	331.17	324.67	318.64	312.8	306.39	299.42	292.57	285.88	279.32	272.63	266.08	259.6	253.19	246.73	239.67	231.96	223.78	215.87
403.47	405.56	408.97	412.17	415.87	418.45	421.54	424.63	428.22	432.72	437.81	442.47	445.78	448.64	451.97	455.53	459.31	462.71	466.5	470.32	473.95	477.11	479.15	481.28
427.48	424.52	421.45	418.33	414.6	410.38	405.81	402.01	398.54	395.31	392.08	388.4	384.24	379.71	375.67	372.11	368.5	364.51	360.33	356.31	352.37	348.62	345.27	342.12
8.0831	11.624	16.156	21.022	25.585	29.915	34.357	38.987	43.787	48.718	53.846	58.994	63.984	68.712	72.978	77.212	80.982	86.018	91.087	96.731
351.16	354.15	357.53	361.2	364.79	368.19	371.14	374.43	377.53	380.5	383.36	386.23	389.1	391.96	393.71	396.88	400.54	405.34	408.9	411.81
112.74	118.06	124.03	130.85	137.95	144.62	150.76	156.83	162.99	169.05	175.19	181.52	187.94	193.66	198.8	203.99	210.05	216.56	223.37	229.84	236.58	243.33	250.05	256.69	263.48	270.35	277.06	283.19	289.46	295.66	302.11
14.818	19.698	24.017	28.335	32.558	37.005	41.544	46.198	50.941	55.542	59.569	63.146	66.791	71.108	75.999	81.382	87.004	92.479	97.634	102.51	107.32	111.93	116.21	120.31	124.28	128.4	132.37	136.66	140.54	144.44	148.08
374.09	371.27	365.94	361.41	356.69	353.38	350	347.5	346.35	344.61	342.57	340.44	338.56	336.43	334.03	331.36	328.37	324.93	321.05	317.19	313.12	308.97	305.05	301.73	298.58	294.81	290.58	285.78	281.13	276.39	272.25	268.19	264.69	261.34	258.34	255.34	252.33	249.33	246.33	243.33	240.32	236.99	235.56	235.18	235.23	233.38	230.51	226.4	222.57	219.15
98.818	104.73	110.45	115.95	122.15	128.49	134.77	139.95	145.13	150.72	156.69	162.76	168.87	175.02	181.32	187.6	193.39	198.57	203.55	208.6	213.62	218.71	223.58	228.61	233.19	237.83	242.62	247.33	252	257.31	262.34	267.43	271.42	275.67	279.63	283.59	287.55	291.5	295.46	299.42	303.37	307.06	311.39	316.26	321.4	325.69	329.83	334.01	338.56	342.45
17.836	25.522	33.136	39.528	44.328	49.31	53.982	58.819	62.968	67.222	72.293	77.872	83.813	89.691	95.101	100.41	106.07	111.98	117.84	123.15	128.65	134.42	140.69	147.03	152.78	157.75	162.72	168.06	174.27	180.92	188.12	195.31	202.31	209.16	215.87	222.65	229.44	236.17	243.22	249.77	255.51	260.33	265.36	271.06	277.34	283.85	290.5	296.69	302.53	307.69
279.16	284.82	290.15	295.37	301.04	306.77	312.79	318.64	324.89	331.21	337.17	342.64	347.81	352.92	358.66	364.77	370.45	375.97	381.27	386.97	392.5	397.05	400.37	403.05	407.63	414.48	422.07	428.85	434.86	440.82	446.85	452.88	458.51	464	468.94	473.73	478.09	482.38	487.05	492.1	497.73	503.35	508.99	514.44	519.84	525.32	530.76	536.39	542.12	548.01
196.76	192.12	187.41	182.66	177.2	171.83	166.72	162.13	157.06	151.77	146.42	140.81	134.72	128.49	122.34	116.54	110.99	105.9	101.09	96.191	91.029	85.658	80.42	75.321	70.231	65.167	60.482	56.38	52.48	48.348	44.173	40.263	36.361	32.248	28.142	24.641	21.603	18.555	15.436	12.406	9.7138	7.242	5.0279	3.1084	1.6022	0.11211
192.07	197.79	204.53	211.11	216.57	221.64	226.32	231.06	235.84	240.74	245.42	249.53	253.19	257.36	262.09	267.39	273.1	279.04	284.92	290.7	296.46	302.33	308.29	314.44	320.57	326.52	332.46	338.65	344.96	351.34	357.41	362.88	367.9	373.23	379.45	386.06	392.92	399.63	406.36	412.94	419.82	427.35	435.39	443.38	451.06	458.39
459.56	454.93	450.52	446.04	441.18	436.21	431.28	426.14	421.23	415.07	410.6	406.72	404.37	400.84	396.63	390.81	384.9	380.01	376.56	373.56	370.39	367.33	363.89	359.25	354.08	348.91	343.74	338.57	333.4	328.23	323.05	317.88	312.27	307	302.19	297.66	293.47	289.55	285.92	281.88	277.22	272.72	268.11	263.72	259.15	254.78	250.61	246.74	243.32	239.94
55.073	59.264	63.567	67.856	72.42	76.596	80.864	84.769	88.737	92.377	96.007	99.836	103.86	108.54	113.48	118.53	122.95	126.97	131.19	135.43	140.55	145.56	150.46	154.59	158.48	162.38	166.27	170.16	174.06	177.95	181.84	185.73	189.26	192.86	196.3	200.27	204.15	208.6	212.64	217.01	220.78	225.07	229.76	234.84	239.9	244.51	249.08	253.38	257.47	261.74
100.99	106.9	113.36	120.55	127.95	135.89	143.96	150.69	155.16	159.58	164.54	171.08	177.18	183.64	191.93	201.69	212.13	221.86	230.74	239	246.55	253.66	260.81	267.22	273.07	278.6	284.34	290.44	296.91	303.91	311.31	318.8	326.21	334.11	342.03	350.17	357.94
12.193	14.326	15.273	16.549	17.683	18.582	18.971	20.512	21.626	22.991	23.549	23.795	23.124	21.401	20.33	20.352	21.218	22.432	22.505	22.1	20.739	20.102	21.076	22.726	24.447	25.68	27.257	28.98	29.598	29.358	28.434	28.339	28.723	29.319	29.477	30.087	31.036
104.79	111.26	116.9	125.35	131.84	135.66	138.41	142.68	150.15	158.73	165.93	172.53	177.22	184.23	193.33	203.85	213.86	220.68	227.29	233.56	240.82	247.22	253.27	259.23	265.35	271.41	277.87	283.3	290.35	296.59	304.84	312.13	320.57	328.08	335.29	342.16	348.82	355.35	361.57	368.02	374.63	381.53
18.119	18.686	20.604	22.313	22.806	20.666	18.495	17.702	18.009	19.395	19.614	18.808	16.747	15.794	16.061	16.899	18.175	18.843	19.64	20.534	21.743	22.775	23.7	24.88	26.214	27.452	28.036	28.165	28.166	28.246	28.606	29.021	29.533	29.989	30.303	30.846	31.321	31.948	32.203	32.569	33.198	34.03
129.6	126.96	123.37	119.7	115.16	110.86	106.39	101.84	97.555	93.089	88.938	84.909	80.84	76.481	72.659	69.788	67.865	65.279	62.052	58.451	55.185	52.59	50.233	49.173	47.897
477.13	482.87	488.64	494.42	499.71	504.42	508.77	513.02	517.65	522.15	526.94	531.52	536.17	540.68	545.28	550.55	555.97	561.3	566.13	571	576.97	582.59	587.81	591.84	596.09
244.13	245.75	247.37	248.98	250.6	252.22	253.89	255.85	258.29	260.72	262.7	264.04	265.17	266.3	267.63	269.15	270.61	271.58	272.41	272.98	273.39	272.26	271.6	271.02	270.92	270.54	270.04	270.15	270.13	270.35	269.81	268.83	267.53	267.81	268.6	269.86	270.35	270.78	271.88	273.27	274.55	274.85	274.79	273.28	272.81	273.23	275.74	277.46	279.72	282
467.95	465.71	463.47	461.22	458.98	456.74	454.1	451.11	448.61	446.47	444.38	441.49	438.31	435.13	432.3	429.93	427.88	425.93	423.42	420.44	416.89	413.33	410.29	407.82	405.61	402.62	398.7	395.31	391.26	387.65	384.64	383.43	383.1	382.04	380.91	381.32	380.53	379.32	374.8	370.59	366.2	363	360.47	357.65	355.2	352.63	350.46	347.89	346.03	344.55
444.36	440.38	436.92	433.78	430.76	427.78	424.4	420.94	417.45	414.3	411.66	409.87	408.34	406.84	405.28	403.68	401.74	399.38	396.81	394	390.92	387.89	385.09	382.81	380.65	378.29	375.73	373.13	370.81	368.78	367.01	365.15	362.97	360.79	359.17	357.98	356.41	354.12	351.05	347.7	344.53
616.22	609.8	603.98	598.91	593.83	588.22	582.41	576.53	570.88	565.28	559.88	554.57	548.89	542.97	536.94	530.78	524.59	518.18	512.08	506.34	501.76	497.17	492.72	487.57	483.66	479.51	474.99	469.29	463.53	458	452.17	446.22	439.68	432.71	426.26	419.84	413.68	407.83	402.63	397.51	391.71
176.9	171.13	164.72	157.52	149.79	142.12	134.67	127.45	120.01	112.54	104.88	96.976	88.691	80.51	72.821	65.785	59.347	53.47	47.824	42.283	36.327	30.172	23.581	16.822	10.192	4.4438	-0.79285
315	311.27	308.42	305.32	301.87	297.94	294.21	290.63	287.22	284.46	282.55	281.05	279.41	277.37	274.98	272.37	269.69	267	264.26	261.42	258.78	256.56	254.64	252.91	251.14	249.58	247.92
36.975	34.036	31.115	30.307	28.994	27.095	24.335	21.762	19.433	17.271	15	12.249	9.3116	6.3762	4.3442	2.9882	2.1812	1.0106	0.31309	0.0036538	0.36446
78.879	83.202	88.029	93.144	99.903	106.32	112.41	117.8	123.48	129.61	135.92	142.05	148.17	154.29	160.57	166.87	173.7	180.72	188.83	197.4	206.99
465.83	457.56	448.62	440.85	433.84	427.26	420.6	412.91	405.34	397.59	389.43	380.74	373.18	367.04	361.22	354.54	347.34	340.06	333.66	326.92	320.25	312.78	305.28	298.08	291.15	285.07	278.59	271.49	263.56	255.65	248.47	241.54	234.43	226.94	218.9	210.97	203	195.74	189.07	182.78	176.78	170.08	163.88	157.31	151.44	145.18	138.82	132.31	125.72	119.5
263.77	263.76	263.14	263.03	262.81	262.51	261.72	260.72	259.6	258.74	258.95	259.4	260.04	260.47	261.55	263.58	266.21	268.25	269.89	270.81	271.72	272.39	273.74	275.6	278.2	279.97	281.59	282.51	283.55	284.76	285.95	287.16	288.34	289.55	291.21	292.8	294.49	295.91	297.48	299.44	302.15	304.68	306.79	308.31	310.03	311.99	314.03	316.02	318.46	320.69
293.16	291.19	288.88	286.48	284.21	282.21	280.29	278.82	277.43	276.15	274.55	272.85	271.31	270.18	269.44	268.83	268.15	267.2	266.14	264.95
276.48	271.33	266.66	262.12	257.13	251.7	246.4	241.27	236.32	231.05	225.72	220.39	215.55	210.84	206.4	202.21	198.57	195.89	192.57	188.86
231.43	228.62	225.55	222.14	218.44	214.77	211.63	209.03	206.48	203.61	200.65	197.68	195.13	192.61	190.14	187.67	185.27	182.95	180.28	177.14	173.65	169.81	166.17	162.17	158.14	154.09	150.9	148.2	145.65	142.56	139.55	136.09	132.69	128.69	125.18	121.93	119.33	116.76	114.31	111.54	108.32	104.99	101.86	98.823	96.105	93.381	91.103	88.438	86.073	83.614
159.01	158.73	158.55	158.06	157.8	157.22	156.48	155.78	155.12	155.01	154.64	154.36	153.82	153.55	153.29	152.94	152.26	151.55	150.73	150.1	150.14	150.26	150.28	150.08	150.23	151.15	151.15	150.43	149.16	148.2	147.37	146.18	145.26	144.79	144.68	144.63	144.3	144.21	144.46	145.19	145.93	146.36	146.54	146.69	146.85	146.99	146.98	146.85	146.68	146.28
394.87	398.83	402.35	406.04	409.41	412.79	416.02	419.42	423.09	427.01	431.26	436.03	441.26	447.35	452.85	457.91	462.11	465.09	468.29	471.31	475.16	477.7	479.35	481.11
602.86	604.35	606.24	608.32	610.6	612.58	614.24	615.33	615.83	615.76	615.77	616.01	616.52	617.78	619.01	620.5	621.48	622.2	622.91	623.15	623.62	624.19	625.39	626.76
463.23	457.93	452.45	446.62	440.49	434.29	428.2	422.1	415.85	409.27	402.49	396.09	390.76	385.59	380.18	373.65	366.72	359.32	352.05	345.63	340.19	335.39	330.22	324.62	318.45	312.38
364.52	359.97	355.71	351.75	347.9	344.17	340.5	336.71	332.6	327.86	323.3	319.25	316.62	312.24	306.8	300.09	294.71	289.93	285.22	280.37	275.71	271.27	267.06	262.48	257.39	252.09
474.09	470.03	466.5	463.57	459.18	454.47	449.36	445.38	440.21	435.06	430.22	425.74	421.3	416.93	412.65	408.14	403.25	398.08	393.35	388.71	383.98	378.89	373.72	369.2	365.07	361.43	357.1	352.63	347.35	341.87	336.24	331.49	327.44	323.79	319.96	315.91
249.09	248.92	249.52	250.98	252.54	254.17	255.85	258.28	260.22	262.22	264.54	266.64	268.79	270.9	273.25	275.59	278.16	281.18	284.45	287.96	291.35	294.35	297.35	300.18	303.18	305.53	308.03	310.09	312.94	315.53	318.7	321.37	324.36	327.37	330.6	333.59
182.09	176.87	172	167.27	162.39	157.38	152.5	147.72	143.07	138.38	133.66	128.55	122.99	116.9	110.52	103.65	96.947	90.318	84.813	80.219	75.347	69.225	61.785	54.072	46.345	38.653
123.1	116.72	110.02	103.43	97.146	91.61	86.145	80.671	74.762	69.037	63.369	57.773	52.088	46.6	41.492	37.188	32.839	27.669	21.417	15.447	11.275	8.7165	6.5752	4.2922	2.0432	-0.18228
477.83	477.07	475.6	473.21	470.49	467.57	464.79	462.39	460.21	457.86	455.27	452.79	450.65	448.61	446.44	444.57	442.65	440.72	438.22	435.61	433.32	431.01	428.42	425.16	421.92	418.51	414.86	411.48	408	404.19	399.69	395.19	391.12	387.01	383.03	378.52	374.15	369.91	365.87	361.69	357.33	352.94	348.41	343.96	339.52	334.67	329.52	323.9	318.14	311.82
228.72	233.74	239.89	245.62	250.55	255.2	260.15	265.81	272.12	278.13	284.09	289.99	295.87	301.7	307.39	312.77	318.14	323.68	329.3	334.61	339.17	344.36	349.44	354.97	360.2	365.46	370.3	374.74	379.17	383.74	388.21	392.36	396.8	400.77	404.73	408.3	412.34	416.35	420.37	424.13	428.08	432.16	436.2	440.18	444.09	448.07	453	457.37	461.56	464.39
141.04	143.62	146.19	148.17	149.93	151.55	153.89	156.67	159.67	162.53	165.56	169.14	172.92	176.68	180.52	185.2	191.38	198	204.01	209.01	213.68	218.47	223.18	227.92
565.35	561.73	557.44	552.56	547.82	543.35	539.32	535.26	531.44	527.73	524.26	520.63	517.17	513.47	509.28	504.74	499.56	494.34	489	485.09	481.73	478.6	474.79	470.98
123.32	122.09	121.05	120.04	119.4	118.77	117.93	117	116	115.18	114.09	113.09	112.58	112.42	112.46	112.4	112.6	113.03	113.18	112.93	112.04	110.93	109.94	109.45	109.48	109.63	109.55	109.7	109.88
634.02	630.24	625.54	620.03	614.4	608.31	602.13	595.93	589.77	584.29	579.2	574.51	569.23	563.09	556.08	548.91	542.15	536.37	531.17	526.22	521.34	516.11	510.86	505.31	499.52	492.95	485.81	478.59	471.77
137.52	133.44	130.7	126.34	120.51	115.76	111.16	106.95	102.55	98.314	94.083	90.236	86.227	83.491	80.426	78.253	73.707	70.41	65.629	62.005	55.86	53.115	49.292	47.014	42.704	38.627	33.847	29.537	24.728	20.438	17.013	13.862	9.8832	4.8479	0.78376
33.87	31.091	29.387	28.303	25.92	23.701	20.591	17.762	15.537	13.827	12.739	11.701	10.681	9.7138	8.5158	6.9603	5.1587	4.0472	3.4561	2.8435	2.4418	2.2785	2.6266	2.7968	2.6643	3.4414	3.4072	3.2623	2.4885	2.2341	2.3637	2.1448	1.8184	1.9468	2.2334
184.79	181.78	178.43	175.26	172.31	168.36	163.66	158.03	152.77	146.95	140.51	134.28	128.33	122.53	116.22	109.9	103.59	97.274	90.961	84.647	78.333	71.437	64.825	58.711	53.704	48.712	43.624	38.14	32.414	26.185	19.837	13.793	7.8359	2.1592
118.31	122.83	128.05	133.46	139.61	145.38	151.05	156.85	162.79	168.31	173.55	178.58	183.52	187.99	192.27	196.55	200.84	205.12	209.4	213.68	217.96	221.92	225.61	228.86	232.12	234.94	237.16	238.65	239.86	240.92	242.11	243.52	245.69	247.96
476.85	474.58	471.94	469.29	466.65	464.01	461.37	458.73	456.08	453.44	447.19	440.72	432.8	426.41	417.66	410.41	404.9	400.23	393.87	386.19	377.97	370.22	362.14	353.52	345.19	337.19	330.25	322.44	314.63	306.84	297.48	289.87	282.54	276.1	268.83	262.11	255.5	247.9	240.78	235.11	229	222.31	216.44	209.48	203.83	197.28	193.13	187.76	181.87	175.31
550.39	546.68	541.31	535.95	530.58	525.21	519.85	514.48	509.11	503.74	501.17	498.32	497.68	497.49	498.1	498.02	497.24	497.57	498.22	498.09	498.66	498.43	497.61	496.26	495.15	494.2	493.01	492.2	491.6	491.1	492	492.18	492.36	491.84	492.07	491.64	491.08	490.79	490.17	488.62	488.07	488.23	489.11	490	491.55	492.88	494.59	496.11	498.13	499.21
413.57	414.67	416.82	419.32	422	424.31	426.22	427.5	428.56	429.31	429.89	430.09	430.18	430.32	430.7	430.99	431.03	431.29	431.96	432.88	433.54	433.72	433.82
395.29	401.85	408.6	415.41	422.37	429.62	437.38	445.31	453.25	460.81	468.33	475.79	483.2	490.55	497.69	504.71	511.71	518.94	526.68	534.64	542.75	550.83	558.9
459.04	455.29	452.26	448.65	444.85	440.3	435.74	431.19	426.63	422.08	417.53	412.36	407.16	400.03	394.31	388.69	384.61	379.09	372.69	365.63	358.33	351.38	345.02	338.7	332.14	325.26	318.57
102.03	97.322	93.571	90.771	88.248	85.476	82.703	79.931	77.159	74.387	71.615	68.661	65.714	63.055	60.761	58.68	56.289	53.33	49.848	46.269	43.292	40.644	38.202	34.037	29.589	24.93	21.55
256.96	257.29	258.13	259.38	260.35	261.22	261.98	263.08	264.19	265.29	266.4	267.5	268.61	269.71	270.59	271.18	271.6	271.87	271.88	271.18	270.16	269.46	269.13	268.97	268.55	267.73	266.88	266.13	265.93	265.92	265.9	265.89	265.87	265.86	265.84	265.83	265.81	265.8	265.78	265.79	265.76	266.22	267.18	268.3	269.6	270.5
583.87	578.59	573.12	567.11	562.22	557.23	552.26	546.06	539.85	533.65	527.44	521.24	515.03	508.83	502.77	497.57	492.46	487.62	481.93	476.37	470.94	465.79	460.3	454.39	448.66	443.67	439.36	434.91	430.14	424.88	419.62	414.36	409.1	403.84	398.58	393.32	388.06	382.8	377.54	372.44	368.09	364.59	361.45	358.99	354.81	351.39
460.84	458.54	455.75	452.6	449.25	446.27	444.1	442.21	440.24	437.99	435.67	433.55	431.63	429.87	428.37	427.06	425.77	423.92	421.23	419.89	417.27	416.69	412.51	409.6	406.05	404.56	402.5	398.69	394.12
40.916	45.665	51.543	58.311	65.289	72.644	79.451	85.697	91.34	96.898	102.35	107.53	112.55	117.81	123.31	129.13	134.84	140.67	146.36	152.54	159.03	165.9	172.91	179.76	185.93	191.74	197	202.39	207.4
443.73	439.61	435.6	431.72	428.12	424.38	420.61	416.75	413.66	410.78	407.51	403.53	398.94	394.82	390.84	387.14	383.41	379.76	375.98	372.02	367.76	363.66	359.8	356.25	353.02	349.86	346.65	343.37	340.07	336.5	332.68	328.87	324.38	320.95	317.55	311.99	304.62	297.17	292.25	288.9	286.87	285.56	283.32	279.63	275.24	270.55	265.26	260.16	256.53	252.49
89.52	88.557	86.894	84.972	83.127	81.57	79.915	78.366	76.842	75.478	74.159	72.821	71.425	70.126	69.271	68.784	68.528	67.431	65.59	63.323	61.243	59.687	58.38	57.257	55.739	53.993	52.552	51.364	50.356	49.29	48.71	48.696	49.389	49.557	49.259	49.77	51.125	52.725	53.29	52.527	51.138	49.261	47.961	47.281	46.779	46.67	46.514	45.798	43.958	42.256
257.5	261.4	265.81	270.88	275.03	278.58	281.93	285.45	289.01	292.89	297.65	302.88	307.84	312.61	317.67	323.35	327.82	330.44	333.46	337.59	342.86	347.11	350.9	354.84	358.56	362.43	366.67	371.23	375.55	379.39	383.05	386.47	390.33	394.06	399.36	404.58
260.23	265.24	269.33	273.15	276.89	281.76	286.62	291.28	295.23	297.58	299.89	302.28	305.05	308.65	312.06	314.68	316.32	318.29	322.13	325.94	329.41	332.09	334.74	337.45	340.08	342.99	345.71	348.26	350.94	352.82	355.24	357.45	360.08	362.75	364.43	366.33
238.2	233.35	228.23	222.69	217.18	211.96	206.78	201.96	196.88	192.18	187.27	182.66	178.33	173.95	169.85	165.74	161.59	156.96	151.91	147.1	142.19	137.98	133.92	130.16
77.052	80.247	82.868	85.257	87.646	90.436	93.248	96.417	99.966	103.66	107.69	111.67	115.73	119.32	122.65	126.24	130.04	133.97	137.62	140.91	144.04	147.04	150.26	153.58
323.21	319.19	313.38	307.81	302.29	298.19	292.76	286.23	278.49	272.3	266.21	260.45	254.93	250.46	246.83	243.76	241.05	238.52	235.38	231.85	228.46	224.95	221.25	218.33	215.42
329.6	334.04	338.32	342.89	348.71	355.1	360.34	364.77	368.85	372.6	376.64	380.38	383.66	386.54	389.32	393.34	397.59	402.15	406.31	410.04	413.44	416.89	420.62	424.74	428.75
386.31	391.04	395.36	399.47	403.28	407.26	410.72	414	416.87	417.89	417.75	417.73	420.55	425.03	431.24	437.4	443.83	449.02	454.02	459.47	464.52	469.75	473.91	477.59	480.81
232.03	229.06	225.56	221.63	217.26	212.56	207.71	202.66	197.8	193.34	189.77	185.85	181.53	176.82	172.62	169.23	166.01	162.64	158.33	154.07	149.08	144.39	139.52	135.25	131.13
28.425	32.076	35.716	40.119	44.915	50.014	55.112	59.892	64.54	69.376	74.259	79.046	83.4	87.842	92.519	97.224	101.98	106.69	111.49	116.44	121.32	126.06	130.69	135.5	140.7	145.62	150.29	154.67	159.21	164.32	169.99	176.29	183	189.86	196.55	203	209.3	215.61	221.64	227.27	232.53	237.75	243.06	248.26	253.51	258.67	264.37	270.06	275.92
275.32	269.22	263.08	257.17	250.81	244.71	238.98	233.49	228.05	222.31	216.47	210.05	203.5	196.88	190.72	184.78	179.06	173.64	168.35	162.9	157.03	151.49	145.72	139.68	132.59	125.22	117.66	110.43	103.75	97.605	92.062	86.975	82.21	77.366	72.314	67.269	62.245	57.2	51.746	46.186	40.693	35.419	30.216	25.229	20.282	15.271	9.8618	4.8402	-0.027041
248.75	254.8	260.52	266.62	272.49	278.87	284.74	291.03	296.67	303.11	309.44	317.03	325.07	333.04	340.18	346.37	355.47	362.35	369.47	373.68	380.11	386.36	392.76	399.16	406.41	412.98	420.82	426.65	433.84	439.85	447.63	454.77	462.12	468.56	474.3	478.39	482.42
260.8	260.48	259.59	259.38	258.42	257.27	255.88	254.56	253.51	252.99	252.89	253.56	254.26	255.07	255.64	256.16	257.14	257.34	257.5	257	257.19	257.49	257.98	258.46	257.92	257.81	256.87	256.75	256.13	256.19	256.34	256.3	256.37	256.34	256.69	257.01	257.4
309.56	313.03	317.16	321.25	325.57	329.98	334.69	339.49	344.35	349.25	353.77	357.88	362	366.56	370.01	372.75	374.84	377.43	379.65	382.28	384.92	387.99	390.25	392.9	395.68	398.86	402.39	406.14	410.09	413.7	416.95	420.06	423	426.03	428.95
576.25	571.8	566.96	561.93	557.31	553.31	549.36	545.17	540.43	535.19	529.78	524.22	518.88	513.52	508.01	502.28	496.36	490.58	484.9	479.29	473.96	469.16	464.6	459.77	454.88	449.77	445.08	440.28	435.44	430.36	425	419.48	413.96	408.28	402.74
436.76	434.91	433.35	431.11	428.62	426.67	424.48	422.34	420.02	418.17	416.93	415.54	414.16	412.04	409.36	406.58	403.88	401.78	399.99	398.88	397.65	395.73	392.88	389.7	386.39	383.06	379.45	375.62	371.89	368.36	365.31	362.49	359.92	357.48	354.98	352.34	349.6	346.6	343.96	341.49	340.75	339.11	337.5	335.35	333.99	332.51	330.07	327.42	324.76	322.11
156.79	160.17	164.09	168.17	172.67	177.61	182.56	187.6	192.4	197.19	202.1	207.12	212.64	218.52	224.12	228.99	233.49	237.7	241.74	245.7	249.71	253.73	257.29	260.63	263.82	267.42	271.23	275.07	278.91	282.92	287.24	291.48	295.45	298.99	302.72	306.61	310.88	314.77	318.83	323.11	327.96	333	337.82	341.52	344.92	347.9	351.16	354.07	356.97	359.87
478.57	478	475.15	471.82	471.62	472.26	473.09	473.29	473.99	474.96	474.47	473.52	472.53	471.61	470.64	469.49	468.23	467	465.73	464.75	463.72	462.63	461.5	460.39	459.46	458.75	458.23	457.69	456.94	455.98	454.97	453.73	452.35	450.84	449.72	448.78	447.83	446.67	445.2	443.27	441	438.71	437.12	436.14	435.51	434.64	433.56	432.61	430.78	429.82
71.747	80.708	89.493	96.918	103.68	110.38	117.67	125.33	132.88	140.24	147.69	155.3	163.14	171.03	178.83	186.45	194.08	201.85	209.56	217.2	224.77	232.07	239.18	246.13	253.44	261.2	269.17	277.11	285.01	292.68	300.2	307.73	315.34	323.16	330.81	338.31	345.47	352.33	358.95	365.37	371.52	377.91	384.54	391.64	398.89	406.38	414.03	421.95	429.79	437.76
228.05	228.66	229.68	229.81	228.93	227.81	226.98	226.75	229.02	231.77	235.13	236.92	238.28	239.56	240.19	240.85	241.01	241.07	240.79	240.4	240.17	236.74	233.47	231.16	232.58	234.64	236.36	237.91	238.78	237.62	236.57	236.45	239.41	242.54	245.68	246.29	246.71	246.25	247.23	247.79	249.74	250.7	253.3	255.14	257.09	257.1	256.16	255.21	254.26	253.32
12.654	20.116	27.072	34.314	41.369	47.977	53.853	59.368	66.053	73.657	81.584	88.628	95.424	101.98	108.45	115.12	122.02	129.21	136.23	143.17	150.03	155.63	161.93	168.2	176.22	183.34	189.95	195.92	202.46	209.56	216.12	221.71	227.6	234.01	240.99	247.58	254.63	261.76	268.14	274.73	281.53	289.5	297.05	304.5	311.16	317.26	322.78	328.3	333.81	339.33
113.27	113.8	112.8	113.62	113.2	112.52	110.78	109.5	108.6	107.32	106.8	105.19	103.22	101.01	98.299	97.148	96.427	97.774	98.876	99.517	100.17	100.59	100.4	97.908	96.119	92.809	92.254	91.35	92.158	92.178	91.723	92.031	90.792	91.153	90.843	92.66	92.656	92.636	92.201	89.682	88.25	85.06	84.99	83.573	83.723	82.964	82.322	81.539	79.534	79.051
298.87	294.79	292.14	289.31	285.7	281.71	277.33	272.79	268.07	263.41	258.66	253.73	248.89	243.25	237.41	231.16	225.58	220.19	214.91	209.6	204.13	198.57	193.08	187.61	182.45	177.84	173.56	169.26	164.89	160.38	155.86	150.77	145.4	139.93	134.59	129.37	124.1	119.16	114.27	109.41	104.15	98.719	92.929	87.301	81.768	76.43	71.293	66.362	61.363	56.114
207.29	208.19	209.62	211.72	214.19	216.74	219.3	221.21	223.12	224.74	226.24	227.2	228.05	228.81	229.38	229.86	230.12	230.21	229.95	229.92	230.38	231.31	232.5	233.68	234.39	234.44	233.69	233.43	233.66	234.66	235.83	236.29	236.25	234.7	232.07	229.41	226.57	224.88	222.87
316.94	310.39	303.7	297.02	290.28	283.31	276	268.46	261.14	253.75	245.99	237.75	229.5	221.49	213.84	206.28	198.82	191.34	184.07	176.97	170.19	163.49	156.8	150.06	143.28	136.5	129.86	123.53	117.14	110.61	103.46	96.326	89.188	82.202	75.605	68.908	62.662	55.616	48.6
380.52	373.43	367.14	360.39	353.48	345.71	337.91	330.38	323.44	316.51	309.43	302.07	295.09	288.46	282.4	276.46	270.59	264.46	257.86	250.81	243.89	237.12	230.64	223.95	217.21	210.43	203.86	197.72	191.77	185.99	179.96	173.78	167.4	161.16	154.92	148.58	142.52	136.79	131.34	125.58	119.66	113.37	107.51	101.64	95.627	89.24
348.63	347.13	347.53	347.71	348.91	349.17	348.61	348.16	347.91	348.19	348.08	348.8	349.18	349.56	349.05	348.56	348.46	347.98	347.54	346.29	345.16	344.07	343.79	344.19	344.45	344.66	344.37	344.05	343.23	342.31	341.74	341.64	341.83	341.59	341.32	340.66	340.3	339.91	339.9	340	340.06	339.93	339.95	339.98	339.05	337.75
126.62	124.53	120.18	117.32	115.47	114.02	112.26	109.97	107.44	104.95	102.71	100.71	98.966	97.219	95.667	94.148	92.618	91.324	89.937	88.632	87.171	85.776	84.355	82.482	80.205	77.567	74.981	73.335	72.22	71.184	69.029	66.365	63.949	61.396	58.421	53.811	48.16	43.419	39.256	36.519	32.639	29.099	25.284	21.728	18.215	16.611	17.054	17.572	16.036	12.231
602.9	596.31	589.5	582.67	576.11	569.52	563.03	556.45	550.02	543.58	536.92	530.48	524.12	517.97	511.66	505.35	498.99	492.46	485.69	478.5	471.41	464.31	457.54	450.94	444.46	438.19	431.75	425.44	419.03	412.85	406.55	400.21	393.75	387.08	380.31	373.53	366.94	360.3	353.64	346.93	340.82	334.82	329.12	323.33	317.6	312.25	307.16	301.73	295.98	289.9
454.06	447.61	440.8	433.2	425.76	418.44	411.14	403.54	395.62	388.05	380.41	372.95	365.62	358.31	350.89	343.46	336.36	329.43	322.35	314.97	307.64	300.19	292.47	284.56	277.32	270.46	263.51	255.97	248.33
342.81	342.19	342.27	342.84	343.16	343.41	344.64	345.95	346.93	346.7	346.54	346.15	345.42	344.32	343.03	341.76	340.57	339.82	339.09	338.55	337.71	337.03	336.3	335.93	335.43	334.99	334.02	332.84	331.5
406.97	409.08	410.23	410.97	410.5	411.02	411.84	412.91	414.34	415.85	417.77	419.83	422.09	424	425.5	427.38	430.22	433.75	437.06	440.04	442.98	445.91	448.75	451.73	455.1	458.65	462.14	465.55	468.93	472.4	475.45	477.65	479.49
533.48	530.92	529.12	526.9	525.63	524.27	522.96	521.53	520.17	519.04	518.28	518.15	518.35	518.72	518.59	518.19	517.64	517.38	517.35	516.94	515.82	513.92	511.51	508.66	505.82	502.76	499.86	496.39	492.8	489.61	486.93	485.27	483.48
421.25	420.71	419.93	418.54	417.02	415.92	414.85	413.81	412.37	411.16	409.58	408.01	406.43	404.86	403.28	401.71	400.62	399.84	400.59	400.15	399.34	397.14	395.83	392.36	386.57	378.4	371.05	365.59	361.13	357.33	353.43	349.72	345.94	341.85	338.26	335.25	332.2	329.1	325.35	321.36	316.72	313.09	309.36	306.43	302.89	299.98	299.14	298.5	294	288.88
516.5	521.44	526.41	531.55	536.97	541.96	547.36	552.4	558.15	563.41	569.36	575.3	581.24	587.19	593.13	599.08	606.21	612.73	618.92	624.33	630.12	635.3	639.35	638.2	632.56	622.24	615.65	611.82	611.23	610.37	609.17	607.34	604.7	602.6	600.85	599.4	597.73	595.99	593.66	591.51	589.7	588.81	587.78	586.58	584.48	582.01	579.01	576.71	575.95	574.53
77.077	72.692	68.909	64.684	60.904	57.355	53.875	50.573	47.705	45.448	41.226	36.334	31.744	29.186	27.286	26.784	27.095	27.458	26.533	24.908	23.103	21.092	19.38	17.824	16.384	14.739	13.087	11.436	9.7849	8.1337	6.4824	4.8312	3.564	2.9438	2.6327	2.2801	1.6274	1.0173
212.18	206.74	200.93	194.9	188.63	182.49	176.69	170.52	164.58	158.01	151.72	145.47	139.72	134.33	128.61	122.44	115.74	109.37	103.07	97.201	91.123	84.707	77.984	71.28	65.752	60.87	56.68	52.49	48.301	44.111	39.921	35.731	31.073	25.883	19.535	12.788	6.6238	1.4865
183.26	180.61	177.91	175.56	173.23	171.03	168.74	166.42	164.27	161.71	160.08	158.02	156.31	154.84	154.68	155.58	153.6	150.61	147.01	145.55	144.28	142.44	140.99	139.38	137.19	134.34	131.24	128.48	125.53	122.69
126.16	122.47	118.31	114.03	109.24	104.34	99.784	95.564	91.234	86.34	81.153	76.297	71.704	67.544	63.502	59.691	55.159	50.446	45.26	40.448	35.77	31.478	27.449	23.095	18.59	13.836	9.3241	5.4012	2.3691	-0.56071
239.93	235.5	231.53	227.56	223.95	220.11	215.41	210.52	204.99	200.08	194.43	189.31	183.23	176.78	169.98	163.99	158.62	153.93	150.09	146.88	143.68	140.47	136.31	130.58	123.88	115.95	107.8	99.957	93.619	88.909	84.519	81.566	78.711	75.624	71.514	67.22	62.831	58.217	53.285	47.975	42.648	36.609	31.05
513.94	511.47	508.85	506.62	505.07	503.99	503.84	502.98	501.59	499.18	497.27	495.96	494.61	493.4	491.84	490.51	489.05	487.69	486.27	484.89	483.52	482.15	479.77	476.97	474.27	472.75	472.49	472.2	470.68	468.11	465.58	464.28	462.84	461.47	460.03	459.13	458.21	457.47	456.72	456.17	455.4	455	454.34
471.31	466.96	462.45	457.42	451.88	446.36	440.68	435.42	430.24	425.61	421.01	416.64	411.86	407.1	402.45	397.82	393.13	388.25	383.3	378.11	372.87	368.3	364.08	360.1	356.14	352.21	348.16	343.93	339.5	334.62	329.83	325.02	320.43	315.37	310.24	305.28	300.51	295.88	290.77	285.34	279.54	274.23	269.49	264.96	260.21	255.31	250.13	244.96	238.84	233.08
204.47	203.06	201.69	200.03	198.23	196.82	195.95	195.41	194.73	193.97	193.17	192.1	191.19	190.38	190.07	189.34	188.15	186.23	184.13	181.93	179.29	176.78	174.59	173.31	172.1	170.61	168.88	167.13	165.33	163.31	161.27	159.49	157.9	155.86	153.79	151.84	150.62	149.77	149.02	148.18	147.16	146.43	145.95	145.88	146.39	147.46	148.3	148.88	149.65	149.99
306.54	311.8	316.8	322.72	328.44	334.81	341.46	348.15	354.29	359.8	365.44	370.88	376	381	386.21	392.11	397.84	403.82	409.73	416.06	421.99	428.07	433.91	439.91	445.64	451.69	457.71	463.42	468.86	474.11	479.62
510.22	513.8	518.1	522.17	526.25	530.05	533.85	538.09	542.65	547.71	552.82	558.25	564.2	569.56	574.67	577.56	580.19	582	584.67	587.48	590.73	594.45	598.43	602.44	605.81	609.09	611.61	614.3	616.64	619.39	622.14
40.331	48.577	55.712	63.201	71.409	80.277	89.154	97.242	105.35	112.89	120.49	127.61	135.05	142.65	150.31	158.11	166.21	174.5	182.75	191.09	199.7	208.7	217.52	225.95	234.05	242.17	250.57	259.06	267.39	275.4	283.06	290.76	298.72	307.03	315.58	323.96	332.29	340.56	349.28	358.12	367.15	375.9	384.72	393.31	401.91	409.68	417.31	424.11	431.37	438.96
37.913	37.515	37	37.058	37.185	37.282	37.474	37.171	37.267	37.021	36.684	35.55	34.383	33.351	32.836	33.127	34.146	35.61	36.826	37.626	38.009	38.142	38.283	38.537	39.232	39.842	40.06	39.899	39.622	39.299	38.798	38.085	37.594	37.473	37.649	37.729	37.347	36.591	35.532	34.407	33.191	32.12	31.001	29.805	27.93	25.677	23.297	22.907	23.534	24.985
444.17	441.78	437.91	434.24	430.92	427.92	424.94	422.22	419.81	417.93	416.04	414.02	411.65	409.22	406.77	404.42	402.35	400.68	399.35	398.3	396.97	395.46	393.58	391.65	389.67
13.113	21.226	29.658	37.814	45.42	52.934	60.637	68.481	76.435	84.366	92.292	99.79	107.21	114.57	122.11	129.84	137.7	145.75	153.27	160.98	168.85	177.3	185.39	193.42	201.39
210.93	208.57	206.16	203.57	201.38	198.61	195.89	193.24	191.25	189.16	187.19	184.72	182.14	179.74	177.58	175.76	173.85	171.73	169.15	165.69	162.14	159.2	156.84
279.39	285.3	291.17	297.07	303.3	309.4	315.57	322.39	329.07	335.26	340.58	346.06	351.73	357.77	363.98	370.23	376.21	382.09	388.25	394.41	400.39	406.11	411.95
69.816	71.159	72.019	72.661	73.216	74.087	75.581	77.145	79.098	80.858	82.641	83.686	84.054	83.974	83.952	83.61	83.076	82.507	82.554	82.801
259.84	253.96	248.29	242.2	235.45	228.51	221.47	214.73	208.56	202.88	197.59	192.27	186.82	181.83	176.72	171.76	166.36	160.55	154.47	148.4
170	173.22	176.47	179.55	182.42	185.4	188.25	191.27	194.19	196.7	198.58	199.86	200.98	202.61	204.67	207.34	210.06	213.07	216.33	220.04	223.63	226.62	228.67	230.29	231.9	233.52	235.13	237.15	239.86	242.57	244.77	246.26	246	243.68	240.96	242.2	244.52	246.66	247.75	251.12	254.72	257.36	259.12	260.33	262.55	264.66	266.16	264.97	262.06	259.15
99.366	103.91	109.03	114.84	120.78	126.61	131.93	137.03	141.65	146.71	151.66	156.9	161.27	165.88	170.52	175.88	180.68	185.1	188.74	191.91	195.03	198.47	202.37	206.2	210.03	213.86	217.69	220.98	224.06	226.83	229.79	232.6	234.77	236.41	237.63	240.2	243.64	248.01	251.8	254.93	258.3	261.93	266.27	269.92	272.73	275.2	277.64	280.44	283.1	285.76
18.988	22.507	28.382	35.822	44.758	53.805	61.133	67.872	75.637	83.385	90.788	97.919	105.17	112.14	118.41	124.13	129.86	135.59	141.31	147.04	152.77	158.49	164.22	170.19	174.77	179.12	183.64	189.94	196.84	202.74
570.13	575.49	578.57	582.58	585.82	589.23	592.34	595.12	597.55	600.25	603.65	607.52	611.14	613.83	615.99	617.58	619.17	620.75	622.34	623.93	625.51	627.1	628.69	630.56	631.95	633.61	635.17	637.06	638.58	639.66
103.64	100.97	98.496	96.036	93.808	91.472	87.282	82.862	77.518	75.295	73.222	74.055	72.995	73.354	72.529	72.331	70.444	67.845	65.51
522.32	528.06	533.86	539.72	545.63	551.82	557.55	563.51	569.19	575.71	582.78	590.81	598.41	605.85	612.75	619.91	626.17	632.2	638.14
415.61	414.73	413.69	410.07	405.46	401.2	397.23	393.02	388.64	384.15	380.43	376.48	372.4	367.83	362.89	357.82	352.64	347.48	342.38
269.67	268.22	266.45	263.26	259.65	255.75	250.88	245.82	241.06	236.97	232.7	228.11	223.32	218.62	214.2	210.13	206.26	202.44	198.73
342.34	336.36	330.59	324.76	319.08	313.22	307.32	301.34	295.63	290.24	285.23	279.85	274.29	268.36	262.71	257.28	251.36	244.91	238.17	231.25	224.81	218.28	212.44	205.42	200.55	195.45	191.59	184.86	177.53	170.21	163.09	156.17	148.36	140.56	132.76	124.96	117.16	109.35	100.4	91.541	82.911	75.647	68.742	62.013	55.329	48.265	41.027	33.791	26.883
521.31	523.52	525.98	528.68	531.48	534.61	538.22	542.11	545.77	549.47	553.3	557.53	561.54	565.73	569.81	574.51	579.4	584.28	588.79	593.45	597.35	600.04	601.96	604.03	605.86	607.27	608.53	610.22	611.73	613.15	614.56	615.94	617.15	618.36	619.57	620.77	621.98	623.19	625.05	626.8	628.93	630.7	633.02	635.04	636.83	638.05	639.08	639.83	640.65
232.6	226.02	220.24	214.83	211.32	205.09	198.02	192.04	188.19	185.01	180.71	175.5	169.94	163.5	157.53	152.27	148.32	144.41	140.1	135.81	131.7	127.61
116.21	112.28	108.4	104.58	100.48	96.054	91.323	86.491	81.52	76.749	72.375	68.446	64.656	60.921	57.268	53.623	50.701	47.648	44.588	40.514	36.075	31.534
161.94	167.81	175.52	181.91	187.54	190.85	193.43	193.51	196.42	197.27	199.6	200.14	202.53	204.22	206.04	208.77	211.85	214.48	215.89	217.32	218.99
22.224	24.374	26.647	28.309	29.832	30.01	29.709	28.486	28.1	27.42	26.87	25.922	24.471	23.388	22.343	20.621	16.694	12.567	9.3753	7.9668	6.5008
38.731	44.932	50.853	57.342	63.399	69.05	73.888	78.823	83.828	89.689	95.469	101.12	106.1	110.97	115.24	119.03	122.65	126.66	130.79	134.81	138.69	142.58	146.42	150.15	153.89	157.63	161.37	165.1	168.98	173	177.15	181.31	185.46	189.62	193.78	197.93	202.09	206.07	208.81
372.89	376.17	379.55	382.77	386.52	390.36	394.2	397.58	401.36	404.98	409.3	414	419.94	425.77	431.47	436.52	441.59	447.03	452.95	458.56	463.74	468.9	474.49	480.33	486.18	492.02	497.86	503.71	509.32	514.71	519.88	525.05	530.21	535.38	540.54	545.71	550.87	555.79	559.03
211.85	211.16	210.49	210.02	209.05	207.77	206.6	205.33	204.9	204.74	204.57	204.41	204.74	205.77	206.03	206.07	206.37	207.05	207.85	208.51	208.86	208.8	210	211.41	211.22	209.37
132.07	126.5	121.53	116.58	111.53	105.8	100.48	95.468	89.795	83.351	76.553	70.157	64.359	59.688	55.031	50.038	44.562	39.077	33.355	27.511	21.894	16.623	11.246	6.385	2.5185	-1.0028
100.87	98.294	94.865	91.952	89.009	85.913	82.459	78.423	74.436	70.997	68.679	66.655	64.968	63.548	62.302	60.922	59.146	57.93	56.67	55.773	55.088	54.37	53.234	49.552	46.726	44.023	42.021	39.076	36.447	35.031	33.294	31.476	30.75	29.472	26.681	22.786	18.802	16.424	13.555	11.9	10.216	8.7384	7.5902	6.5378	5.9516	5.1061	5.5833	5.5427	6.1059	4.5129
12	16.766	21.198	25.853	30.136	34.213	38.737	42.751	46.423	49.791	53.338	56.524	59.557	62.696	66.161	69.988	73.662	77.061	80.646	84.568	89.002	93.519	97.609	101.74	104.93	108.17	110.26	112.83	116.24	120.65	124.58	127.35	128.91	130.58	131.56	133.54	136.44	140.35	145.8	150.1	153.26	156.42	159.29	162.13	162.48	163.08	166.37	170.78	176.61	180.6
224.44	220.67	216.77	213.12	209.37	205.67	202.01	198.63	195.27	192.06	188.79	185.7	183.09	180.87	176.72	171.33	165.93	162.17	158.57	155.03	153.47	153.57	152.73	151.41	147.98	145.27	141.45	139.46	137.99	136.52
100.11	99.31	98.482	97.539	96.606	96.26	96.131	96.183	96.067	95.928	95.661	95.54	95.291	95.011	94.668	94.087	93.135	91.815	90.477	89.717	89.405	89.159	89.43	88.719	89.113	88.735	89.332	88.488	87.657	86.561
258.06	260.81	262.83	265.73	270.29	276.99	284.48	291.17	295.59	299.91	304.75	311.34	317.43	323.17	328.93	333.97	338.38	341.21	344.66	347.63	353.5	358.8	365.33	369.67	374.71	380.42	386.69	393.56	399.76	406.35	413.27	420.8	429.16	437.21	443.98	448.46	451.5	455.41	460.75	466.38	470.69	474.34	478.3
25.475	27.604	30.335	33.481	37.319	41.133	45.085	48.365	52.493	55.547	58.287	59.701	61.959	64.481	66.734	69.007	71.152	73.428	75.961	79.569	83.632	87.68	90.924	94.276	98.039	102.45	107.39	112.17	116.27	119.6	121.69	123.48	125.16	127.83	130.59	132.96	134.97	136.63	138.19	139.15	140.87	142.38	144.22
199.67	194.79	189.95	185.57	181.31	176.82	172.25	167.97	164	159.29	154.42	149.27	144.61	139.8	135.11	130.02	125.74	121.78	118.33	114.32	109.89	105.16	100.67	96.28	92.138	87.957	84.227	80.672	77.435	74.197	70.96	67.723	64.486	62.592	61.406	61.668	62.298	64.154	65.178	65.799	66.978	70.034	74.274	77.497	79.304	77.702	76.944	75.734	76.571
301.5	303.45	305.18	306.84	308.36	310.1	311.4	312.64	313.59	315.07	316.89	319.18	321.7	324.27	326.71	329.26	332.01	335.57	339.24	342.97	346.34	349.88	352.88	356	358.02	360.51	362.24	364.29	365.95	367.61	369.28	370.94	372.6	374.9	377.18	380.11	381.52	382.38	381.26	380.54	381.72	385.56	391.21	396.16	400.19	403.65	406.12	408.65	410.72
351.21	354.85	356.1	355.35	353.6	353.54	356.43	359.62	361.84	362.45	365.63	367.21	370.44	370.62	372.31	369.45	366.8	364.84	364.73	365.58	364.35	363.07	360.53	358.05	356.05	354.09	353.06	351.95	350.88	349.52	348.14	347.29	346.46	347.57	348.65	350.27	350.4	351.04	351.45
597.05	592.98	587.71	582.81	578.28	574.84	570.73	566.24	560.24	555.06	550.13	545.2	540.61	535.81	531.56	526.17	519.19	512.48	506.32	501.99	497.12	492.56	487.37	482.15	476.7	471.25	465.73	460.82	456.23	451.99	447.19	442.45	437.97	433.73	429.57	425.12	420.73	417.47	414.37
177.79	170.02	162.45	154.64	146.93	138.98	131.15	123.25	115.51	107.94	100.55	93.307	86.44	79.761	73.174	66.509	60.036	53.751	47.459	40.608	33.131	24.907	16.476	8.4639	0.78493
614.8	613.39	612.48	611.02	608.42	604.88	601.43	598.56	595.63	592.38	588.98	585.13	580.46	575.22	569.98	565.45	561.6	558.49	555.05	552.12	549.56	547.82	545.68	542.96	539.94
247.54	254.76	261.9	268.77	275.28	281.35	286.99	292.2	297.57	303.32	309.54	315.89	322.31	328.83	335.48	342.23	349.19	355.82	361.99	367.81	373.74	380.01	386.68	393.59	400.63	407.49	413.99	420.39	426.5	432.6	439.22	446.5	454.2	461.45
626.13	624.08	621.91	619.3	617.56	615.88	614.41	611.63	608.67	606.09	604.19	601.95	599.46	596.8	594.78	592.7	590.83	589.23	587.96	587.59	586.91	586.62	585.96	585.49	585.11	584.44	584.02	583.46	583	582.44	581.58	581.08	580.52	580.11
82.196	79.548	76.858	73.473	70.004	66.609	63.11	59.437	55.633	51.984	47.619	43.353	39.297	35.435	31.557	27.659	23.774	19.803	16.149	13.066	10.163	6.8063	3.2263
82.289	82.458	82.545	82.405	82.344	82.208	81.957	81.16	80.504	80.02	79.865	79.961	80.269	80.613	80.362	80.34	80.559	80.792	80.975	81.401	82.638	82.941	82.982
359.5	354.28	349.72	345.99	341.83	337.66	332.57	327.8	323.02	319.21	315.96	313.11	310.82	308.6	306.91	304.6	302.15	299.13	296.21	293.25	289.98	286.94	283.56	280.32	276.36	272.2	267.67	263.25	259.11	254.85	250.9	246.51	242.26	237.7	233.27	228.84	224.27	220.43	216.17	212.49	207.82	204.7	201.38
250.05	242.91	236.91	231.71	226.4	220.85	215.06	209.06	202.97	197.07	191.11	184.99	178.58	172.36	165.79	159.12	152.09	145.12	138.24	131.44	124.98	118.54	112.22	105.8	99.781	94.083	88.506	82.696	76.832	71.168	65.642	60.274	54.565	49.336	44.089	38.557	33.072	27.659	22.436	16.45	10.723	5.4733	0.6107
435.33	431.84	427.78	424.19	419.69	415.85	411.95	408.88	405.59	402.7	399.33	396.33	392.59	389.1	384.95	381.14	377.86	373.95	370.51	365.51	362.09	356.67	352.91	348.39	346.1	343.12
619.5	614.92	610.1	605.26	600.48	595.44	590.4	584.83	579.49	573.83	568.34	562.63	556.87	551.22	545.59	540.12	533.85	527.62	521.27	515.75	510.3	505.26	500.71	496.34	491.71	486.55
60.559	58.524	58.432	57.35	55.868	52.431	48.945	45.127	40.414	35.907	31.952	28.058	23.282	19.287	15.3	11.322	7.5098	4.245	1.891	-0.34941
412.44	412.17	411.46	412.37	414.7	416.9	418.72	419.97	421.9	424.03	425.96	427.24	428.39	430.1	432.07	434.11	435.72	437.87	439.59	441.42
42.853	50.373	57.413	64.363	69.13	73.514	78.552	86.659	94.918	102.81	110.33	118	125.01	131.6	138.02	145.36	152.29	159.74	168.6	177.92	186.99	193.68	199.11	205.61	212.58	220.92	228.41	236.47	244.62	253.29	261.96	270.63
483.31	482.83	481.31	479.3	476.83	474.26	471.82	469.36	467.59	466.27	465.33	463.82	461.78	459.4	457.27	456.18	455.49	453.82	451.88	449.8	448.59	447.55	446.74	445.75	444.06	441.1	438.24	434.97	432.54	430	427.47	424.93
391.37	387.9	384.54	381.05	377.49	373.68	369.8	365.5	361.41	357.41	353.49	349.51	345.39	340.96	336.96	333.55	330.33	326.3	321.52	316.73	312.59	308.9	305.19	300.86	296.14	291.12	286.47	282.18	278.61	274.42	270.32	266.12	262.65	259.02	255.08	250.98	246.59	242.02	237.64	233.73	229.63	225.05	219.79	214.42	208.93	203.56	198.82	194.35	190.54	186.4
64.274	64.15	64.302	63.546	62.707	61.915	61.745	62.251	62.744	63.039	62.856	61.882	61.555	61.845	63.422	64.886	66.106	67.602	68.848	70.154	71.58	73.495	75.847	78.214	80.72	82.789	84.684	85.842	86.979	88.474	89.774	91.108	92.089	93.394	95.126	95.94	96.11	95.69	96.209	97.548	99.033	100.53	102.06	103.42	104.65	105.71	107	108.03	109.58	111.26
267.62	262.34	261.26	256.78	252.58	245.21	239.47	232.24	226.24	219.19	213.15	206.87	201.07	197.65	193.05	190.8	186.32	184.52	179.6	176.55	171.41	168.08	161.89	157.67	151.07	147.39	142.95	140.06	136	129.89	125.06	118.09	114.35	107.45	103.87	96.536	92.774	85.689	82.605	75.909	72.682	68.109	63.237	58.231	50.283	46.146	38.716	35.284	28.266	24.77
417.06	411.23	406.44	400.97	397.53	393.72	389.49	385.77	380.27	375.02	368.86	361.88	355.07	348.48	342.33	336.44	330.09	324.89	319.49	315.04	310.23	305.55	300.26	295.03	289.92	284.98	279.84	274.76	269.92	264.93	259.72	254.08	248.72	243.42	238.57	233.48	228.64	224.08	219.68	214.53	208.78	203.11	197.62	192.17	187	182.19	178.86	174.67	169.98	164.49
281.12	285.28	292.56	296.94	300.25	302.81	306.15	310.31	314.76	319.51	324.53	328.92	332.54	335.14	337.52	340.66	343.48	346.41	348.72	351.87	355.19	358.41	361.54	364.56	367.87	371.1	374.42
414.88	413.42	411.53	409.29	406.45	403.45	399.87	396.07	391.44	386.51	381.87	377.85	374.24	370.37	366.57	362.53	358.58	354.56	350.96	347.04	342.75	338.18	333.84	329.95	326.12	321.82	317.46
270.74	272.05	273.57	274.72	275.3	275.89	276.77	278.42	280.42	282.41	284.04	285.59	287.27	289.83	292.4	294.93	297.05	300.84	305.4	310.54	314.84	318.03	320.54	322.74	325.69	328.98	332.25	335.62	339.41	343.2	347.77	352.69	358.4	364.11	369.82	375.52	379.99	385.26	389.73	395.55	400.75	406.71	409.56	410.51	412.25	417.41	422.32	426.56	430.37	435.85
174.75	170.8	167.28	163.6	160.23	157	153.96	150.57	147.16	143.54	140.18	136.46	132.71	129.48	126.07	122.5	118.01	113.57	109.32	105.25	101.33	97.034	92.515	87.859	83.49	79.848	76.87	74.433	71.715	68.554	65.352	62.391	59.832	57.273	54.713	52.154	49.745	46.989	43.79	39.39	34.404	29.195	25.055	21.698	18.416	15.493	12.988	10.125	6.6859	3.1519
367.71	369.45	371.46	373.47	375.49	377.5	379.52	381.53	383.11	384.47	385.58	387.36	389.47	392.19	394.24	396.62	399.04	402.44	405.28	408.06	410.59	413.57	416.55	419.53	422.5	425.48	427.6	430.13	432.74	436.27	439.64	442.92	446.43	449.55	452.43	454.76
638.23	636.65	634.86	633.08	631.29	629.5	627.71	625.92	624.52	623.18	621.97	620.78	619.66	618.58	616.96	615.59	614.12	613.25	612.24	610.91	608.87	606.36	603.85	601.34	598.83	596.31	594.23	592.09	590.32	588.05	585.58	582.5	579.57	576.75	574.64	572.77
326.72	324.63	323.8	324.46	326.13	328.94	333.01	336.89	339.95	341.53	342.82	342.69	341.34	339.47	338.38	337.55	338.44	340.09	342.51	342.52	340.45	337.7	336.8	337.8	339.78	340.88	340.32	339.93	338.72	340.6	342.44	345.13	345.7	345.49	345.33	345.17	345.06	344.63	344.13	343.73	343.33	342.93	342.47
27.936	35.208	42.037	48.661	55.766	62.909	69.248	75.319	81.334	87.891	94.211	101.3	108.76	116.17	122.61	129.32	136.09	142.76	148.67	154.07	159.44	165.28	171.26	177.31	182.86	188.78	195.55	201.98	208.06	213.81	220.1	226.88	233.49	240.29	246.61	252.59	258.04	263.57	269	274.69	280.73	287.33	293.89
247.33	246.84	246.24	246.46	248.11	250.66	253.21	255.76	258.31	260.86	263.41	265.96	268.51	271.52	274.92	276.99	279.1	280.23	283.6	286.46	290.06	293.24	295.99	298.89	303.06	308.6	313.72	315.42	315.71	317.52	322.75	328.55	334.12	337.47	340.98	343.53	347.12	350.8	354.37	357	358.36	360.05	362.3	365.96	369.96	375.58	379.75	384.3	386.28	389.04
341.89	341.41	340.91	342.57	347.06	353.73	360.41	367.08	373.76	380.43	387.11	393.78	400.46	405.98	409.82	411.03	411.95	413.26	415.61	417.75	418.58	419.68	420.77	422.4	423	423.67	424.82	425.88	427.61	428.8	430.7	431.76	432.95	434.05	435.07	436.01	437.03	437.89	439.03	439.93	440.81	441.76	442.62	443.83	444.8	445.91	446.18	446.14	446.42	448.18
26.351	33.076	40.333	47.863	55.047	61.913	68.439	74.99	81.47	87.934	94.38	100.74	107.16	114.24	121.17	128.16	134.12	139.57	144.16	148.61	153.05	157.98	163.25	168.49	173.36	177.82	182.22	186.96	191.95	196.93	201.72	206.41	211.24	216.27	221.68	227.51	233.42	239.13	244.74	250.8	257.01
240.35	243.68	246.82	250.01	253.83	257.54	262.16	266.39	270.53	273.83	277.62	281.58	285.67	289.54	293.39	297.61	302.03	306.87	311.77	316.91	322.31	327.66	332.98	338.08	343.21	348.54	354.27	360.28	366.18	371.82	377.3	382.82	388.57	394.46	400.03	405.03	409.71	414.44	419.19	423.91	428.55
330.16	328.56	326.74	324.53	322.2	319.91	317.6	316.01	315.15	314.49	314.13	311.66	308.91	305.28	302.66	300.55	298.23	297.05	295.01	293.09	290.38	287.93	285.49
374.56	380.26	386.2	391.48	396.17	400.83	407.73	415.73	422.94	426.87	429.48	433.36	438.62	444.66	449.85	454.95	459.6	464.57	468.85	472.95	476.56	482.82	489.35
342.46	345.19	347.82	351.82	355.05	359.44	362.62	366.69	370.56	374.47	378.27	382.21	385.97	388.76	391.11	393.22	396.7	400.12	405.12	409.66	413.04	414.36	416.4	420.13	424.38	428.02	429.12	430.94	432.31	435.67	440.07	443.11	446.03	448.27	450.53	451.6	453.2	456.08	458.63	461.78
440.96	442	443.16	443.75	444.14	443.47	443.39	444.13	446.78	451.5	455.17	457.15	457.29	457.58	459.88	461.49	464.13	466.76	469	470.92	472.57	475.38	479.42	481.51	484.2	484.33	485.73	488.76	491.51	495.98	496.43	498.36	499.65	502.29	506.32	508.09	510.13	510.45	513.25	516.28
158.4	155.59	152.56	148.7	144.86	140.49	135.93	131.53	126.92	122.6	118.12	114.39	111.07	108	104.97	102.08	99.595	97.105	94.611	91.899
14.602	19.098	24.303	29.849	35.475	41.108	46.549	51.733	56.526	61.22	65.353	69.312	73.188	77.671	82.48	87.791	93.275	98.951	104.15	109.17
244.5	237.63	231	224.37	217.62	210.67	203.68	196.91	190.18	183.75	177.22	171.04	164.48	158.07	151.63	145.36	139.08	132.65	126.5	119.73	113.73	108	103.14	98.116	92.714	86.931	80.388	73.74	67.196	60.88	54.952	49.201	43.502	37.576	31.603	25.732	19.931	14.029	8.0961
326.37	328.4	330.25	332.2	334.68	337.52	340.28	343.27	345.92	348.38	350.98	353.78	357.02	359.86	362.79	365.78	369.48	373.06	376.5	379.51	382.97	386.67	390.51	394.35	398.02	401.4	404.97	408.9	413.14	417.26	421.15	424.81	428.39	431.91	435.89	440.26	444.85	448.69	452.13
99.527	97.77	96.729	95.022	93.258	90.321	88.565	87.538	86.518	85.129	83.168	81.125	79.208	77.263	75.328	73.746	71.895	69.651	65.643	62.561	60.015	59.011	57.541	55.863	51.559	48.289	45.568	45.688	43.812	42.265	40.18	39.581	38.475	36.805	34.429	32.965	32.849	33.427	32.039	29.536	26.83	25.951	26.027	25.29	23.679	21.222	19.722	19.092	19.106	17.7
21.411	26.511	32.03	37.594	43.07	48.303	54.059	60.273	66.654	72.875	78.884	85.099	91.518	98.38	105.16	111.49	117.83	124.2	130.51	136.61	142.61	149.19	155.78	162.46	168.09	173.64	179.35	185.8	192.27	198.44	204.63	210.71	216.93	223.8	230.75	237.31	243.14	248.49	254.82	261.55	269.03	275.4	281.28	286.97	293.19	299.31	305.41	310.82	316.02	321.76
21.234	27.152	33.704	40.484	47.035	53.341	59.358	64.467	69.276	75.167	81.392	88.193	93.143	98.392	103.3	109.01	115.93	122.81	129.95	136.49	143.46	150.26	156.85	162.7	169.37	176.99	185.39	192.84	199.54
143.46	140.28	137.18	133.89	130.49	126.91	123.7	120.63	118.05	114.58	110.15	104.75	99.689	95.199	91.018	87.334	84.083	80.411	75.967	70.851	66.005	61.131	55.816	50.622	45.757	41.467	37.171	33.608	30.259
4.6753	4.3814	5.3108	6.6163	8.2489	9.3722	10.732	14.479	18.22	20.558	21.5	21.013	22.484	23.876	27.851	29.06	31.325	32.819	36.843	38.67	41.747	43.422	46.904	48.69	51.326	55.139	60.521	66.229	70.481	74.198	78.032	81.567	85.048	88.3	91.569	94.775	97.71	100.94	104.18	108.59	111.76	114.48	116.15	118.78	121.72	124.32	126.74	129.85	133.33	137.11
524.02	523.41	522.91	522.23	521.9	521.58	521.56	520.87	519.83	519.62	518.92	518.03	515.95	514.96	514.38	513.5	512.33	512.58	512.3	512.19	510.13	509.34	508.18	508.07	507.68	508.04	507.71	507.56	506.98	507.04	507.42	508.19	508.83	509.44	509.7	509.51	508.59	507.51	506.11	505.45	504.36	503.33	501.97	500.87	500.19	498.81	497.61	495.92	496.16	496.34
280.08	275.81	271.02	266.7	261.91	258.58	254.02	250.01	244.13	241.39	236.76	233.09	229.24	226.94	224.53	220.66	216.68	212.33	208.68	206.55	205.19	202.14	196.62	190.56	185.45	181.22	177.75	174.27	171.69	169.45	168.97	166.4	162.78	157.58	154.75	152.73	151.4	149.9	148.23	147.03	145.75	144.71	143.3	142.33	141.63	141.3	140.85	140.97	141.12	141.16
3.1717	4.2883	5.1841	5.9087	7.2033	8.515	10.831	13.151	16.735	18.519	21.288	23.029	25.786	27.492	29.546	32.381	34.908	37.452	39.969	42.646	45.228	47.369	50.154	53.097	55.757	58.18	60.845	64.037	67.768	71.509	75.468	79.011	82.418	85.715	89.16	93.04	96.938	100.9	104.34	107.19	109.66	112.38	115.47	119.05	122.56	126.07	129.28	132.48	136.27	139.55
186.55	191.76	196.11	201.81	206.15	211.9	217.68	224.89	232.49	239	246.46	253.71	260.08	264.5	267.93	271.35	274.78	278.2	281.63	285.05	288.33	291.94	295.8	300.25	304.88	309.68	314.6	319.4	324.18	329.11	333.98
353.31	351.13	347.96	344.89	341.42	339.07	337.76	337.69	337.32	335.92	333.77	331.7	329.99	328.67	327.55	326.43	325.32	324.2	323.08	321.96	320.03	317.98	316.05	315.06	314.02	312.92	311.21	309.65	308.07	307.21	306.39
6.5462	7.7485	9.9927	15.176	20.873	25.228	29.081	32.055	34.154	35.57	36.885	38.109	39.293	40.732	42.391	44.099	44.802	45.269	45.461	47	48.15	49.293	49.158	48.695	48.077	47.016	46.244	45.116	44.383	43.854	44.052	44.407	44.037	43.071	42.005	41.692	41.798	43.757	44.995	46.118	46.068	46.934	48.405	49.526	52.501	55.903	59.674	61.766	63.396	64.926
82.266	86.805	90.808	95.961	102.26	108.25	113.62	119.05	124.97	131.61	138.32	144.81	150.82	156.55	162.4	168.95	175.68	182.32	188.29	194.59	200.78	207.33	213.17	218.86	224.07	229.07	234.14	239.64	245.36	250.86	256.16	261.46	266.87	271.98	276.74	281.8	287.09	293.45	299.38	305.47	310.96	316.55	321.94	327.28	332.57	337.83	342.85	348.17	354.14	360.37
460.17	460.27	460.29	460.5	461.48	461.17	460.65	459.26	460.67	463.05	463.98	463.08	460.24	461.14	461.07	461.91	461.77	461.53	461.01	461.31	463.88	467.32
308.98	306.79	304.62	302.24	300.19	297.64	294.43	291.29	288.02	284.84	281.35	278.64	275.9	272.98	269.2	265.85	262.45	261.34	260.61	259.47	256.69	253.5
327.18	329.8	333.7	336.97	341.94	345.89	350.49	354.57	358.44	362.21	366.57	370.91	375.68	379.23	382.67	386.13	390.39	395.02	398.66	402.34	406.27	411.16	415.88	422.07	428.61	436.32	442.5
458.52	458	457.25	456.55	455.65	454.98	454.35	454.48	454.89	455.31	453.99	452.39	451.4	451.99	452.84	453.36	453.83	454.63	452.68	449.24	446.02	444.38	443.74	443.37	443.89	445.39	445.91
457.09	452.91	448.99	445.14	441.31	437.72	434.31	430.9	426.98	422.2	416.75	410.72	404.7	398.98	393.89	389.56	385.63	381.85	377.66	373.07	368.09	362.96	357.81	352.82	347.91	343.05	338.15	333.39	328.79	324.51	320.42	316.58	313.03	310.83	309.37	306.87	303.21	298.96	295.54	291.98	287.39	282.53
373.25	366.39	359.47	352.05	344.83	337.77	331.2	325.28	319.82	314.39	308.24	301.38	294.03	286.9	280.25	274.03	267.9	261.62	255.24	248.75	241.95	234.84	227.51	220.29	213.19	206.15	199.24	192.16	184.78	177.13	169.58	162.38	155.36	148.75	142.54	136.49	130.41	124.09	117.71	111.13	104.54	97.952
84.874	86.351	89.566	93.948	98.299	103.1	108.09	113.18	117.76	122	125.08	128.64	132.54	137.28	141.87	146.37	150.61	154.32	157.69	163.08	168.63	174.37	175.49	176.32	175.72	177.45	180.28	185.33	187.31	188.56	186.46	186.91	185.5	186.4	187.24	189.64	190.6	192.53	195.84	201.32	206.92	211.59	215.67	219.83	224.41	229	233.84	238.29	244.88	249.6
351.98	350.01	347.88	345.75	342.07	338.65	335.3	332.21	328.53	324.25	320.78	316.5	312.63	308.53	305.74	303.58	301.17	298.71	295.9	293.07	290.07	286.97	284.13	281.42	277.52	273.3	268.44	264.19	260.54	257.29	255.48	253.42	251.33	249.08	246.75	244.44	241.73	239.39	238.46	237.87	236.91	235.23	233.26	231.78	230.04	228.58	227.19	225.92	224.02	221.72
274.5	277.96	281.67	285.86	290.01	293.93	297.77	301.34	304.78	307.81	310.98	314.59	318.27	321.5	323.94	325.76	327.56	329.37	331.48	333.44	335.65	337.79	338.85	340.4	342.2	344.29	346.5	348.97	352.7	355.74	358.69	360.43	362.85	364.91	368.04	369.37	371.46	374.17	378.28	381.98	385.58	389.4	391.95	394.04	397.3	402.15	407.48	411.84	415.93	419.57
190.03	193.57	196.93	200.33	203.47	207.2	211.71	216.55	221.3	225.69	230.12	234.64	239.28	243.88	248.87	254.21	259.86	265.21	269.99	274.48	279.05	283.68	288.42	292.77	296.98	300.86	305.45	310.55	316.19	321.3	326.24	330.61	334.65	338.32	342.17	346.61	350.85	355.22	359.19	363.43	367.81	372.2	377.05	381.37	386.02	389.98	394.07	397.67	401.25	404.72
124.56	126.01	126.64	126.59	126.31	125.74	125.47	125.17	124.67	124.15	123.55	122.06	121.23	119.18	119	116.58	115.2	114.09	113.36	113.8	113.26	114.07	113.93	113.92	114.07	114.19	114.44	114.39	114.59	115.15	115.57	115.55	114.96	114.57	114.53	114.45
200.47	197.21	194.18	191.4	187.56	183.61	178.81	175.04	171.06	167.5	164.17	160.27	156.62	152.94	150.41	148.5	146.83	145.06	142.53	139.98	137.34	134.65	131.87	128.81	126.02	123.18	120.72	118.56	116.29	114.06	111.46	108.85	105.92	102.88	100.12	97.531
355.58	361.14	366.24	370.66	374.56	378.52	383.03	388.09	393.45	398.56	403.54	408.37	413.77	419.29	425.18	430.81	436.45	441.65	446.9	451.01	455.96	461.16	467.91	473.84	479.53
125.6	122.25	118.75	114.99	110.95	107.01	103.26	100.02	97.205	94.765	92.077	88.962	85.442	81.51	77.25	73.104	69.226	65.653	61.899	58.08	54.408	51.052	48.082	45.523	42.954
237.3	239.21	240.92	244.71	249.68	252.88	255.36	257.23	259.01	260.54	262.34	264.27	265.83	267.02	266.9	266.83	266.48	266.83	267.22	267.52	268
634.69	631.19	627.89	625.12	622.92	620.43	618.21	616.32	614.28	612.31	610.26	608.09	605.95	603.68	601.54	599.1	596.39	593.33	590.04	586.33	582.84
203.13	199.89	196.72	193.51	190.51	187.6	185.5	183.95	182.49	180.91	178.89	176.42	173.24	169.87	166.97	164.44	162.21	160.35	158.82	157.76	156.17	154.35
558.52	556.71	554.35	551.81	548.76	546.34	543.6	541.2	538.27	535.24	532.32	529.7	527.64	525.94	524.72	523.92	522.71	521.13	519.1	517.25	515.1	513.06
272.52	274.52	276.47	277.98	278.33	278.35	278.48	279.16	279.89	279.96	279.99	279.94	279.64	278.16	276.3	274.58	273.67	272.69	271.93	271.3	270.85	270.3	269.53	268.62	267.96	267.02	266	264.83	263.9	263.12	262.27	261.26	260.23	259.23	257.49	255.22	252.58	250.16	248.19	246.39	244.96	243.18	241.41	239.65	238.43	237.11	235.52	233.47	231.58	230.1
393.09	389.03	384.14	378.52	372.88	367.77	362.88	358.13	353.16	348.6	343.83	339.48	334.62	329.67	324.6	319.23	313.88	309.15	304.78	300.74	295.97	291.44	286.96	282.66	277.97	273.4	268.96	264.54	260.04	255.33	250.51	245.6	240.71	236.04	231.42	226.91	222.14	217.02	211.49	206.02	200.94	195.84	190.58	184.96	179.7	174.74	170.06	165.55	160.71	155.2
234.67	231.3	227.74	223.4	219.45	215.4	211.74	207.31	203.91	200.99	198.43	195.18	191.77	188.88	186.81	184.87	182.25	178.87	175.24	171.61	167.97	164.34	160.71	157.07	153.99	151.41	148.92	146.17	143.13	140.3	137.95	136.19	134.75	131.07	127.29	123.64	122.5	121.4	120.27	118.8	117.85	116.52	115.84	115.83	117.9	119.61
325.42	321.54	317.82	314.19	311.11	307.74	304.2	300.03	297.04	294.59	293.3	290.93	288.2	284.96	282.82	280.96	278.83	276.02	273.08	270.14	267.21	264.27	261.33	258.4	255.56	252.75	249.84	247.04	244.29	241.61	238.57	235.45	232.28	228.94	226.84	225.45	223.51	219.95	215.82	213.19	211.7	211.01	210.33	209.3	207.56	205.51
261.5	257.37	255.44	250.44	246.99	241.07	237.58	232.26	229.31	223.89	220.63	215.21	211.63	205.92	202.15	196.46	192.65	186.91	183.71	178.92	176.29	171.52	168.19	163.01	159.72	154.05	149.12	143.9	140.93	137.81	133.96	129.47
528.9	525.72	523.37	520.78	518.6	515.87	513.8	511.43	509.36	506.51	504	501.78	499.94	499.02	497.27	494.76	490.84	487.03	484.05	482.23	480.68	478.83	476.27	474.57	472.33	468.46	463.73	460.34	459.26	457.96	455.65	452.69
33.014	40.649	48.065	55.804	63.935	72.205	80.323	88.619	96.946	105.17	113.37	121.61	129.72	137.17	144.19	151.12	158.37	166.17	175.33	184.46	194.1	201.85	209.31	216	223.09	230.17	236.91	243.66	250.4	257.14	263.89	270.26	276.32	282.23	287.97	293.74	299.27	304.98	310.66	316.74	323.03	329.44	335.66	341.67	347.69	353.58	359.54	365.45	371.24	376.95
253.74	251.5	248.95	245.86	242.67	240	237.38	234.95	232.68	230.55	228.34	225.97	223.64	221.35	219.05	216.42	213.78	211.26	209.31	207.82	206.58	205.16	203.41	201.44	199.46	197.49	195.43	193.37	191.31	189.26	187.2	185.38	183.4	181.17	178.3	174.85	171.73	169.16	167.61	166.31	165.3	164.15	163.22	162.33	161.92	161.71	161.72	161.54	161.58	161.86
106.11	105.43	104.64	102.86	100.43	98.782	97.887	96.467	94.696	92.497	89.974	87.41	84.976	82.17	78.936	75.508	72.565	70.281	68.295	66.287	65.682	65.805	64.589	61.569	58.323	56.912	55.959	55.131	54.043
206.19	202.63	198.79	195.42	193.3	191.84	190.48	188.56	186.39	184.21	182.02	179.37	176.89	174.68	173.02	171.22	169.62	167.88	165.92	163.4	160.81	158.87	157.52	155.45	152.33	148.59	145.74	143.13	140.76
14.297	19.456	23.406	27.969	34.17	40.354	47.878	53.879	59.076	64.315	68.483	72.402	76.302	81.987	88.052	93.921	97.896	102.23	105.91	111.14	114.21	117.93	120.62	125.62	129.13	132.45	134.94	137.98	143.04	148.74	154.69	158.32	161.18	164.54	168.9	173.84	180.29	186.77	191.73	194.99	197.98	201.74	206.75	211.73	216.83	221.19	225.25	228.2	231.42	233
146.89	146.15	146.67	147.42	147.02	145.04	142.87	140.86	138.79	136.26	133.66	131.22	128.55	125.07	121.15	117.17	114.07	110.72	108.33	105.14	102.49	99.717	97.232	94.837	91.663	88.624	84.581	80.72	76.11	72.217	69.061	67.159	65.434	63.176	60.463	57.752	54.856	51.737	49.246	47.431	45.903	43.887	40.879	37.562	34.04	31.441	27.763	24.752	20.862	18.964
474.25	470.21	466.51	461.22	456.27	450.12	445.97	440.26	435.08	429.14	424.09	420.16	416.83	414	410.21	404.98	400.14	394.63	389.46	383.62	378.16	373.38	368.72	364.87	360.83	356.49	351.47	346.84	342.31	335.78	331.26	323.74	320.61	314.56	311.34	305.97	300.86	295.65	289.8	283.94
455.85	449.97	444.36	438.4	432.48	426.22	420.52	415.52	410.84	406.26	401.75	397.62	393.26	388.29	383.49	379.02	374.44	369.28	363.69	358.16	352.46	346.78	340.98	334.97	329.06	323.38	318.39	313.26	308.7	304.31	300.5	296.72	292.56	288.51	284.09	279.8	275.56	271.53	267.21	262.62
222.53	218.37	214.6	210.39	206.02	201.59	197.52	193.94	190.21	186.07	181.83	175.25	170.82	164.12	160.43	153.69	149.77	147.83	145.53	144.9	141.35	140.7	136.65	134.41	131.81	130.58	128.23	124.88	121.54	116.44	112.23	108.7	106.86	104.59	101.66	98.547	95.151	90.115	83.621	76.706	70.983	66.871	62.114	57.681	53.223	47.637	41.923	37.166	34.327	31.117
528.67	525.21	522.52	520.01	517.55	514.81	512.2	509.86	508.09	506.36	504.27	501.64	499.22	497.43	495.71	493.91	491.33	488.62	485.6	482.47	479.15	475.43	472.7	469.57	466.53	462.18	458.16	453.75	449.62	445.8	441.86	438.2	433.95	430.09	426.08	422.75	419.55	415.47	410.18	404.49	399.34	395.02	391.39	388.29	385.29	382.32	379.22	376.67	374.03	371.24
299.84	293.86	287.99	281.78	275.11	268.78	262.67	256.98	251.51	246.28	240.77	235.45	230.01	225.4	220.61	216.41	212.21	208.47	204.74	200	194.35	187.96	181.94	176.42	171.23	166.01	160.82	154.84	149.28	143.88	138.88	133.13	126.66	120.18	113.8	107.58	101.31	94.864	88.149	81.067	73.567	65.957
79.217	83.261	87.2	90.967	95.017	99.008	102.98	106.85	110.26	113.53	116.67	119.88	123.16	126.51	129.96	133.8	138.02	142.62	147.23	151.65	156	160.38	165.08	170.03	175.13	180.27	185.51	190.52	195.76	200.85	205.87	210.35	214.3	218.19	222.1	226.25	230.51	234.61	238.38	241.73	245.13	248.7
449.52	443.26	437.11	429.79	421.66	413.55	405.95	398.53	391.17	384.08	378.15	371.8	365.21	357.61	350.43	343.28	335.95	328.55	321.08	313.69	306.18	298.66	291.31	284.07	276.91	269.75	262.84	256.02	248.86	241.42	233.52	225.54	217.18	208.63	200.16	191.92	183.42	174.61	167.56	159.24	151.88	142.97	138.36	131.87	125.58	117.59	112.27	107.37	100.2	91.982
317.65	316.77	316.95	317.03	316.25	314.79	313.61	312.87	312.66	312.73	313.58	313.4	313.26	312.64	312.89	313.12	313.39	313.67	313.63	313.21	312.86	312.69	312.62	312.39	311.98	311.48	310.65	309.82	309.22	309.1	308.93	308.34	307.32	305.88	304.31	302.77	301.66	300.13	299.06	298.03	298.31	297.81	297.77	297.24	296.52	294.74	293.02	291.99	291.34	289.81
428.87	423.84	418.01	412.14	406.26	400.36	394.5	389.05	384.24	379.73	374.88	369.74	364.69	361.2	357.33	352.99	347.27	343.63	339.09	334.52	328.32	323.42	318.54	314.33	310.05	306.02	301.67	297.41	295.11	289.97	286.99	280.84	275.59	268.4	260.93	254.85	248.98	243.56	237.87	232.41	226.53	220.74	213.69	207.35	201.42	195.22	189.92	183.98	178.55	173.06
222.12	220.8	220.19	220.11	219.5	218.81	217.89	217.23	216.44	215.28	213.91	212.16	209.98	207.27	204.56	202.34	200.92	199.55	198.8	197.81	196.85	194.96	192.9	190.76	188.82	187.52	187.05	186.91	186.06	184.95	184.42	184.49	184.99	185.17	186.48	188.07	189.97	191.04	191.89	191.66	191.9	192.66	194.75	196.52	198.43	201.22	203.4	205.51	206.72	208.69
88.115	95.381	100.8	105.4	109.05	113.75	120.04	127.87	136.23	143.83	150.79	156.77	162.18	166.81	171.92	178.16	183.1	186.89	191.14	197.18	205.18	212.52	219.54	225.62	231.15	236.77	242.79	248.89	255.01	260.95	266.95	273.07	279.57	286.11	292.4	298.48	304.72	311.09	317.43	323.51	329.51	335.54	341.72	348.12	354.52	360.62	366.6	372.68	379.06	385.43
347.89	353.19	358.54	363.82	368.62	373.31	378.19	383.19	388.35	393.34	397.78	401.89	405.85	409.97	414.21	419.17	424.39	429.2	433.39	437.38	442.11	446.86	451.37	455.32	459.26	463.48	468.19	473.04	477.69	481.93	485.53	488.86	492.22	496.19	500.88	505.87	510.99	516.01	521.09	526.2	531.18	535.98	540.31	544.56	548.67	552.89	557.04	561.06	565.01	568.9
207.73	201.79	195.88	190.31	185.12	180.33	174.94	169.44	163.37	157.53	151.4	145.67	140	134.84	129.62	124.43	118.98	113.53	108.07	102.62	97.169	91.717	86.265	81.057	75.907	71.098	66.033	61.069	56.093	51.238	46.273	41.157	36.145	29.565	23.938	17.268	13.11	8.0867	4.5069	0.17893
227.05	227.24	227.41	227.6	227.79	228.63	228.72	228.17	226.67	225.79	225.27	225	224.77	224.4	223.96	223.51	223.09	222.62	222.14	221.66	221.19	220.71	220.23	219.06	217.38	214.82	212.21	209.22	206.31	203.51	200.88	198.38	195.62	192.02	188.52	184.27	181.45	178.69	176.54	173.71
172.09	172.16	173.52	175.52	177.05	178.49	179.86	181.03	182.27	183.33	184.52	185.27	186.15	187.14	188.45	190.01	191.91	194.45	197.13	200.88	203.95	207.55	210.04
412.95	408.45	404.68	401.34	397.87	394.08	390.31	385.97	381.53	377.1	373.37	369.88	366.5	363.26	359.97	356.75	353.12	349.51	346.06	343.09	340.16	337.63	334.95
226.69	229.29	230.55	230.52	230.37	230.14	229.75	228.9	227.13	225.21	224.92	226.28	228.82	229.88	229.05	229.01	229.32	231.59	233.19	234.76	236	237.24	238.25	239.27	240.41	241.96	243.52	245.15	247.33	249.6	251.06	251.45	251.77	253.01	254.61
303.7	300.78	297.79	294.77	291.94	288.59	284.94	280.98	277.4	273.34	269.9	266.3	263.3	260.13	257.08	254.52	251.68	248.89	245.45	242.23	238.98	236.3	233.78	231.43	229.01	226.58	223.95	221.27	218.31	215.78	213.21	210.92	208.93	207.13	205.24
331.8	334.49	337.43	340.46	342.8	344.73	346.64	348.93	351.36	353.87	356.72	359.24	361.87	364.77	366.83	369	370.47	372.97	375.05	376.78	378.28	379.35	381.2	382.83	385.54	387.57	389.64	389.19	388.82	387.02	386.7	387.48	388.95	391.64	390.61	392.72	394.17	398.4	400.51	402.06	402.26	403.43	405.36	408.61
353.58	349.68	345.02	340.15	336.59	333.48	330.84	328.13	324.98	321.2	316.99	312.86	309.02	305.13	300.84	296.53	292.03	288.46	284.89	281.94	278.81	275.87	272.25	269.43	266.28	263.35	259.07	254.74	251.36	247.3	244.65	241.75	239.86	236.92	233.49	230.78	227.92	225.24	222.32	219.88	217.75	215.53	214.33	213.09
247.1	250.52	255.03	262.24	270.24	277.09	281.58	286.6	290.2	293.19	296.22	301.68	308.37	314.89	320.98	326.38	331.68	336.94	342.01	345.6	348.1	351.96	356.24	361.92	365.56	370.98	375.94	380.76	385.57	388.72	393.69	396.8	400.65	405.28	409.99	416.04	421.94	428.86	434.66	439.44	443.97	448.39	452.94	457.55	462.57	467.14	471.66	474.7	476.96	478.58
4.927	6.9299	9.4575	12.95	17.134	20.337	22.466	24.601	26.061	28.563	31.066	33.736	34.693	34.843	35.91	37.23	38.797	40.502	42.41	44.639	46.061	48.473	50.09	53.018	55.799	59.482	62.545	64.675	66.836	68.163	70.607	72.666	75.449	78.319	81.77	85.78	88.895	91.881	94.029	96.35	98.001	99.685	101.25	102.82	104.9	106.66	108.49	109.26	109.67	110.46
304.2	303.09	302.85	302.78	304.33	304.83	303.85	301.45	300.02	300.17	300.64	301.21	301.88	302.36	302.46	301.69	299.51	296.06	292.69	290.9	291.59	292.94	293.41	291	288.93	285.12	281.39	277.36	274.48	272.73	271.43	270.79	269.83	266.58	263.59	261.02	259.61	256.1	251.78	247.21	244.85	242.72	241.4
15.812	19.65	23.518	27.073	29.777	32.446	36.042	40.277	44.342	47.778	51.12	55.027	58.7	62.264	65.425	68.302	71.015	74.35	77.97	82.26	86.317	90.562	94.434	98.111	101.66	105.56	109.5	112.88	115.63	117.93	120.69	123.53	126.52	129.47	133.29	137.02	140.9	143.88	146.99	150.17	153.59	157.31	160.65
98.724	105.24	110.98	117	123.33	129.79	136.27	142.81	149.57	156.23	162.84	169.25	175.71	182.21	189.05	195.91	202.87	209.95	217.57	225.03	232.13	238.68	245.33	252.1	258.75	265.3	271.83	278.65	285.63	292.57	299.32	306.01	312.71
265.37	266.15	266.88	267.4	268.34	269.4	270.28	270.87	271.28	271.77	272.06	272.15	272.03	271.91	272.06	272.59	273.26	274.11	274	273.75	273.33	274.04	274.65	275.02	275	275.16	275.23	275.59	275.91	276.05	275.62	274.75	273.96
202.76	206.18	210.28	213.47	216.68	216.94	218.98	222.14	226.13	230.96	234.48	238.23	241.97	244.59	248.45	251.21	256.36	262.85	268.19	272.46	275.35	278.97	282.65	285.98	289.11	292.12
517.18	521.66	527.04	531.82	537.29	541.88	547.4	553.54	559.02	565.03	569.48	574.39	579.36	584.44	590.14	594.94	599.65	604.77	609.5	614.31	618.5	623.44	628.86	633.75	637.53	640.82
437.05	429.7	424.66	419.51	414.34	408.27	401.4	393.87	386.66	379.46	372.45	364.77	357.52	350.56	343.79	336.96	330.19	323.4	316.07	308.41	300.12	292.19	284.39	277.5	270.94	264.64	259.55	254.17	249.48	243.23	235.56	227.6	218.13	210.12	201.8	195.18	188.18	182.21	175.89	170.23	162.93	155.44	147.91	140.48	133.84	126.74	120.01	112.64	107.49	103.48
433.23	433.82	433.35	431.33	428.15	426.17	425.66	425.75	425.66	425.2	424.77	424.55	424.14	423.37	422.42	421.61	420.78	419.72	418.54	417.53	416.4	415.14	413.26	411.44	409.07	406.83	405.09	404.17	404.37	404.09	403.14	401.31	399.79	398.39	396.53	394.22	392.66	391.8	391.19	390.13	389.53	389.22	389.09	388.91	388.73	389.03	389.24	389.68	390.14	390.76
86.639	85.002	82.653	79.994	76.876	73.637	70.431	66.985	63.467	59.702	57.043	53.307	49.733	44.708	40.923	37.358	34.139	31.854	29.469	27.524	25.124	23.038	20.953	18.868	16.782	14.697	12.612	10.527	8.4414	6.3561	4.4225	2.7024	1.2893
59.658	63.045	66.73	70.794	74.975	79.591	83.638	87.887	91.576	95.742	100.05	104.62	109.01	113.36	117.62	122.75	127.64	132.72	137.05	141.56	146.14	150.89	155.65	160.4	165.15	169.91	174.66	179.41	184.16	188.92	193.48	197.55	200.55
233.86	232.69	232.16	228.69	226.18	220.56	216.96	213.14	210.29	206.92	203.64	201.58	198.16	195.88	193.52	192.35	189.89	187.59	184.55	182.67	180.27	178.53	176.01	173.36	171.16	170.87	169.4	168.92	166.03	164.4	161.53	160.17	159.2	158.14	156.54	156.28	155.73	156.51	156.17	156.68	156.5	156.11	155.37	154.59	154.08	153.92	154.74	155.59	156.22	155.97
166.78	169.28	171.14	173.08	175.2	178.37	181.01	183.16	184.63	186.45	189.11	191.61	194.72	197.06	200.12	202.94	206.43	209.56	212.72	215.47	218.62	221.96	226.09	229.74	232.88	235.33	238.03	241.05	244.27	247.94	252.12	256.42	260.19	263.85	267.29	270.74	273.92	277.19	280.36	283.58	286.66	289.81	292.9	295.9	298.88	301.58	304.06	306.15	307.95	309.94
378.47	384.68	390.93	397.05	402.99	409.35	416.22	423.04	429.23	434.79	439.84	444.81	449.76	454.44	459.21	463.83	468.73	473.27	476.9	480.48
258.56	255.69	253.24	251.17	249.38	247.74	245.92	244.23	242.5	240.93	239.32	237.45	235.1	232.33	229.6	227.06	224.94	222.81	220.11	217.18
95.464	96.571	97.892	99.381	101.13	102.9	104.97	106.68	108.22	109.67	111.72	114.78	118.37	121.44	124.17	126.94	129.83	132.68	134.36	134.9	135.27	135.03	136.71	139.08	142.21	144.42
216.58	209.72	202.73	196.06	189.7	183.67	177.57	170.88	163.94	156.43	148.84	140.73	132.77	124.69	116.72	108.51	100.33	92.655	84.407	76.202	67.371	59.307	51.155	43.346	36.358	29.773
253.99	248.81	248.6	250.09	252.49	250.96	249.22	247.35	244.58	241.75	238.45	235.56	233.16	231.05	229.34	227.45	225.48	223.98	222.27	220.63	218.17	216.04	214.11	212.2	210.18	208.75	207.54	206.36	205.82	207.05	207.85	206.96
5.0949	7.0198	11.705	17.348	23.713	28.098	32.705	37.512	42.431	47.556	52.762	57.752	61.874	65.806	69.862	73.953	77.943	81.635	85.347	88.717	92.184	95.559	99.07	102.61	106.54	110.57	114.95	119.17	125.37	131.74	136.6	138.08
200.97	196.41	191.4	187.31	184.06	180.7	176.61	171.26	166.73	161.85	157.92	153.52	149.92	145.8	142.7	140.38	138.39	135.71	131.83	127.48	123.22	119.08	114.54	109.96	104.66	99.885	94.895	90.35	85.706	81.061	76.416	71.772	67.127	62.482	58.405
215.6	221.08	226.18	231.2	236.6	242.13	247.9	253.17	258.26	262.56	266.61	270.67	275.06	279.65	284.2	288.77	292.91	297.09	301.78	306.71	311.86	316.56	321.05	325.31	330.12	335.25	340.34	344.79	349.06	353.34	357.62	361.9	366.18	370.45	373.92
275.22	277.26	277.61	278.91	278.83	282.06	286.23	291.86	294.62	294.94	295.07	296.59	298.39	299.96	302.63	304.31	307.01	309.54	312.62	314.76	316.03	317.87	320.14	322.51	325.51	328.06	330.68	332.82	335.91	339.36	343.22	346.69
496.45	499.07	501.03	503.3	506.05	508.51	510.86	512.58	515.56	518.75	520.43	521.81	522.96	524.95	525.54	526.42	526.88	528.15	528.64	530.14	531.66	533.14	534.21	535	536.49	538.26	540.2	541.75	542.58	542.92	542.62	542.88
240.98	244.67	248.13	251.61	255.33	259.73	264.08	268.54	272.61	277.04	280.51	285.41	291.04	296.94	302.63	307.97	314.77	320.79	326.47	331.81	333.56	335.34	337.99	344.14	349.05	354.49	360.65	368.51	374.25	378.71	382.52	387.07	392.08	396.73	398.96	403.06	408.3	414.76	419.52	424.4	429.09	434.6	439.05	444.65	448.93	453.44	457.93	462.07	467.24	472.11
380.98	379.46	377.71	375.66	373.92	372.33	371.01	369.81	368.58	367.08	365.08	363.51	362.46	361.7	360.83	359.77	358.54	356.87	354.67	352.35	348.97	345.44	341.93	338.88	335.89	333.21	331.12	329.63	327.9	325.83	323.45	321.26	319.48	317.67	315.35	313.07	310.79	308.39	305.11	301.84	297.94	294.26	290.3	286.97	283.65	280.27	277.23	275.02	274.22	272.59
141.6	136.46	131.33	125.51	119.07	112.09	105.11	98.282	91.931	85.762	80.124	74.935	68.921	61.094	52.692	46.136	43.192	40.827	37.854	32.914	26.785	18.918	11.321	6.2763	3.8501	2.168	-0.65494
630.97	629.2	627.1	624.75	622.22	619.72	617.17	614.86	612.49	610.35	608.45	606.77	605.43	604.72	604.55	603.67	601.06	597.48	593.54	589.73	585.15	580.38	575.68	571.88	568.49	565.43	562.2
181.35	184.37	187.51	190.9	194.01	196.86	199.6	202.47	205.65	208.75	211.5	213.56	215.56	218.02	221.04	224.28	227.52	230.76	232.84	234.35	235.58	237.71	237.78	237.4	237.3	239.72	244.38	248.43	252.64	256.27	260.32	262.21	263.71	265.77	271.62	276.64	281.16	283.89	287.03	290.57	294.39	298.22	301.68	304.66	307.06	309.11	310.51	310.29	309.48	309.14
69.994	71.408	72.765	74.466	76.194	77.851	79.076	80.164	81.694	83.756	86.043	87.962	89.628	91.549	94.033	96.983	99.933	102.88	105.53	108.02	110.51	113.04	115.27	117.82	120.89	124.85	127.32	130.1	132.54	135.44	137.73	140.06	142.1	143.76	144.59	145.93	147.05	147.94	148.26	148.14	148.04	147.74	147.79	147.82	148.25	149.02	149.66	149.04	147.67	146.25
152.25	148.25	143.15	138.97	133.21	128.62	123.87	119.08	113.58	108.12	103.34	98.609	94.72	90.741	87.787	84.005	79.403	74.082	69.569	66.16	62.848	59.377	55.979	52.964	49.408	46.147	42.618	40.358	37.889
273.46	276.59	281.48	285.55	289.81	293.32	297.14	300.91	305.34	310.01	315.09	320.07	324.8	329.55	334.53	339.94	346.07	352.02	357.83	363.28	369.12	375.27	381.48	387.59	394.44	400.82	407.32	412.7	418.46
77.436	80.571	83.49	86.139	88.458	90.697	93.099	95.889	98.935	102.53	106.17	109.29	112.12	115.36	119.06	122.49	125.45	128.2	130.75	133.25	135.86	138.3	140.78	142.72	144.74	146.31	147.94	149.56
184.37	186.34	188.38	191.04	194.54	198.32	202.08	205.22	208.1	210.82	214.05	217.35	220.14	222.77	225.45	228.7	231.98	235.69	239.66	243.39	246.53	249.4	252.28	255.5	259.17	263.11	266.85	270.26
296.51	295.57	293.82	291.69	288.47	285.34	281.89	278.05	274.09	271.55	268.52	265.09	262.06	258.92	255.69	250.48	246.03	242.11	238.48	234.89	231.38	228.37	225.07	221.76	217.7	213.83	210.03	206.86	203.83	200.75	197.34	193.38	189.34	184.92	180.86	176.93	173.27	169.59	166.12	163.03	159.63	155.37	150.3	145.48	141.41	137.94	134.5	130.94	128.51	126.92
190.8	190.89	191.67	193.03	194.46	195.08	195.11	195.62	196.85	199.45	201.41	202.73	203.63	204.03	204.32	203.76	203.69	204.13	205.14	206.61	208.26	209.9	210.92	211.51	211.29	211.21	211.43	212.36	213.93	215.44	216.34	216.34	216.11	215.84	215.78	215.77	216.43	217.34	218.43	218.83	218.23	217.42	216.34	215.98	216.13	217.51	219.74	221.81	223.39	223.27
81.059	85.438	89.924	94.548	99.8	104.96	109.02	112.43	114.79	118.27	122.25	130.07	135.9	143.55	149.04	155.86	161.63	166.69	172.74	177.99	183.67	187.81	190.5	191.69	192.88	194.07	195.26	196.42	198.56	201.69	205.66	209.1	212.15
461.89	467.02	472.37	477.69	483.03	487.8	491.98	495.57	500.38	506.53	512.75	518.84	524.54	530.49	535.76	541.34	547.11	553.62	559.66	565.73	571.3	576.77	582.32	587.75	593.19	598.62	604.06	609.88	616.01	622.34	628.44	634.15	639.7
52.018	51.979	51.654	50.889	50.946	52.775	56.402	60.623	64.135	67.109	68.84	70.693	72.68	75.659	78.574	81.457	84.822	88.189	92.024	96.058	100.25	105.74	109.92	113.72	115.58	118.23	120.02	123.77	127.44	133.05	137.99	140.76	143.53	144.34	145.07	145.36	145.08	148.07	150.98	155.34	156.25	158.05	157.74	161.33	163.54	168.21	170.5	172.39	173.17	174.43
467.35	472.5	477.92	482.72	487.73	492.99	499.58	505.58	511.2	516.05	520.5	524.44	528.6	532.41	536.52	540.6	544.41	548.35	552.39	556.86	560.81	565.12	569	573.58	577.82	582.19	586.83	590.99	595.13	597.99	600.44	602.45	604.31	607.14	610.73	614.47	617.22	619.15	621.18	623.39	625.56	627.67	630.3	632.87	634.9	635.97	636.45	637.57	638.6	640
471.44	469.91	468.15	466.83	464.47	462.8	460.98	459.17	457.36	455.54	452.99	449.73	444.76	438.29	431.94	428.25	426.75	425.77	423.31	420.14	416.05	412.23	408.72	405.53	402.19
218.72	224.59	229.92	234.5	238.63	242.43	246.73	251.03	255.32	259.62	263.34	266.71	270.3	273.01	275.12	277.05	280.15	283.88	286.65	289.11	290.45	293.17	296.44	301.13	304.9
228.9	221.78	216.36	211.07	205.55	200.02	194.51	188.53	182.05	175.06	168.39	161.87	155.51	149.38	143.28	137.61	132.05	126.67	121.28	115.9	110.52	105.14	99.754	94.372	89.43	85.23	81.767	78.444	74.89	71.013	67.234	64.707	61.869	59.044	55.252	52.34	49.655	45.382	39.328	31.557	23.787	16.238	9.6172	4.4139
80.868	79.773	79.338	79.031	77.996	75.787	73.253	70.954	68.935	67.027	64.982	63.431	61.927	60.571	58.917	57.461	56.054	54.723	53.392	52.061	50.73	49.399	48.068	46.737	45.656	44.643	44.075	43.494	42.616	41.101	39.554	38.337	37.077	35.578	33.669	32.011	30.401	29.427	28.771	28.434	28.096	28.145	27.973	27.566
457.59	452.84	451.92	449.6	449.06	446.41	443.4	439.73	436.87	434.43	432.77	428.81	425.04	420.83	418.18	415.38	412.63	410.48	408.04	406.12	403.99
119.58	113.63	107.38	100.86	95.093	89.014	82.911	76.532	70.238	63.849	57.775	51.707	45.508	38.99	32.392	25.576	18.492	11.685	6.3137	2.4327	-1.2543
479.82	479.84	479.94	479.68	479.35	478.93	478.96	479	479.19	478.88	478.51	478.21	478.25	478.54	478.89	479.16	479.35	479.43	479.62	479.81	479.92	479.97
449.07	441.56	430.8	421.81	413.42	406.35	398.54	390.78	383	375.45	368.2	360.8	353.38	345.56	337.33	328.57	319.72	311.46	303.27	295.33	287.51	279.88
189.34	182.16	174.97	167.66	160.02	152.26	144.45	136.95	130.02	123.57	117.29	110.77	104.28	97.638	91.035	83.915	76.874	69.953	63.395	55.247	49.158	43.641	40.055	36.45	33.035	27.804	20.481	12.67	7.5455	2.9778
256.9	253.75	250.19	246.59	243.39	240.6	238.15	235.75	233.28	230.67	227.9	225.01	222.31	219.7	217.31	214.52	211.42	208.02	204.53	202.3	199.49	197.01	193.3	192.35	189.73	185.94	179.42	174.44	170.62	167.39
458.28	452.82	447.29	441.91	436.43	430.62	425.29	419.98	415.07	410.05	405.24	400.68	396.03	391.41	386.85	382.5	377.99	373.82	368.69	363.2	357.12	350.78	344.44	336.4	328.76
501.81	506.12	509.93	513.79	518.07	522.17	526.98	531.68	536.97	541.9	547.01	552.1	557.36	562.78	567.77	572.79	576.95	581.27	585.56	590.73	595.83	601.1	606.23	610.33	613.89
473.46	472.3	471.25	470.29	469.3	467.96	466.11	463.87	461.51	459.22	457.23	455.29	453.66	452	450.01	447	443.7	441.1	439.27	437.97	436.6	435.21	434.76	434.01	434.44	432.78	431.13	429.32	429.37	429.42	430.38	430.58	430.56	429.45	428.44	428.04	427.34	426.83	426.33	426.6	426.86	428.13	428.69
166.49	161.76	157.28	152.92	148.39	143.76	139.23	135.52	132.68	130.33	127.77	124.5	121.04	117.31	113.65	110.42	107.32	104.2	100.38	96.49	92.749	89.383	86.248	83.221	79.809	76.58	73.219	69.72	65.644	61.524	57.474	53.704	50.904	48.163	45.5	41.67	37.743	33.495	29.246	25.556	22.408	19.748	17.102
8.7343	13.091	17.82	22.089	26.252	30.367	35.093	39.998	45.024	50.27	55.657	61.236	66.423	71.568	76.409	81.315	86.195	90.709	95.574	101.29	106.53	111.32	114.85	119.14	123.71	128.49	132.8	136.75	140.44	144.83	149.55	154.89	160	165.5	170.62	175.87	180.64	185.29	189.86	194.31	199.18	203.8	208.44	212.75	217.12	221.46	225.95	230.62	235.36	239.54
113.24	115.61	117.76	119.98	122.26	124.65	126.96	129.22	131.72	134.28	137.13	140.18	143.59	146.98	150.46	153.84	157.11	159.89	162.33	164.45	166.53	168.4	170.25	171.99	174.11	176.63	179.22	181.28	183.37	185.41	187.98	190.47	192.84	195.11	197.43	200.58	203.99	207.44	210.68	213.57	216.27	218.75	222.05	225.89	230.25	234.34	237.97	241.38	244.42	247.63
467.65	461.73	455.43	446.56	437.05	427.44	421.12	415.76	409.85	403.59	397.27	391.48	386.01	380.37	375.33	370.5	367.59	364.93	362.07	356.48	351.48	345.93	342.64	337.69	333.48	328.47	323.49	317.26	310.09	301.88	294.45	287.79	282.93	277.8	273.48	269.97	264.97	258.09	249.75	242.4	235.67	228.94	222.46	215.71	208.91	201.74	194.72	187.85	180.88	173.56
218.48	217.54	216.39	214.96	213.78	212.36	210.72	208.77	207.62	206.81	206.84	206.36	205.51	205.33	205.73	205.39	204.07	202.72	203.85	205.49	205.84	205.31	204.36	204.48	204.59	204.49	204.07	203.34	202.45	203.63	204.99	206.55	206.25	206.15	205.9	206.16	205.76	205.32	204.7	204.53	204.76	205.02	205.3	205.28	204.87	204.37	203.63	202.7	201.66	200.58
280.96	283.16	285.64	289.63	293	296.44	299.79	303.5	308.37	312.18	315.96	319.17	323.04	327.58	331.33	333.97	336.1	337.96	340.1	341.99	344.27	347.85	351.77	356.12	360.83	365.18	369.57	373.23	377.13	381.76	385.15	388.98	392.98	398.26	403.74	407.85	411.36	415.32	419.65	424.51	429.05	433.52	438.23	442.62	447.55	452.33	457.17	461.89
439.04	432.34	426.25	419.67	414.37	408.9	402.96	396.84	390.76	385.02	378.92	372.44	366.42	360.43	354.51	347.72	340.81	333.69	326.99	320.76	314.49	308.22	302.24	296.72	291.29	285.57	279.86	274.27	269	263.88	258.9	253.75	248.62	243.23	237.58	232.12	226.73	222.13	217.98	214.29	210.69	206.99	202.83	198.96	194.66	190.72	186.33	182.2
467.92	467.31	465.87	463.92	462.06	460.61	458.29	455.67	454.11	452.7	452.41	451.22	451.4	451.01	450.5	448.18	446.41	444.4	444.33	443.62	441.58	437.55	432.67	428.67	425.55	422.59	419.68	415.68	411.56	407.44	404.29	401.21	398.3	395.61	392.83	389.74	386.64	383.85	381.04	378.12	375.31	372.99	370.53	367.88
467.72	463	457.98	452.57	447.21	442.38	437.17	431.84	426.5	420.41	414.58	408.58	403.56	398.19	392.67	387.85	382.13	376.33	369.69	363.87	358.21	352.72	347.41	342.07	337.04	332.24	327.46	322.18	316.58	310.84	305.14	299.29	293.48	287.92	282.66	277.34	271.32	264.6	257.75	251.28	245.34	239.98	235.28	230.6
85.266	85.268	85.241	85.545	85.005	84.376	83.813	83.094	82.289	81.466	80.987	80.505	79.908	79.264	80.754	84.224	89.556	94.887	100.22	105.55	110.88	116.21	121.55	126.88	132.21	137.54	142.87	148.2	153.54	158.87	164.2	169.53	172.59	174.1	173.92	174.22	174.38	174.77	175.28	175.85	176.02	176.59	176.9	178.03	178.44
234.76	231.81	229.05	226.9	224.47	222.29	220.1	218.38	216.51	214.13	211.87	209.28	207.59	205.99	204.63	202.64	200.48	198.31	196.14	193.97	191.8	189.63	187.47	185.3	183.13	180.96	178.79	176.63	174.46	172.29	170.12	167.95	166.69	166.47	166.84	166.9	166.94	167.13	167.32	167.38	167.37	166.85	166.08	165.7	165.82
434.67	432.84	430.17	427.32	424.59	422.09	419.5	417.27	415.44	413.82	412.24	410.29	407.99	405.44	403.11	400.68	397.7	394	389.83	385.78	381.95	378.86	375.99	373.5	370.51	367.24	363.45	359.77
300.73	295.77	290.84	285.75	280.56	274.72	268.5	262.38	256.66	251.31	245.98	240.63	234.9	229.08	222.98	217.18	211.15	205.43	200.11	195.13	190.39	184.91	180.36	176.16	172.71	168.45	163.88	159.21
354.83	350.23	344.6	338.35	331.8	325.6	319.18	312.87	306.46	300.73	294.8	288.12	281.09	273.96	267.49	261	254.55	248.61	242.22	235.95	229.49	223.06	216.46	209.49	202.38	195.36	188.29	181.84	175.25	169.4	163.47	157.75	152.72	146.87	140.57	133.42	126.04	119.58	111.9	104.93	97.242	90.776	85.128	80.312	75.216	69.742	63.973	58.636	52.687	46.464
612.74	612.61	611.87	611.04	609.38	607.95	606.86	605.59	602.84	600.17	597.94	597.77	598.63	598.6	598.15	597.03	595.93	594.15	592.53	590	587.58	584.61	582.14	579.88	577.92	576.74	576.38	576.07	575.71	574.85	573.9	572.53	571.31	570.18	568.87	566.77	564.5	562.08	560.86	558.84	557.83	556.25	555.75	554.01	551.65	548.77	546.57	544.77	542.81	540.85
168.56	165.18	161.93	158.17	154.03	148.87	144.41	139.82	136.15	132.16	128.71	125.07	122.6	120.24	118.17	115.32	110.83	104.83	97.406	89.985	82.563	75.142	68.697	62.726	57.339	51.676	46.003	40.582	35.074	30.043	24.826	19.739	14.205	8.8569
637.4	637.79	638.29	638.6	639.07	639.36	639.52	639.5	639.22	639	638.62	638.37	638.08	637.96	638.03	638.12	638.16	638.04	637.91	637.79	637.66	637.54	636.85	635.97	634.72	633.74	632.56	631.61	630.45	629.59	628.69	627.97	626.83	625.56
176.65	177.56	178.28	179.05	179.87	181.21	182.64	184.23	185.83	187.42	188.35	187.6	185.47	183.07	181.28	178.45	176.15	173.99	173.44	172.43	171.35	170.08	168.58	167.09	165.36	163.46	161.17	158.9
363.34	368.67	374.12	379.4	384.26	389.66	395.55	402.35	409.14	415.94	422.16	427.84	433.34	439.55	446.12	452.21	458.14	464.32	471.47	479.07	486.81	494.2	501.14	507.75	514.88	522.26	530.05	537.58
150.3	154.25	158.29	162.21	165.99	170.5	175.21	179.82	183.97	188.38	193.19	198.54	204.03	209.66	214.75	219.49	223.62	227.59	231.66	235.97
631.06	630.93	630.64	630.24	629.74	628.82	627.74	626.58	625.9	625.34	624.6	623.77	622.87	622.38	621.92	621.75	622.63	623.47	623.89	623.33
334.22	329.93	325.13	318.7	312.35	305.37	298.64	292.22	284.24	275.82	267.53	262.04	256.28	250.03	242.86	237.44	231.61	225.7	219.96	216.07	213.7	211.03	207.93	203.69	198.78	193.97	189.47	185.09	180.28	175.53	170.97	167.01	162.98
75.759	82.691	88.366	92.898	98.099	102.74	107.29	110.7	114.9	118.71	123.93	129.11	135.54	141.36	146.8	152.22	157.75	163.77	169.77	176.32	182.6	188.12	193.52	198.52	203.95	209.13	214.11	218.48	222.03	225	227.8	230.95	234.72
154.06	149.37	144.55	139.27	133.71	127.39	121.6	115.56	109.92	104.36	98.678	92.428	85.728	78.903	71.913	64.887	58.041	51.417	44.617	37.79	30.802	23.775	16.026	8.3436	0.79385
295.87	291.79	287.91	283.57	278.8	273.77	269.71	265.64	261.58	257.78	254	250.1	245.89	242.09	238.37	234.93	231.36	227.75	224.34	221.48	219.32	217.43	215.65	213.68	211.59
430.91	426.76	426.89	426.35	423.63	417.48	410.73	403.66	398.05	392.78	388.56	385.29	382.58	380.16	377.57	374.76	373.58	371.64	371.03	369.14	367.55	364.19	360.47	358.04	356.32	354.21	351.18	347.74	344.3	340.86	337.42	333.98	329.35	324.24	319.27	315.57	312.02	309.16	304.76	300.41	295.88	294.72	294.88	295.08	293.76	291.8	289.42	286.86	283.62	279.86
85.552	86.936	87.345	88.402	88.485	87.683	86.849	86.209	85.502	84.731	84.63	85.447	87.054	89.304	91.699	93.902	95.711	96.873	97.587	98.175	99.165	100.84	102.58	105.07	107.12	109.11	110.48	112.09	113.69	115.29	116.89	118.49	121.45	123.32	123.48	121.9	121.85	122.91	124.17	125.25	127.36	129.84	132.22	134.05	135.61	137.1	138.69	140.02	141.3	142.91
80.68	79.76	79.073	77.866	77.126	75.591	74.283	72.532	70.942	69.556	68.2	67.386	66.256	64.92	62.625	60.013	57.148	54.302	51.932	49.587	47.694	45.227	43.087	40.528	38.138	35.681	33.475	31.676	29.331	27.081	24.623	22.903	21.373	19.685	18.008	15.82	14.018	11.638	9.9175	7.9869	6.8045	5.998	5.7675	6.6141	7.0612
531.62	533.48	534.98	537.33	539.73	542.54	544.65	546.7	548.85	550.75	552.46	554.34	556.36	558.11	559.57	560.46	561.17	561.86	563.57	565.65	568.29	570.48	572.94	575.36	578.11	580.98	583.69	586.49	589.19	592.28	595.03	597.61	600.14	603.04	606.24	609.61	613.05	616.7	620.26	623.77	627.09	630	632.64	635.01	637.39
227.04	221.91	216.6	210.94	205.13	199.28	193.28	187.17	180.85	174.56	168.27	162.4	156.16	149.93	143.05	136.55	129.98	123.89	117.92	111.8	105.54	99.359	92.934	86.84	80.143	73.723	67.387	61.378	55.561	49.505	42.997	36.185	29.247	22.738	16.644	10.248
463.43	460.1	457.05	454	451.01	448.15	445.75	444.35	443.75	443.3	442.41	440.61	438.89	437.02	435.14	433.37	431.39	428.9	426.11	422.8	419.99	416.85	414.41	411.99	410.26	408.3	405.83	402.68	399.62	396.66	393.76	390.89	388.66	386.4	383.34	381.64
54.553	50.764	46.827	43.68	38.74	35.745	32.323	29.621	25.747	23.893	20.622	18.713	14.773	13.164	9.9512	8.5158	6.7297	5.7715	5.1312	3.8896	4.2177	4.0356
631.13	626.04	620.88	615.25	609.13	602.83	596.37	590.14	583.9	578.11	572.56	567.65	563.03	558.41	553.48	548.38	542.67	536.46	530.11	524.31	518.85	513.45
251.46	248.94	246.38	243.66	241.1	238.89	237.46	236.29	234.97	233.09	230.34	227.08	223.77	220.68	217.18	213.71	210.32	207.53	204.8
177.67	179.17	181.13	183.12	184.98	186.89	188.44	189.5	190.25	191.42	193.23	194.94	196.39	197.98	199.51	200.91	201.71	202.69	203.95
92.977	88.922	84.951	81.464	77.752	74.723	70.99	67.471	63.1	59.617	56.981	54.194	51.208	47.415	43.91	41.11	38.367	35.395	31.971	28.568	26.12	23.312	20.244	16.884	13.484	10.669	7.5769	5.7489	4.5807
581.23	582.63	583.97	585.43	587.13	589.42	591.69	594.08	596.67	599.89	602.74	605.74	608.71	612.39	615.92	619.62	623.29	626.58	629.36	631.87	633.35	635.12	636.32	638.3	639.46	639.97	640.25	637.92	636.24
75.118	71.371	67.632	63.883	60.24	56.442	52.772	48.757	44.606	40.109	35.674	30.987	26.377	21.329	16.858	12.272	7.971	3.8922	1.7129	0.68661	-0.20459
363.98	359.32	354.28	349.18	344.92	340.73	336.52	332.08	327.65	323.06	318.19	313.32	308.34	303.68	298.77	293.74	288.57	283.45	279.48	275.82	272.48
245.79	241.27	237.91	234.68	231.59	227.73	224.84	222.38	219.9	217.24	214.73	212.93	210.05	206.06	201.21	197.66	194.9	194.15	193.66	193.11	190.85	187.38	183.66	180.3	177.34	174.51	171.65	169.2	167.04	165.09	163	161.06	159.11	157.17	155.23	153.29	151.35	149.41	146.72	142.81	138.93	137.08	137.43	137.96
392.39	382.76	373	363.17	352.8	342	331.72	321.76	312.67	302.95	293.31	283.42	273.61	263.5	252.8	242.5	232.67	223.63	215.02	206.81	198.76	190.66	182.24	173.45	164.39	155.33	146.27	137.05	127.86	118.77	109.75	100.77	91.797	82.821	73.845	64.869	55.893	46.797	37.769	29.074	20.757	12.565	5.1116	-2.1022
13.505	19.669	26.142	33.052	40.103	47.15	54.5	62.279	69.995	77.357	85.435	93.847	101.62	108.42	114.66	121.52	128.34	135.41	142.69	149.94
557.26	561.94	566.4	570.48	574	577.95	582.17	586.5	590.25	593.98	598.21	603.3	608.4	613.09	617.33	621.62	626.17	630.98	635.63	640.12
415.76	410.4	403.98	397.05	390.58	385.35	380.44	376.21	371.43	367.02	362.08	357.15	352.21	347.27	342.34	337.4	332.54	327.66	322.73	317.37	311.95	306.4	300.79	294.8	288.8	283.36	278.46	274.28	270.4	266.84	262.94	258.39	253.5	249.12	245.5	242.12	237.88	232.85	227.33	221.81	216.86	212.25	208.25	204.31	200.79	197.48	194.32	191.11	187.94	184.66
11.249	12.262	14.683	18.057	21.139	23.476	26.976	30.217	34.193	37.482	41.387	45.292	49.197	53.103	57.008	60.913	65.001	69.178	73.037	76.716	80.575	85.041	89.987	94.726	99.074	103.4	108.19	113.43	118.54	123.46	128.43	133.28	138.09	142.8	148.18	153.63	159.07	163.89	168.61	173.33	178.09	182.94	188.16	193.55	199.11	204.41	209.7	214.88	220.11	225.13
327.58	332.72	339.51	347.39	353.89	361.62	369.39	377.63	385.12	392.98	400.66	408.83	416.75	424.69	432.09	439.56	446.86	454.33	462.02	469.16	475.54	481.54
610.58	608.92	605.92	602.3	598.84	595.07	590.97	587.13	584.37	582.34	580.91	580.4	579.63	579.15	577.67	576.38	574.4	572.76	571.49	571.24	571.02	570.78
13.539	17.963	22.321	28.932	36.834	43.942	48.057	49.179	50.606	52.453	54.116	56.821	58.503	60.456	62.373	64.402	65.775	66.936	69.257	72.206	73.817	75.462	80.135	85.865	91.599	95.156	98.414	101.11	103.15	105.2	107.33	109.7	111.57	113.62	115.9	118.88	122.18	125.48	128.26	130.89	133.33	135.95	138.5	141.35	142.92	145.75	147.9	150.02	149.88	151.05
296.87	302.84	307.74	313.55	320.18	326.97	332.39	336.45	342.65	349.33	355.86	360.53	365.85	371.25	377.01	381.7	386.64	390.81	395.64	400.31	405.11	409.39	415.2	421.44	427.95	433.45	439.12	444.83	450.33	455.79	460.81	465.87	471.24	476.98	483.08	489.05	495.3	501.56	506.75	510.75	514.46	518.51	523.4	528.61	534.57	540.77	546.46	552.19	557.42	562.84
232.61	239.95	245.79	249.16	251.44	252.85	254.39	255.8	258.03	259.84	261.56	262.89	263.86	265.43	266.93	269.01	270.83	273.2	275.77	278.34	280.76	283.15	285.21	287.68	290.11	292.22	291.69	290.94	289.81	291.33	292.51	295.1	296.27	297.07	296.29	294.13	292.94	289.51	287.4	284.58	285.24	286.67	287.79	288.34	288.12	288.1	287.46	286.9	286.22	285.42
135.63	140.7	145.12	149.34	153.31	157.26	160.74	164.05	166.98	170.62	174.59	179.13	182.32	185.39	188.76	193.03	196.62	199.07	200.96	202.84	204.61	206.76	208.89	211.02	213.33	216.06	219.24	222.11	224.43	226.83	229.92	233.51	236.91	240.89	246.16	253.18	260.42	267.47	273.69	278.32	282.79	287.44	293.15	298.58	304.86	309.76	314.14	317.22	321.47	326.26
453.29	447.96	442.57	437.45	430.49	424.17	417.77	413.67	408.69	403.01	397.09	391.69	386.59	381.64	376.93	372.48	368.12	363.7	359.74	355.9	352.51	348.77	344.95	341.35	337.97	334.45	330.33	325.54	320.64	315.85
250.66	251.82	253.26	254.78	255.98	257.43	258.74	260.38	261.39	262	262.35	262.41	262.4	262.46	263.2	263.81	264.39	264.62	265	265.21	265.46	266	267.1	268.5	269.87	271.45	272.9	274.37	276.12	277.87
151.92	149.31	145.72	141.74	137.15	132.53	128.06	124.17	120.78	117.72	114.4	110.62	106.45	102.05	97.217	92.232	87.484	83.61	80.195	77.21	74.205	71.25	68.352	65.511	62.438	59.013	54.994	50.77	46.247	42.169	38.257	34.929	31.578	28.339	24.911	21.363	17.778	14.188	11.072	8.3889	6.0668	3.9956	1.7817
609.49	602.39	595.22	588.48	581.63	574.75	566.93	558.45	550.07	542.35	535.22	528.46	521.95	515.46	509	502.4	495.56	488.57	481.76	475.31	468.98	462.34	455.24	447.81	440.05	432.25	424.43	416.88	409.77	403.35	397.57	392.17	386.69	381.07	375.02	368.83	362.38	355.97	349.77	343.72	337.82	331.56	325.24
19.188	23.301	28.085	33.486	39.183	45.174	51.284	56.714	61.588	66.056	70.728	75.478	79.792	83.738	87.478	91.299	94.88	98.442	101.69	104.66	107.59
156.02	155.31	154.3	153.14	151.72	149.97	148.29	146.68	144.87	142.68	140.44	138.86	137.51	135.94	133.29	130.17	127.16	125.14	123.65	122.74	121.52
87.627	88.875	90.03	91.291	92.698	94.857	97.185	99.468	101.07	102.39	103.89	105.3	106.35	106.62	107.56	107.72	107.7	106.53	106.48	106.87	107.58	108.16	108.87	109.81	110.75	111.68	112.69	114.03	115.69	117.46	119.12	120.36	120.45	120.12	118.86	118.29	119.1	120.42
23.263	29.202	35.385	41.612	48.272	54.514	60.65	66.488	72.402	78.508	84.555	90.658	96.774	102.91	108.74	114.28	119.86	125.88	132.17	138.65	145.19	151.24	156.85	162.28	168.08	174.14	180.05	185.86	191.67	197.77	204.17	210.62	216.89	222.48	227.85	233.45	239.16	244.3
327.05	334.21	341.53	348.89	356.21	363.45	370.51	377.39	384.22	391.2	398.33	405.46	412.69	419.7	426.28	432.64	438.87	445.41	452.36	459.67	467.1	473.99	480.69
88.474	90.135	92.445	94.685	96.891	98.959	101.89	104.77	107.51	110.26	113.41	116.77	119.62	122.13	124.43	127.25	130.31	133.59	136.65	139.26	141.77	144.61	147.71
150.22	153.82	157.43	161.29	164.94	168.64	172.06	175.28	178.67	180.41	183.79	187.85	192.14	194.63	198.47	204.07	209.61	212.95	216.71	221.34	225.79	228.56	231.45	237.37	245.27	253.48	257.21	259.77	261.81	265.39	271.68	278.83	285.7	290.12	294.97	298.41	303.88	307.97
80.73	77.729	75.496	73.019	70.877	68.465	65.876	62.92	59.535	55.369	51.726	47.919	44.406	41.179	38.906	37.612	36.548	35.797	34.439	32.965	31.503	31.138	30.207	29.079	27.634	26.505	24.989	23.475	22.463	21.531	20.07	18.563	18.068	18.842	19.152	19.035	17.412	16.152
129.47	131.49	134.39	139.73	144.57	150.76	154.4	158.49	161.66	166.15	170.21	174.88	178.12	180.3	181.87	183.82	185.63	188.64	192.87	197.91	202.95	207.99	211.21	215.2	218.02	222.03	225.06	229.33	234.43	239.99	245.63	250.9	256.1	261.18	266.09	270.73	274.74	279.18	284.17	289.88	295.77	301.54	307.21	312.6	317.57	322.57	327.23	332.01
255.42	261.29	267.11	273.31	278.92	284.58	290.14	294.64	298.7	302.39	306.37	310.32	313.96	317.98	321.48	324.2	326.72	329.37	332.16	334.43	336.7	338.97	341.59	344.27	346.93	349.06	350.8	352.48	354.61	356.96	359.36	361.09	362.24	363.16	364.41	366.55	369.28	372.2	374.96	377.7	379.94	381.93	383.62	385.46	387.33	389.09	390.78	392.48
457.1	450.73	443.37	435.78	428.57	421.56	414.5	407.47	400.44	393.2	386.12	379.43	373.23	367.44	361.83	356.07	350.07	344.52	338.94	333.13	326.63	320.25	314.14	308.27	302.44	296.77	291.64	287	282.68	277.7	272.3	266.2	259.96	254.53	249.81	245.4	240.41	233.6	227.07	219.53	213.15
554.52	553.62	553.15	552.64	551.98	550.45	548.65	546.53	544.4	541.87	539.34	536.91	534.9	532.65	530.16	527.23	524.17	520.65	517.17	514.03	511.34	508.42	505.19	501.65	498.02	494.39	490.83	487.32	483.67	480.16	476.57	473.25	469.83	466.38	462.4	458	453.26	449.03	445.19	442.34	439.49
297.49	296.01	293.17	290.29	287.34	284.97	282.99	280.76	278.58	276.63	274.2	272.08	269.32	267.07	264.36	261.41	258.13	253.97	250.39	246.55	243.45	239.98	236.47	232.84	229.28	225.76	222.65	220.11	218.06	216.01	213.96	211.9	209.85	207.8	205.75	203.69	201.82
10.018	11.782	17.057	25.027	33.207	41.529	49.023	56.447	63.22	69.661	75.746	82.491	89.71	97.476	104.46	110.98	117.6	124.89	132.76	140.49	148.44	155.83	163.08	169.64	175.46	180.93	186.71	193.61	200.96	208.31	215.66	223.01	230.36	237.72	245.07	252.42	259.74
111.96	113.15	118.04	122.33	124.02	125.65	129.01	132.11	133.41	134.28	137.14	141.08	145.05	147.4	149.02	149.87	151.8	154.76	157.43	160.35	162.72	166.75	168.13	168.26	166.98
622.81	618.37	611.06	603.02	595.18	588.09	581.01	574.75	568.79	563.17	556.36	549.33	541.72	534.83	528.13	521.5	514.33	507.1	500.73	494.59	488.61	481.32	474.86	468.51	462.99
152.1	153	155.28	157.58	159.74	160.98	162.07	163.03	163.86	164.55	165.23	165.06	165.76	167.46	170.51	172.53	173.74	171.86	170.07	167.84	167.96	166.13	163	159.46	156.94	154.95	152.6	150.6	148.94	147.19	144.98	142.34	140.51	139.49	139.28	139.07	138.86	138.51	137.63	136.01	133.14	129.49	125.43	121.41	118.08	114.35	110.47	106.83	104.13	101.75
484.83	477.66	470.19	463.12	456.4	449.65	442.86	436.1	428.28	419.41	409.45	400.15	391.26	383.06	375.35	368.67	362.28	357.56	352.61	348.12	341.87	336.14	330.02	324.1	317.55	311.1	304.55	298.53	292.78	286.76	279.93	272.54	265.54	258.91	252.65	246.4	240.14	233.51	226.56	219.07	211.55	204.11	197.1	190.08	183.55	177.62	172.43	166.31	158.99	151
132.49	127.26	121.08	114.33	108.06	102.41	95.471	89.241	81.811	75.343	68.908	63.727	57.788	50.816	43.147	36.48	29.911	23.625	18.176	13.587	9.5312	5.5226	1.2857
374.61	371.74	369.06	365.73	362.55	359.64	357.27	354.16	350.98	346.98	343.2	338.73	334.82	331.45	328.96	326.41	323.98	321.36	318.29	314.8	311.24	307.8	304.62
442.76	439.37	435.17	429.41	424.46	420.28	417.09	413.9	410.57	406.99	403.4	400.89	399.19	397.61	395.33	392.38	389.3	385.97	382.7	379.08	375.5	372.16	369.57	367.2	364.61	361.75	359.01	356.56	354.26	351.83
470.8	467.13	462.36	456.4	451.22	446.39	441.22	435.71	430.27	425.19	420.47	415.34	409.51	403.01	396.94	390.9	384.86	378.51	372.86	367.6	362.51	357.14	351.62	346.5	340.99	335.56	329.42	323.09	316.53	310.25
10.43	12.569	15.036	18.418	20.951	23.189	26.707	31.752	37.363	41.54	44.664	48.923	54.438	59.478	61.773	63.768	68.213	73.373	78.114	82.476	87.854	93.376	97.753	101.42	105.33	109.27	113.31	116.56	119.58	122.48	125.7	129.05	132.16	135.2	138.58	142.5	145.42	149.05	152.8	157.46	160.89	164.06	167.48	171.23	174.65	177.75	180.46	182.94	185.17	187.36
402.39	402.26	401.64	401.5	401.9	402.46	402.18	401.27	400.16	399.73	399.34	399.04	398.23	396.46	394.14	392.68	392.73	392.89	392.18	390.98	389.89	388.92	387.77	386.88	385.56	383.86	381.84	379.67	377.58	375.29	372.85	370.04	366.92	364.1	361.45	359.23	357.32	356.41	356.07	355.95	355.26	354.1	353.08	352.34	352.03	351.05	349.84	348.23	346.71	344.72
235.19	233.2	230.66	227.65	224.75	222.23	220.17	218.5	217.07	215.98	215.08	213.84	212.13	209.67	207.18	205.12	203.48	202.48	201.61	201.13	200.89	200.23	199.17	197.08	195.11
93.799	90.152	86.272	81.648	76.826	72.212	67.464	62.64	57.974	53.598	49.411	44.932	40.694	36.857	33.082	29.238	25.434	22.132	18.984	15.853	12.318	8.3873	4.6089	1.6857	-0.81694
115.77	112.22	109.27	105.96	102.18	98.129	94.081	90.484	86.679	83.035	79.206	75.85	72.858	69.604	66.541	62.804	59.339	55.531	51.895	48.072	43.779	39.212	35.765	32.657	30.031	25.131	19.849	14.245	9.8001	5.4889
71.566	75.962	80.252	85.202	90.804	96.356	101.7	106.76	111.81	116.87	122.02	127.36	132.99	138.6	144.21	149.18	153.88	158.23	162.99	167.63	172.6	177.42	182.9	188.01	192.71	196.84	200.82	205.24	209.58	214.04
370.42	372.6	374.59	376.87	379.16	381.39	383.46	385.6	387.34	388.87	390.43	392.9	395.53	398.08	400.58	403.46	406.78	409.95	413.46	416.95	420.76	424.4	428.4	432.14	435.6	438.72	441.9	445.49	449.27	453.37	457.35
231.45	229.92	229.07	228.25	227.44	226.3	224.88	223.34	221.98	221.07	220.52	219.66	218.6	216.72	214.66	212.22	210.43	208.84	207.45	206.03	204.97	204.06	203.17	201.64	200.09	198.67	197.66	196.39	195.37	194.58	194.14
77.64	81.465	85.345	88.965	93.026	96.879	100.81	104.4	107.8	110.92	111.73	110.38	106.82	103.26	99.705	96.146	92.587	89.029	85.47	81.911	78.353	74.794	71.235	67.676	64.118	60.559	57	53.442	49.883	46.324	42.765	39.57	36.607	33.473	29.731	25.902	22.225	19.28	16.865	15.382	14.26	13.303	12.442	11.588	10.616	8.9492	7.4406	6.2223	5.7091	5.1958
617.28	611.95	605.97	599.2	592.34	585.93	580.03	574.24	568.58	563.08	559.16	556.9	556.15	555.39	554.64	553.88	553.12	552.37	551.61	550.86	550.1	549.35	548.59	547.84	547.08	546.33	545.57	544.82	544.06	543.3	542.55	539.92	535.97	530.59	525.82	521.26	516.92	512.51	507.61	502.47	497.33	492.3	487.5	482.95	478.71	474.61	470.04	465.11	459.7	454.29
386.39	391.47	395.98	400.25	404.73	408.78	411.16	413.34	417.65	422.56	426.85	431.49	437.45	444.08	449.54	454.18	458.21	462.14	466.84	471.48	475.27	478.15	481.23
130.09	131.16	132.59	134.05	135.06	135.39	135.25	134.64	134.05	132.76	131.8	131.91	133.02	134.47	135.09	135.52	137.41	139.24	140.8	140.75	141.01	143.28	146.06
227.35	220.56	213.82	207.12	200.2	193.09	185.76	178.03	170.12	162.17	154.42	146.69	138.99	131.73	124.91	118.35	111.69	104.71	97.35	89.78	82.218	74.753	67.829	61.57	55.89	50.211	44.531	38.852	33.172	26.777	19.743	11.815	3.9937
356.5	361.15	365.82	370.07	373.91	377.11	379.81	382.5	385.31	388.19	391.21	394.32	397.5	400.87	404.52	408.39	412.17	415.57	418.73	421.78	425.51	429.48	433.85	438.07	442.55	447.02	451.49	455.96	460.43	464.94	469.22	473.07	476.67
13.629	19.021	24.383	28.611	34.067	40.068	47.801	54.602	61.184	67.419	73.901	80.239	86.751	93.043	99.305	105.49	111.56	117.42	123.23	128.69	133.63	138.15	142.62	147.42	152.22	157.18	162.13	167.16	172.26	177.41	182.51	187.45	192.11	196.73	201.47	206.4	211.14	215.79	221.72	228.27	234.89	239.64	244.06	247.45	251.03	254.34	258.76	263.34	268.59	272.61
280.47	279.86	278.53	277.05	275.73	274.57	273.54	272.21	270.97	269.41	267.8	265.74	263.25	260.26	257.2	254.12	251.16	248.28	245.53	242.54	239.08	235.18	231.44	228.07	224.94	221.74	218.45	215.18	212	208.88	205.59	201.92	198.11	194.31	190.38	186.39	182.34	178.53	174.62	170.7	166.76	163.11	159.44	154.5	148.85	143.59	138.96	134.72	129.8	126.23
229.58	226.43	223.12	219.9	216.48	212.39	208.23	203.57	199.35	195.31	192.36	189.94	188.04	185.94	181.15	175.08	167.68	161.6	154.89	148.33	141.22	135.65	131.34	128.49	125.61	122.76	120.49	118.34	115.48	111.86	108.28	105.32	102.76	100.21	97.647	95.089	92.531	90.89	88.891	86.829	83.863	81.456	79.569	77.738	76.435	75.454	74.708
150.04	152.63	156.59	161.7	167.55	173.4	178.04	181.54	183.57	185.88	188.55	192.12	195.79	199.4	202.46	205.22	207.62	210.09	212.76	215.71	218.19	220.44	222.44	224.83	226.74	228.69	231.26	234.6	237.99	241.04	243.78	246.48	249.13	251.78	254.44	257.09	259.74	261.97	264.33	267.56	271.2	274.79	277.02	278.91	280.14	281.24	282.5
444.34	437.74	430.89	423.67	415.88	408.2	400.75	393.64	386.2	378.51	370.88	363.47	355.78	347.92	339.81	331.76	323.77	315.99	308.54	301.41	294.31	287.2	279.56	271.7	263.64	255.82	248.45	241.19	233.88	226.02	218.05
449.89	446.19	442.09	437.51	432.89	428.22	424.06	420.02	416.55	413.18	409.66	405.59	401.04	396.36	391.75	387.39	383.36	379.34	374.97	370.14	365.45	361	357.04	353.01	349.01	345.02	340.98	337.34	334.24	332.41	330.75
75.602	73.9	71.466	69.077	66.296	64.363	62.085	60.383	57.529	56.341	55.144	53.689	50.246	45.846	41.446	37.047	32.647	28.247	25.823	23.501	21.411	17.805	14.529	11.058	7.1787	3.4581
555.44	550.39	545.94	541.59	537.54	533.71	530.07	526.26	522.1	518.35	515.12	511.97	508.22	504.04	499.87	495.69	491.52	487.34	483.83	481.05	478.65	476.1	472.87	469.33	465.98	463.09
458.91	453.96	448.73	443.6	438.3	432.88	427.12	421.21	415.09	408.87	402.86	397.53	393	388.75	384.56	380.11	375.68	371.18	367.18	363.53	359.79	355.69	351.81	348.49	345.64
515.06	516.39	517.67	519.25	520.75	522.48	524.23	526.23	527.93	529.22	530.7	532.77	535.44	538.05	540.8	543.34	546.43	549.58	552.82	554.97	556.55	557.94	559.92	562.19	564.57
282.47	280.51	278.53	275.91	273.52	270.9	268.33	264.92	262.53	260.61	259.11	256.03	252.78	250.54	250.26	248.77	246.21	240.53	235.84	230.4	226.28	222.25	219.43	216.93	213.87	209.81	205.14	201.05	197.31	194.29	191.41	188.88	186.36	183.83	180.9	177.79	174.16	170.43	166.63	162.26	158.12	154.33	151.84	149.47	145.3	141.58	137.17	134.15	130.67	127.89
618.35	612.77	606.32	599.98	593.76	587.73	581.53	575.21	569.83	564.1	558.09	551.78	545.92	539.59	532.45	525.67	520.27	514.97	509.33	502.71	496.23	489.15	482.22	475.18	468.97	463.41	458.43	453.32	448.03	442.07	435.59	428.59	421.6	414.61	407.6	400.64	393.72	386.86	380.08	372.73	365.32	358.2	352.02	346.02	339.51	332.92	326.5	320.27	313.95	307.63
165.38	167.86	170.94	173.71	176.11	178.6	181.46	184.3	187.24	190.13	194.3	199.69	205.93	210.62	214.64	218.44	222.87	229.09	233.79	239.26	244.03	249.73	253.65	256.66	260	263.66	267.36	270.43	275.18	281.29	288.44	294.77	299.54	304.37	309.48	314.79	319.68	323.78	327.45	330.21	333.29
109.95	106.06	101.13	96.471	91.984	87.106	82.053	76.786	72.325	68.749	66.357	64.515	62.89	61.596	60.433	59.347	57.596	56.657	56.442	56.419	55.061	53.63	52.465	51.356	49.14	47.397	45.522	43.237	39.828	36.542	33.576	30.574	27.587	24.635	21.275	17.541	12.964	8.7449	4.827	2.208	-0.38856
21.668	28.404	35.444	42.902	50.602	58.133	65.672	72.963	80.085	87.303	94.583	102.01	109.25	116.54	123.61	130.62	137.68	144.94	152.02	158.92
609.71	610.12	609.64	608.59	607.33	606.21	605.18	604.02	602.37	600.91	600.21	600.08	599.97	599.67	599.5	598.67	597.24	596.28	595.97	595.9
37.641	41.912	45.816	50.322	54.665	59.256	62.93	67.104	71.102	75.836	80.649	85.097	88.938	91.89	94.675	97.072	99.032	100.71	102.48	104.56	106.69	109.19	111.89	114.96	118.19	121.73	125.31	129.33	133.51	138.01	142.4	146.99	151.56	156.35	161.25	166.77	172.78	179.4	186.29	192.82	198.78	204.45	210.63	217.14	223.37	228.85	233.97	239.37	245.08	250.34
250.21	256.35	262.8	269.66	276.62	284.15	291.41	299.1	306.58	314.3	321.94	329.1	336.43	343.87	351.98	360.41	368.24	376.27	384.53	393.07	401.45	409.43	417.44	424.85	432.64	440.76	448.96	457	464.71	472.84	480.73	488.74	496.39	504.04	511.46	518.89	525.99	532.84	539.39	545.79	552	557.84	563.26	568.61	574.14	579.91	585.76	591.87	598	604.4
333.54	331.24	328.06	324.68	320.72	316.53	312.15	308.27	305.21	302.78	300.22	297.56	294.84	292.09	289.44	286.76	283.79	280.36	277.37	274.83	272.35	269.57	266.43	263.31	260.62	258.49	256.56	255.24	254.76	254.24	253.7	252.43	255.24	257.88	259.86	257.5	253.98	250.47	248.55	247.65	247.8	246.92	245.78	244.03	244.16	245.03	244.92	245.16	246.78	250.46
443.21	439.76	435.91	431.77	427.66	423.73	420.08	416.08	411.57	406.52	401.1	395.61	389.86	384	377.89	371.61	365.18	359.24	353.68	348.62	343.45	338.55	333.4	327.9	322.69	317.4	312.53	307.09	301.97	296.25	291.6	286.9	283.45	279.34	274.7	269	262.61	256.22	250.54	245.65	241.01	236.4	231.86	228.52	224.12	220.17	215.71	211.97	208.07	203.44
252.29	257.15	262.01	268.08	274.41	280.94	284.47	289.31	295.16	303.34	310.51	317.27	324.07	330.84	337.6	344.11	350.39	356.14	361.82	366.69	372.09	377.85	384.51
21.635	25.005	28.376	31.552	34.13	35.662	36.75	38.141	40.339	43.091	45.735	47.96	50.093	52.189	54.304	56.369	58.66	61.054	63.043	64.491	66.265	68.422	70.92
301.75	304.77	307.68	311.09	314.73	318.74	322.75	327.33	332.04	336.64	341.05	345.43	350.17	354.86	359.52	364.07	368.83	373.39	378.27	381.38	385.68	390.18	396.43	402.08	406.59	410.71	413.96	416.72	420.59	426.42	434.14	439.57	442.71	444.11	446.75	450.37	455.68	460.76	465.6	469.77	474.14
528.8	526.88	524.18	521.24	518.74	516.54	514.59	512.34	509.98	507.41	504.75	501.8	498.6	495.58	492.81	490.2	487.7	485.14	482.69	479.7	476.74	473.83	471.63	470.02	468.23	466.43	464.36	462.53	460.75	459.47	458.59	457.49	455.69	453.33	451.31	449.39	447.65	445.67	442.47	439.07	435.58
284.72	290.52	296.58	303.34	309.93	315.91	321.88	327.78	333.78	339.83	346.27	352.86	359.27	365.33	371.41	377.57	383.67	389.58	395.58	401.87	408.48	415.08	421.73	428.27	434.72	441.09	447.28	453.65	460.3	467.37	474.54
11.859	16.168	20.759	25.469	30.176	34.692	39.074	43.378	47.832	52.469	57.586	63.029	68.426	73.298	77.394	81.21	84.918	88.929	92.887	96.767	100.37	104	107.85	112.03	116.56	121.26	125.7	129.85	134.16	138.97	144.06
369.28	370.36	371.37	372.47	373.68	375.7	377.27	377.81	377.9	377.25	376.29	375.43	374.49	374.68	374.95	375.85	375.89	375.43	374.78	373.55	372.27	370.94	369.98	368.83	367.96	367.44	367.25	367.3	366.42	365.33	363.81	362.76	361.57	359.78	357.93	356.18	355.06	354.5	353.73	352.68	351.34	350.51	349.95	349.48	349.41	350.05	350.89	352.06	353.41	354.95
165.13	168.21	171.82	175.92	179.55	182.28	184.34	186.8	189.18	191.64	194.26	197.29	200.88	204.31	207.75	211.17	215.01	218.77	222.24	224.79	228.09	231.7	235.82	239.18	242.39	245.18	248.06	250.48	253.19	255.54	258.18	260.37	262.61	265	267.96	271.14	275.07	278.94	283.14	286.55	290.26	293.93	297.66	302.35	306.42	310.01	312.67	315.81	319.34	322.87
51.666	55.271	58.773	62.378	66.235	71.688	77.34	82.858	86.049	89.217	94.356	98.97	102.32	103.17	104.34	105.71	107.58	112.9	120.5	129.47	135.62	141.43	146.12	150.11	153.12	156.38	161.32	167.02	172.72	178.42	184.65	191.2	197.96	204.5	211.05	217.82	224.63	231.62	238.92	246.25	253.54	260.42	267.35	274.41	281.79	288.81	294.28	299.07
117.67	122.79	127.46	131.8	135.67	139.74	143.82	148.16	151.95	155.76	159.79	164.37	169.31	173.16	175.89	177.26	179.51	182.93	187.95	194.05	200.33	206.39	210.61	215.56	220.5	226.35	230.74	234.89	239.05	243.2	247.53	251.87	255.94	259.31	261.76	263.79	265.79	267.92	269.91	271.52	273.11	275.37	278.02	281.07	283.33	284.84	285.11	285.31
428.5	423.43	418.71	414.43	410.46	406.33	402.01	396.14	390.37	386.88	387.31	388.17	386.83	383.72	381.83	380.58	378.79	375.09	370.42	365.75	362.9	360.84	357.73	352.42	346.32	341.07	335.75	330.14	324.51	319.12	313.28	307.13	300.55	294.12	288.42	283.5	279.09
622.54	623.05	622.02	620.98	619.41	619	618.99	619.4	619.47	619.82	620.18	621.09	622.45	623.77	624.11	623.9	623.94	625.4	627.35	629.29	630.16	630.57	630.88	631.83	633.05	634.01	635.11	635.78	636.53	637.23	638.19	638.98	639.57	639.86	639.63	638.98	638.4
464.51	460.31	456	451.7	447.29	442.64	438.39	434.64	431.24	427.46	423.49	419.39	415.2	410.82	406.62	402.85	399.52	396.48	393.91	391.24	387.73	383.05	378.15	373.71	369.7	365.55	361.4	357.18	352.87	348.27	343.64	339.47	335.59	331.94	328.68	325.38	322.18	318.36	314.79	311.24	307.92
199.74	204.72	210.33	216.05	222.02	227.77	233.78	239.8	245.55	251.34	257.25	263.58	269.75	275.62	280.91	286	291.4	297.44	304.02	310.69	317.05	322.99	329.04	335.56	342.35	348.88	355.4	361.93	368.42	374.72	381	387.13	393.07	399.08	405.65	412.63	419.67	426.84	434.09	441.52	448.82
31.965	30.353	28.746	30.119	30.561	31.242	33.237	36.544	40.026	42.11	43.573	44.594	45.543	46.492	47.441	48.39	49.339	48.758	47.508	45.376	43.837	42.227	41.433	41.373	40.327	38.19	37.772	39.763	43.417	45.758	47.562	48.341	49.019	49.42
484.12	488.37	492.5	496.04	499.82	503.24	506.84	511.31	516.03	520.28	524.09	528.02	532.38	536.74	541.09	545.45	549.81	553.65	557.87	562.11	566.8	571.38	576.57	582.66	588.71	594.42	600.4	606.88	613.93	620.71	627.19	633.11	637.64	641.93
216.5	213.37	209.79	206.05	202.26	198.87	195.69	192.45	189.04	185.72	182.48	179.44	176.64	173.73	170.39	166.46	162.66	159.06	156.13	153.79	152.05	150.57	149.23	148.03	146.88	145.44	143.48	141.43	139.35	137.42	135.62	133.99	132.27	130.17	127.87	125.56	123.26	120.96	118.66	116.35	113.36	109.03	104.01	98.874	94.683	90.842	87.103	82.863	78.092	73.592
164.53	172.32	179.53	186.95	193.99	201.25	208.79	216.52	224.26	231.91	239.3	246.57	253.59	260.46	267.02	273.58	280.3	287.07	293.63	300.17	307.35	315.15	323.3	331.37	339.43	347.31	355.14	363.1	370.99	378.82	386.55	394.44	402.38	410.15	417.87	425.59	433.3	441.02	448.74	456.45	463.45	470.24	476.63	483.36	489.92	496.52	503.12	509.73	516.34	522.91
338.12	343.41	348.91	353.87	358.45	362.89	367.41	372.44	377.96	384.01	390.4	396.5	402.39	407.4	413.84	420.85	428.63	434.84	438.65	443.11	447.63	453.87	459.04
336.94	335.19	333.96	332.57	331.61	330.51	329.44	328.38	327.31	326.3	325.22	323.89	322.8	321.68	321.3	320.15	319.19	317.48	316.54	314.82	313.37	310.27	307.71
279.91	281.85	282.8	284.26	286.2	289.61	292.71	295.08	297.85	300.49	304.25	307.38	310.38	311.53	313.4	315.91	319.9	323.43	325.88	329.11	332.5	337.14	341.03	343.42	345.82	348.16	352.19	355.76	359.37	361.61	364.11	366.91	370.97	374.54	377.72	380.71	384.45	388.67	392.4	395.03	397.29	400	403.53	406.64	409	410.87	412.94	415.43	418.01	420.3
9.3897	10.905	12.273	13.658	15.006	16.266	17.328	18.081	19.52	21.501	24.069	26.551	28.489	30.174	31.773	33.315	35.651	36.911	37.673	37.291	37.371	37.556	37.444	36.851	36.07	36.259	35.864	35.526	33.621	32.658	32.131	32.201	32.026	31.818	31.234	31.12	30.213	29.951	29.966	30.235	30.29	29.348	29.118	29.077	28.348	27.999	27.225	28.288	27.513	26.891
456.32	449.89	445.02	438.92	431.11	422.88	416.89	411.18	406.69	399.82	394.12	387.93	381.75	373.75	366.31	360.12	355.16	347.78	339.04	330.88	324.52	320.2	314.61	308.58	300.83	293.33	286.09	281.14	276.7
467.28	464.84	463.09	460	456.35	452.11	449.25	446.24	444.68	443.58	443.31	442.29	441.11	439.31	438.28	437.06	436.14	434.86	433.66	432.76	432.68	433.18	432.59	431.23	428.78	426.75	424.42	423.34	422.65
360.68	367.05	373.79	380.03	385.14	389.73	394.13	398.85	403.62	408.96	414.07	419.19	423.67	427.87	432.07	436.43	441.58	446.46	451.41	455.91	460.47	465.17	470.2	474.98	479.65
636.89	636.17	635.43	634.14	632.35	629.82	627.07	624.06	620.68	617.38	614.2	610.88	606.95	602.82	599.15	596.12	593.8	592.01	590.19	588.47	586.66	585.24	583.95	582.65	581.15
465.22	462.9	460.42	457.31	453.17	449.29	446.72	446.81	447.98	449.22	448.91	447.23	444.95	441.47	438.33	436.73	436.42	435.17	431.79	427.39	422.98	418.58	414.17	409.76	405.93	401.69	397.55	392.91	389.12	385.45	382.04	378.5	374.94	371.6	368.47	365.21	361.58	357.78	354.16	351.09	348.23	345.52	342.6	339.78	337.22	334.65
406.63	410.95	415.94	420.59	424.93	429.01	433.37	438.23	443.47	448.95	454.15	459.05	463.21	467.69	472.11	476.85	481	485.21	489.54	493.81	498.07	502.34	506.6	510.86	515.04	519.63	524.45	529.45	533.86	538	542.21	546.82	551.64	556.42	561.24	566.15	570.94	575.39	579.82	584.49	590	594.9	600.24	605.83	612.33	618.46
158.41	153.96	149.68	145.79	141.39	136.66	131.94	125.8	119.9	112.91	110.61	106.26	103.39	98.461	95.765	94.779	91.389	89.935	85.652	83.834	78.83	75.6	72.077	70.153	67.434
116.75	121.19	125.23	129.82	134.3	138.67	142.6	146.36	149.78	154.5	158.81	165.18	169.09	172.98	175.73	179.14	183.97	187.71	192.65	196.47	201.52	206.67	212.4	217.44	221.95
38.681	45.578	52.824	59.967	66.466	73.144	79.524	85.516	91.288	97.487	105.08	113.15	120.72	127.63	133.26	140.1	146.83	152.61	157.36	163.01	170.26	178.4	186.21	196.06	206.07	214.79	223.33	231.66	240.19	247.86	255.87	263.92	271.54	278.73	285.54	292.39	297.86	303.82	308.79	314.49	321.28	327.44	333.24	339.5	344.8	352.46	359.45	368.42	375.74	382.34
290.84	290.06	289.61	289.03	288.49	287.97	287.88	288.5	289.39	290.37	291.59	292.73	293.78	294.54	295.62	296.25	296.78	297.91	299.67	300.65	300.66	301.32	303.62	306.72	309.27	311.18	312.03	312.73	313.72	314.93	315.6	316.02	316.27	316.75	317.56	318	318.48	318.94	319.13	321.06	323.21	326.22	328.82	331.7	334.91	337.69	339.92	342.51	345.07	347.97
324.94	331.9	339.13	346.25	353.22	359.78	366.3	372.28	377.4	382.66	388.57	393.91	399.39	406.35	415.71	425.55	433.22	441.44	448.44	457.03	463.83	470.73	475.59	480.57
557.32	559.3	561.14	563.06	565.3	567.73	569.97	571.54	572.66	573.67	575.09	575.94	577.31	579.73	583.45	587.3	590.74	593.57	596.03	598.22	600.56	603.19	606.27	609.63
352.97	350.2	346.84	343.02	339.95	337.15	333.35	329.99	327.98	327.54	327.38	326.39	324.94	323.47	320.89	318.11	315.15	312	308.48	304.55	301.11
22.304	26.824	31.319	36.16	40.789	45.659	50.398	54.945	59.866	65.101	70.453	74.654	78.298	82.15	86.351	90.438	93.805	96.833	99.222	101.6	103.96
163.62	168.04	172.53	177.62	183.11	188.36	193.28	198.04	202.49	206.47	210.94	215.97	220.7	224.6	227.43	231.03	234.81	239.19	242.41	245.38	247.4	249.27	250.4	251.53	252.65	253.78	255.2	256.9	258.9	260.9	262.9	264.9	266.99	269.51	272.38	275.4
397.29	391.11	384.33	377.17	369.41	362.03	354.73	347.89	341.19	334.52	328.07	321.82	315.69	309.45	302.92	296.71	290.72	284.94	278.22	271.26	263.62	256	247.89	239.78	231.67	223.56	215.89	208.68	201.91	195.15	188.38	181.62	175.2	168.85	162.96	156.95
330.68	336.2	342.07	348.83	356.13	363.57	371.05	378.58	386.17	394.36	402.67	411.33	419.89	428.48	436.67	444.34	451.67	458.96	466.52	473.58	480.44
554.37	551.67	549.81	547.74	545.55	542.96	540.82	539.22	538.26	537.75	537.41	537.34	537.18	536.5	535.39	533.91	532.26	530.33	528.47	527.62	527.3
213.07	209.54	205.67	205.19	205.85	206.53	202.92	197.25	191.17	182.99	175.59	169.08	164.99	160.64	155.71	150.37	144.8	139.78	135.33	131.44	127.72	123.99	120.34	116.29	112.22	108.44	105.17	102.27	99.366	96.464	93.526	90.241	85.287	79.525	74.366	71.273	69.253	67.732	65.842	63.808
43.195	44.227	44.723	46.171	47.699	49.981	51.284	51.009	50.392	49.957	50.376	50.31	49.374	48.658	48.077	47.732	47.576	47.43	47.724	48.382	49.235	49.612	49.848	50.304	51.067	51.102	50.16	48.61	47.06	45.51	44.159	42.908	41.927	41.054	40.354	40.082	39.695	39.377	39.045	38.892
185.68	192.33	199.18	205.82	212.42	218.96	225.39	231.51	237.73	244.86	252.57	261.09	268.5	275.21	280.84	286.65	293.66	301.02	308	313.6	318.56	323.51	328.47	333.42	338.72	344.63	350.95	357.32	363.75	370.47	377.33	384.41	391.65	399.06	406.06	413	420.07	427.84	435.66
370.94	370.81	370.24	369.58	368.8	367.89	366.79	365.9	365.5	365.75	366.3	366.83	367.08	367.51	367.92	368.9	369.57	370.31	369.98	369.34	368.14	366.93	365.73	364.52	363.22	362.05	361.21	360.46	359.38	358.13	357.11	356.23	354.89	353.3	351.54	350.38	349.21	348.65	347.92
23.825	29.972	37.141	43.627	49.766	55.835	62.547	69.351	75.88	82.529	89.038	95.202	101.29	107.09	113.16	118.83	124.54	129.87	134.84	139.66	144.3	149.12	153.87
102.15	100.8	98.986	96.532	94.967	92.829	91.123	89.305	87.169	86.064	84.776	84.163	83.077	82.886	82.78	82.883	83.22	82.344	81.551	80.182	79.351	77.779	76.074
335.28	334.2	332.57	330.64	329	327.53	326.01	324.37	322.46	320.43	318.11	315.42	312.02	308.51	305.05	302.13	299.37	297.28	295.24	293.66	291.92	289.8	285.92	281.87
283.71	286.3	288.38	290.75	293.49	296.76	300.15	304.01	307.9	311.93	315.45	318.43	320.97	323.5	326.36	329.62	332.65	335.63	338.15	340.96	344.17	347.32	350.62	353.62
239.8	244	248.72	254.25	260.14	264.55	269.48	272.36	276.73	280.23	285.01	291.05	296.01	302.16	307.1	314.35	320.72	327.7	334.04	340.9	345.65	350.74	356.18	363.18	369.33	375.49	381.08	386.66	391.75	397.42	403.18	409.46	415.62	421.36	426.71	431.61	436.87	442.45	448.21
58.748	59.024	58.569	58.218	56.697	55.828	55.241	56.143	56.601	56.575	56.385	56.169	56.147	56.151	56.684	57.157	57.234	56.911	56.378	56.01	56.181	57.165	57.558	57.947	58.502	59.71	60.293	60.622	60.647	61.266	61.248	60.852	60.465	60.899	61.073	60.766	59.825	59	58.069
22.378	27.728	33.216	39.392	45.836	52.121	58.321	64.327	70.335	76.434	82.742	89.324	96.296	103.35	110.86	117.71	124.42	130.49	137.65	145.66	153.92	161.69	168.05	173.53	178	182.47	186.94	191.05	195.31	200.07	206.12	212.79	219.79	226.9	234.13	241.31	248.12	254.79	261.52	268.09	274.71	281.16	287.7	294.08	300.4	306.82	313.04	319.27
228.78	233.04	237.68	242.83	248.49	254.29	260.06	265.87	271.62	277.43	283.3	289.24	295.39	301.49	307.86	313.72	319.34	324.29	328.65	332	334.95	338.06	341.52	344.89	348.06	351.23	354.39	357.81	361.57	365.66	370	374.25	378.17	381.38	384.55	388.04	391.79	395.15	398.32	401.84	405.68	409.38	412.81	416.16	419.97	424.32	429.44	434.63
319.42	312.86	306.12	299.16	291.31	283.61	275.75	267.59	259.4	250.87	242.67	234.59	227.1	219.8	212.84	205.95	198.7	190.8	182.4	173.8	165.54	157.38	149.36	141.46	133.78	126.12	118.23	110.77	103.33	95.823	87.885	80.044	72.645	65.427	58.08	50.227	41.832	33.64	25.719	18.358	11.385	4.5808
352.93	349.4	346.65	343.77	341.1	338.31	334.93	331.61	328.38	325.51	322.3	318.33	314.07	309.92	306.15	302.79	299.76	297.2	294.94	292.64	290	286.96	284.11	281.73	279.94	278.28	276.39	274.14	271.8	269.51	267.03	264.35	261.48	258.93	256.48	253.57	250.57	247.36	244.54	241.52	238.47	235.37
309.06	310.85	313.08	315.65	318.58	321.39	324.26	326.73	329.66	332.85	336.85	340.85	345.57	349.56	353.12	355.89	359.99	363.76	366.99	368.87	371.13	373.52	376.34	379.84	383.74	387.97	392.25	397.24	402.66	407.92	412.43
457.34	459.16	461.42	463.69	466.14	468.63	471.21	473.55	475.53	477.06	478.37	479.67	480.22	479.76	479.11	479.12	480.45	481.76	483.04	484.04	485.25	486.36	487.38	488.3	489.55	490.58	491.3	491.38	491.14	491.49	492.25
447.19	443.58	439.77	435.95	432.38	427.18	421.6	416	412.93	411.81	410.33	407.62	404.92	403.37	400.95	396.51	391.11	387.21	384.71	382.14	377.85	371.86	366.01	361.56	357.57	353.33	349.1	345.06	341.39	339.09	335.81	332.42	327.75	324.09	320.49
7.0487	6.9491	6.8895	6.7699	6.4965	7.6059	8.6982	9.8773	9.9696	9.8215	10.508	11.139	11.688	12.31	12.89	14.025	14.135	13.76	13.345	13.184	13.379	13.576	13.536	13.54	13.428	12.893	11.638	10.402	9.7018	9.7785	9.7745	9.6599	9.5593	9.6934	9.8497
293.45	293.76	295.59	298.21	299.6	300.53	300.92	300.94	300.69	299.71	299.25	299.32	299.18	297.29	294.67	294.31	296.31	298.83	300.53	301.5	302.65	303.8	305.14	306.74	308.37	309.87	310.96	311.61	311.99	312.34	313.14	313.9	314.84	315.65
18.336	26.324	34.063	41.518	49.217	56.827	64.139	71.489	78.934	86.463	94.157	101.77	108.91	115.4	121.84	129.05	136.85	144.68	152.61	160.79	169.33	177.7	185.85	193.85	201.75	209.61	217.38	224.97	232.12	238.93	245.66	252.84	260.16	267.61
53.979	51.598	48.939	46.181	43.182	40.259	37.134	33.7	29.912	26.26	22.524	18.831	15.091	11.234	7.9809	5.3749	3.7516	2.2527	0.42866
612.71	609.78	607.4	605.08	602.24	599.16	596.18	593.57	590.76	588.22	586.09	584.34	582.34	579.82	576.8	573.87	571.12	568.5	565.74
398.53	403.34	405.72	409.81	414.44	419.77	424.85	429.44	432.22	433.43	435.1	438.66	443.03	447.04	450.23	453.65	456.88	461.15	466.17	470.34	474.42	477.34	481.02
350.73	348.26	346.56	344.45	342.23	340.02	338.07	335.65	331.52	327.6	323.56	320.5	317.12	313.96	311.91	309.57	307.29	303.31	299.74	295.69	293.5	291.4	289.9
320.6	319.61	319.52	318.87	318.08	317.36	317.11	316.85	316.21	315.44	314.71	314.24	313.85	313.6	313.29	312.2	310.3	308.46	307.08	306.5	305.91
154.94	150.78	147.19	144.18	141.43	138.2	134.86	131.49	128.36	125.17	121.88	118.67	115.52	112.6	109.7	106.93	104.55	102.11	99.504	97.116	94.76
179.02	173.85	168.5	163.05	156.83	150.48	144.11	137.35	130.13	122.25	115.32	108.16	100.49	92.371	84.785	77.743	70.779	63.686	56.64	49.589	42.19	34.718	27.516	20.61	14.093	7.7061	1.4801
220.62	225.83	231.2	236.55	241.76	245.78	248.57	251.02	253.96	257.42	260.65	263.59	266.64	269.73	272.94	276.02	279.4	282.92	286.68	290.39	294.38	298.52	302.68	306.66	310.29	313.69	316.94
197.18	200.35	204.7	208.87	212.15	213.6	214.56	215.76	219.87	226.18	234.86	243.38	249.91	255.66	260.87	267.04	273.23	279.67	286.33	292.93	299.78	306.87	314.03
248.5	240.84	233.82	227.07	220.04	212.83	205.59	198.53	191.1	183.17	174.65	166.18	158.27	150.74	143.83	137.1	130.59	123.53	116.34	109.64	103.44	97.211	90.661
354.29	355.22	356.8	358.35	359.65	360.54	361.27	361.64	361.98	362.07	362.02	361.64	361.08	360.36	358.97	357.2	354.86	352.45	349.92	347.78	346.02	344.82	343.92	343.07	339.78	336.22	333.87
94.403	97.529	100.78	104.55	108.29	112.11	115.68	119.24	122.69	126.11	129.68	133.53	137.78	142.35	146.98	151.31	155.37	159.27	163.49	168.21	173.48	178.84	183.83	188.49	192.53	196.3	200.23
472.36	467.43	461.21	453.52	446.61	440.01	433.32	425.3	416.09	408.47	402.93	399.1	393.23	385.61	377.08	369.37	362.36	356.5	350.1	344.79	340.84	338.71	336.23	332.03	327	321.94	316.82	311.19	305.16	299.29	293.09	286.74	280.08	274.47	269.58	265.35	261.11	256.87	252.63	248.39	244.15	239.69	235	230.06	224.37	218.21	211.81	205.72	199.92	194.45
26.139	30.642	35.364	40.693	45.648	50.421	55.419	60.334	64.861	69.667	75.202	81.431	86.653	91.093	95.219	100.01	105.19	110.72	116.36	122.02	127.73	133.31	138.77	143.85	148.51	153.01	157.51	162.19	166.95	171.66	176.77	181.52	186.26	190.25	194.23	197.87	201.52	205.16	208.81	212.45	216.09	220.41	225.16	229.75	234.3	239.14	244.75	250.25	255.35	260.26
448.36	442.32	435.65	431	426.42	422.37	417.6	414.37	410.67	406.83	401.85	397.04	392.85	388.54	384.59	380.08	376.22	372.34	368.28	363.42	358.35	353.76	349.15	344.52	339.71	335.24	330.88	326.78	322.23	317.64	312.99	309.03	305.98	302.65	298.75	294.3	289.97	286.01	282.07	277.68	273.14	269.44	266.48	263.86	260.48	257.22
51.054	53.473	55.872	58.677	60.586	63.462	65.956	69.044	71.352	74.035	76.553	79.127	81.664	83.825	85.929	88.013	90.114	92.352	94.533	97.006	99.425	101.49	103.21	104.58	106.39	108.18	110.35	112.53	115	117.37	119.56	121.99	125	128.29	131.21	133.6	135.64	137.6	139.79	142.15	144.72	147.49	150.37	153	154.97	156.64
417.78	415.27	413.59	410.59	406.93	403.02	399.11	395.27	392	388.4	385.18	381.26	376.84	373.26	369.66	366.62	362.55	359.21	356.35	351.49	347.03	341.28	337.27
247.66	251.06	253.81	258.92	264.04	269.66	274.77	280.24	285.08	289.99	294.79	299.94	304.71	309.28	313.32	317.3	321.09	324.1	327.41	332.19	339.08	346.22	352.2
3.7063	4.7444	5.4287	6.1806	7.1649	8.609	10.18	11.639	13.177	14.723	16.636	18.835	18.978	21.232	23.288	26.3	26.626	28.135	30.216	31.178	32.794	36.359	41.743	45.128	47.072	48.516	49.873	49.198	50.582	51.792	54.904	55.944	56.1	56.927	58.004	60.068	61.36	62.142	62.766	63.077	63.124	62.932	62.564	62.448	62.264	62.646	63.128	63.892	64.682	65.903
176.21	183.34	190.6	197.32	203.64	210.11	216.96	223.96	231.05	238.21	245.56	253.16	260.34	267.3	273.98	280.98	287.6	294.47	301.34	309.2	316.95	324.81	332.44	339.89	347.16	354.24	361.45	368.49	375.83	383.12	390.33	397.19	403.61	410.65	417.76	425.5	432.6	439.66	446.17	452.66	458.54	464.25	469.92	476.22	483.27	490.41	497.42	503.8	510.3	516.75
338.21	338.62	338.42	336.75	334.06	329.99	325.92	321.85	317.78	313.71	309.64	306.41	304.3	302.71	300.63	297.88	294.98	292.62	290.17	288.24	285.6	282.83	279.64	276.39	273.65	270.54	268.44	266.37	264.98	263.68	261.83	260.85	258.63	257.41	255.24	253.84	251.04	248.93	246.04	245.19	243	242.66	240.21	238.62	236.93	236.77	236.96	235.14	232.88
396.41	403.09	409.85	416.24	422.24	428.66	435.09	441.51	447.93	454.36	460.78	465.83	469.28	471.94	475.5	481.32	486.45	491.22	494.48	498.84	503	507.51	512	517.21	522.52	527.89	533.24	538.49	543.81	548.98	554.46	560.73	566.93	571.74	575.24	578.06	583	588	595.87	603.15	610.14	615.11	618.11	622.67	626.04	631.53	634.93	638.34	640.79
476.44	475.56	474.22	472.25	469.97	468	466.45	465.25	464.15	463.03	461.86	460.78	459.79	458.92	458.05	457.17	456.3	455.43	454.56	453.39	451.79	449.81	447.66	445.87	444.46	443.51	442.6	441.44	440.4	439.75	438.98	438.07
287.12	290.78	294.43	298.24	301.85	305.5	309.39	313.36	317.12	321.1	324.86	328.97	332.78	336.76	340.75	344.74	348.73	352.72	356.7	360.45	363.89	367.53	371.64	375.98	379.95	383.55	387.12	390.08	393.42	397.45	402.41	406.96
467.35	464.19	461.04	457.88	454.55	451.76	449.35	447.06	443.7	439.27	434.89	430.84	427.4	424.06	420.87	417.75	414.19	410.53	406.86	403.59	400.6	397.69	394.69	391.62	388.57	385.9	382.84	379.07	374.83	370.44	366.28	362.19	358.53	354.75	350.83	347.17	344.36	341.46	337.91	333.43	328.57	323.12	317.24	311.41	305.55	299.94	294.85	289.93	285.02	279.44
97.518	97.65	97.783	97.916	98.351	98.366	98.536	98.253	98.024	97.769	97.769	98.112	98.243	97.718	96.811	95.658	94.619	93.566	92.923	92.396	92.172	91.978	92.058	92.647	93.378	94.357	94.738	94.902	94.676	94.027	93.599	94.006	95.301	96.558	97.042	97.106	96.687	96.186	95.362	94.356	93.271	92.315	91.609	91.203	91.024	91.062	90.89	90.523	89.968	89.374
18.814	23.999	29.928	34.998	41.831	48.314	55.829	63.216	70.58	77.613	84.198	90.615	97.205	104.24	111.7	119.52	127.16	134.49	141.23	147.94	154.83	162.12	169.54	176.97	184.18	191.12	197.88	204.64	211.31	218.2	225.48	232.93	240.32	247.76	255.38	263	270.34	277.65	284.99	292.37	299.4	306.35	313.38	320.81	328.41	336	343.15	349.98	356.64	363.61
82.886	80.899	78.608	76.05	73.479	71.449	70.124	68.646	66.894	64.832	63.04	61.777	60.95	60.181	59	57.149	54.884	52.661	50.587	48.83	47.157	45.844	44.429	43.005	41.616	40.54	39.707	38.874	38.223	37.498	36.804	36.27	35.906	35.632	35.273	34.887	34.493	34.042	33.616	33.209	32.603	31.996	31.185	30.301	29.252	28.202	26.753	25.057	23.099	21.418
7.0733	8.3537	9.9115	11.622	15.958	19.235	21.393	23.637	26.312	29.049	31.115	34.706	39.72	42.988	46.724	49.173	52.712	55.549	59.294	63.258	64.177	66.223	67.267	69.292	69.715	71.287	74.636	78.325	83.355	87.043	90.041	91.654	93.83	96.353	98.76	100.5	103.14	107.11	110.46	114.25	117.07	121.04	123.04	124.21	125.54	127.61	130.23	132.47	134.56
194.46	190.2	185.75	181.27	176.88	172.86	169.39	165.9	161.9	157.83	153.88	149.75	145.43	141.2	137.24	133.54	129.95	126.74	123.62	120.37	117.03	113.29	109.33	105.03	100.76	96.359	92.035	87.634	83.686	79.747	76.014	72.554	69.824	68.369	66.657	65.389	62.829	60.388	57.007	53.913	50.923	47.657	44.445	41.057	38.009	35.234	32.546	29.843	26.854
358.82	354.71	350.83	347.12	343.4	339.34	335.05	330.71	324.72	320.28	316.69	315.45	312.97	309.85	305.1	301.19	297.86	294.59	290.87	288.7	285.64	281.95	276.36	273.11	269.96	266.02	261.78	257.13	253.09	249.19	245.77	242.58	240.04	237.35	234.65	231.42	228.26	224.19	220	215.83
186.56	184.56	182.6	181.31	180.64	180.05	179.58	179.24	178.39	177.61	177.06	177.25	177.09	176.2	175.32	174.67	174.71	175.28	175.65	175.49	175.44	175.76	175.32	173.32	171.09	169.78	169.26	169.03	169.2	169.97	171.11	172.69	174.87	177.24	179.38	180.88	182.04	183.22	185.17	187.01
110.93	104.43	97.085	89.488	83.079	77.526	72.315	67.385	62.636	58.386	53.925	49.506	46.424	42.573	38.271	32.01	26.555	21.403	16.721	12.3	8.1186	4.4566	0.70926
113.65	117.26	120.19	121.94	123.67	125.47	127.44	128.86	130.13	131.32	132.61	133.66	135.01	135.7	136.27	136.42	137.42	138.8	140.33	141.49	142.13	142.17	142.27
235.24	238.27	242.21	245.79	249.25	252.03	256.16	260.06	264.5	268.9	274.37	279.83	285.3	290.76	296.23	301.7	307.04	311.57	315.32	318.45	321.62	324.95	328.46	332.53	337.61	341.94	345.87	347.81	351.29	355.45	360.5	365.43	369.56	373.14	376.02	378.76	380.76	381.84	382.29	383.37	384.38	385.8	387.55	389.76	391.6	393.6	395.51
614.47	611.1	607.68	604.77	601.29	598.82	595.26	592.25	588.67	586.04	583.39	580.74	578.08	575.43	572.78	570.13	567.79	565.29	562.67	559.44	556.41	553.57	550.97	548.47	546.47	544.29	541.94	539.59	537.48	534.96	531.45	528.86	527.27	524.89	521.18	516.65	512.51	508.55	504.8	501.51	497.86	494.01	489.99	485.72	480.85	476.14	471.87
228.48	230.7	232.2	236.08	239.82	244.39	249.61	254.48	260.28	265.46	270.32	275.08	279.65	283.89	288.55	293.32	299.19	304.43	309.52	314.29	319.45	323.55	328.51	333.95	340.85	347.02	352.71	358.28	363.9	369.75	375.75	381.85	387.75	393.33	398.76	404.28	409.67	415.23	421.18	427.65	433.82	439.24	443.91	448.44	452.82	457.38	461.78	466.85	472.18	477.75
634.83	632.9	631.05	629.25	627.51	626.01	624.62	623.11	621.32	619.91	618.65	617.1	615.56	613.23	611.18	609.67	608.86	607.74	606.06	604.27	602.19	599.46	596.68	593.59	591.21	588.69	586.55	584.2	582.06	580.07	578.1	575.95	574	572.43	570.94	569.47	568.05	566.85	565.57	564.09	562.55	561.3	560.19	558.88	557.13	554.42	551.78	549.61	548.07	546.6
176.37	176.48	175.37	174.19	172.36	169.71	167.47	165.23	163.47	162.99	163.91	165.67	166.46	165.08	163.32	161.74	161.56	161.28	160.98	160.54	160.19	159.92	159.9	159.94
68.577	76.184	83.635	90.849	98.132	105.34	112.86	120.57	128.31	135.94	143.57	151.34	159.44	167.44	175.53	183.44	191.38	199.33	207.19	214.98	222.63	230.58	239.2	248.17
389.97	388.88	387.74	385.73	384.48	383.79	384.15	383.84	383.27	382.98	383.16	383.28	383.02	382.71	382.5	382.92	384	385.86	387.87	389.84	391.77	392.88	394.6	397.06	401.39	406.35	412.07	418.16	424.63	430.77	436.57	441.73	446.72	451.92	457.31	462.38	467.06	471.29	475.6
268.84	260.64	252.84	245.74	238.26	230.71	223.16	215.28	207.23	198.83	190.27	181.73	173.35	165.07	156.93	148.73	140.69	133.19	126.21	119.11	111.88	104.46	97.317	90.22	83.269	76.732	70.807	65.414	60.368	55.219	49.77	43.869	37.5	31.093	24.943	19.007	13.261	7.4305	1.695
463.91	460.47	455.42	450.5	444.72	440.9	438.06	435.71	432.66	428.38	424.58	420.72	416.94	413.12	409.59	406.51	403.76	401.07	397.68	393.2	388.53	385.11	382.04	378.03	372.62	367	361.68
151.2	144.81	138.33	131.48	124.69	118.18	112.39	107.09	101.75	96.064	90.396	84.82	79.201	73.422	67.544	61.613	55.693	49.496	43.299	37.079	32.172	27.397	22.444	17.01	12.037	8.3904	4.7433
146.82	148.9	150.56	151.79	153.02	154.18	155.91	157.29	158.63	159.39	159.81	160.19	160.47	160.68	161	161.49	162.22	163.23	164.1	164.1	163.98	163.94	163.64	162.89
454.85	462.37	470.46	479.13	487.73	496.54	504.42	512.19	519.16	526.48	534.05	542.02	550.37	558.95	567.73	576.49	585.03	593.26	601.38	608.89	616.34	623.69	631.11	638.37
411.25	406.94	402.39	397.59	392.66	387.96	382.92	378.07	373.36	368.81	364.36	359.83	355.51	351.1	345.62	339.13	333.61	329.82	327.18	323.92	320.59	317.93	315.59	311.92	308.84	306.86	306.12	304.35	301.48	298.67	296.07
472.09	476.36	479.66	483.67	488.71	494.51	500.15	505.03	509.59	514.03	518.82	523.94	529.21	534.64	539.71	544.84	550.29	556.27	562.69	569.18	575.71	582.28	588.86	595.35	601.78	608.21	614.96	621.84	628.93	635.35	641.54
476.14	474.76	473.55	472.2	469.37	465.99	462.61	459.23	455.85	453.07	450.22	447.23	443.41	438.14	431.32	425.25	421.09	418.59	415.62	414.22	412.63	412.28	410.8	410.32	409.01	406.86	404.6	402.43	400.57	398.44	396.42	394.75	393.35	391.94	390.53	389.12	385.37	381.9	377.82	376.18	374.69	373.99	374.07	374.14	373.74	372.26	370.01	368.14
238.75	244.5	250.18	255.48	260.21	264.86	269.52	274.17	278.83	282.26	285.77	289.21	293.73	297	300.24	302.27	304.15	305.29	306.8	309.02	310.69	312.99	314.98	317.02	318.37	319.63	321.35	322.71	324.6	326.5	328.67	330.19	331.42	332.65	333.89	335.12	335.95	337.32	339.61	342.58	344.8	345.84	346.51	347.61	349.12	351.05	353.12	355.29
59.254	64.899	71.083	77.125	83.354	90.107	97.415	104.63	111.46	118.53	126.05	133.5	140.49	147.17	153.89	160.53	166.92	173.13	179.19	185.22	191.29	197.45	204.06	210.87	217.89	224.59	231.15	237.71	244.39	251.3	258.21	266.19	274.23	282.43	289.77	297.03	304.3	310.6	314.56	317.4	320.88	326.19	331.96	337.72	343.31	348.41	352.87	357.18	361.9	366.92
365.02	366.73	368.39	370.37	372.5	374.56	376.59	378.4	380.1	381.47	382.99	384.46	386.24	388.08	390.16	392.32	394.36	396.34	398.26	399.76	401.05	402.49	403.74	404.79	405.46	406.39	407.66	408.96	410.36	411.63	412.9	412.81	412.42	411.61	411.72	411.68	411.64	412.23	413.43	415.02	416.58	417.76	419.2	420.81	422.65	424.47	425.69	426.97	428.24	429.74
55.926	61.165	66.114	71.244	77.202	82.9	89.147	95.127	100.9	106.32	111.46	116.19	121.8	128.29	136.42	143.29	148.91	153.38	158.74	164.67	170.26	176.86	184.3	191.8	198.6	204.9	212.62	220.71	229.61	238.08	245.24	251.7	257.27	262.83
542.54	545.79	549.18	552.46	555.82	558.95	561.1	563.13	565.01	567.01	569.11	571.31	573.66	576.26	579.13	581.6	583.99	586.16	588.87	591.44	593.46	596.27	599	603.12	606.68	610.74	613.64	615.83	617.4	619.17	620.83	622.61	625.45	629.66
257.35	253.77	250.25	247.18	244.12	241.1	238.06	235.49	232.9	230.52	229.46	228.8	226.98	222.99	217.89	212.78	207.68	202.57	197.47	192.36	187.41	183.45	180.34	177.83	174.32	170.32	166.72
360.77	363.95	367.21	370.41	373.51	376.87	381.05	386.68	393.54	400.43	405.7	410	414.06	418.67	423.53	428.4	433.26	438.13	442.99	447.85	452.97	458.2	463.29	468.39	473.54	478.92	483.44
22.062	27.558	33.239	39.062	44.866	50.625	56.55	62.513	68.334	73.883	79.47	85.535	92.012	98.802	105.24	111.99	118.73	125.09	130.71	136	142.46	148.48	154.5
115.87	124.39	132.49	140.06	147.27	154.71	162.26	169.72	176.78	183.67	190.75	198.18	205.98	213.83	222.27	230.61	238.91	247.09	254.95	262.92	269.67	275.96	281.89
43.351	45.245	47.205	48.077	49.158	50.254	51.298	52.181	53.334	54.514	55.393	56.539	57.984	59.902	61.676	63.864	65.793	67.767	69.921	71.956	73.742	75.66	77.341	80.312	81.77	84.071	84.014	84.317	82.949	82.296	83.169	85.09	86.532	86.74	86.349	86.017	85.298	85.015	85.197	87.07	90.393	93.051	92.411	89.835	89.63	90.456	89.964	87.309	86.797	87.917
259.23	264.8	269.9	274.96	279.86	285.01	290.59	296.21	302.1	307.99	313.84	319.47	325.3	331.49	337.58	343.32	349.19	355.24	361.39	367.21	372.83	378.37	384.15	390.22	396.01	401.87	407.84	414.1	421.29	427.79	434.14	439.29	444.75	449.88	455.59	461.79	467.95	474.34	480.41	487.23	492.77	498.78	505.21	512.47	518.8	525.12	531.21	536.59	541.5	546.26
251.76	248.71	245.74	242.2	238.76	235.42	232.57	229.51	230	231.67	234.92	235.89	236.4	236.78	236.62	235.93	233.7	230.25	226.81	223.37	219.93	216.49	213.05	209.95	207.63	206.1	205.05	203.75	201.86	199.48	197.57	196.61	196.06	195.09	193.53	191.81	190.02	188.26	186.62	185.09	184.36	184.62	186.08	187.47
587.31	579.96	572.69	565	557.01	549.33	542.33	535.59	528.48	521.66	514.61	507.66	500.08	492.93	485.8	478.68	471.16	463.39	455.63	447.87	440.1	432.34	424.57	416.63	408.55	400.17	391.83	383.51	375.25	366.93	358.61	350.34	341.93	333.09	323.75	314.51	305.47	297.15	289.37	281.83	274.47	266.46	258.23	249.61
460.82	461.4	461.52	461.63	461.85	462.65	464.09	465.96	467.61	468.77	469.65	470.8	472.13	473.44	474.81	476	477.14	478.07	479.06	478.9	478.45
429.63	422.49	415.05	407.07	399.05	391.16	383.7	376.16	368.87	361.85	355.26	348.96	342.96	337.23	331.29	324.99	318.32	311.04	303.75	295.4	288.49
125.5	132.76	139.23	147.18	155.38	163.51	171.35	179.64	187.86	196.1	204.03	211.96	219.86	227.53	235.13	243.03	251.21	259.65	267.87
553.66	553.43	553.21	553.26	553.81	554.04	553.97	553.76	553.47	553.28	553.03	552.94	552.92	552.79	552.8	552.86	553	553.13	553.22
458.12	451.9	445.2	437.61	429.9	421.86	413.74	405.67	398.1	390.75	383.87	377.9	372.07	365.42	357.96	350.46	343.36	336.55	329.96	323.43	316.61	309.91	303.2	296.76	290.19	283.8	276.99	270.13	262.79	255.65	248.48	241.82	235.22	228.67	222.43	216.41	210.45	204.51	198.55	192.35	185.69	178.82	172.15	165.46	159.05	152.7	146.41	140.36	134.21
508.69	510.76	512.4	513.84	514.48	515.19	516.46	518.36	520.25	522.16	524.15	525.63	527.24	528.6	530.61	532.32	534.27	536.07	538.11	539.83	541.3	542.38	543.33	544.32	545.2	546.25	547.02	548.15	548.82	549.76	550.18	551.1	552.05	553.37	554.92	555.73	556.37	555.77	555.96	556.13	557.26	558.02	558.95	559.14	559.69	559.91	560.53	562.29	564.28
228.89	227.1	225.16	223.63	222.22	220.71	219.46	218.49	217.27	216.01	214.62	213.52	211.95	209.78	207.24	204.81	202.47	200.08	197.33	194.98	192.87	191.48	189.89	188.26
516.34	519.93	523.54	527.68	532.17	536.84	541.86	546.97	551.95	556.67	560.9	565.39	570.05	574.92	579.7	584.58	590.04	595.7	600.94	605.51	609.86	614.59	619.31	624.11
22.691	28.106	34.586	41.245	47.89	54.254	60.687	67.063	73.189	79.304	85.293	91.664	97.944	104.39	110.76	116.95	122.72	127.87	133.24	139	145.06	151.29	157.64	164.06	170.12	176.14	181.68	187.11	192.09	197.26	202.55	207.74	212.4	217.04	221.8
371.54	374.07	377.14	380.16	383.2	386.48	389.87	393.1	395.74	398.23	400.56	403.01	404.85	406.19	407.43	408.93	411.2	413.8	416.2	417.95	419.34	420.62	421.9	423.06	424.59	427.38	430.43	433.81	436.62	440.12	443.36	446.52	448.3	450.86	453.29
424.93	417.61	410.43	403.2	396.52	389.94	383.21	376.14	369.47	363	357.03	350.68	344.4	337.98	331.47	325.45	319.69	313.86	308.01	301.84	295.75	289.5	282.91	276.39	269.67	263.17	257.26	251.66	246.59	241.74	236.48	231.05	224.59	218.36	212.48	207.2
230.84	226.29	221.94	217.01	213.13	209.37	205.91	201.98	198.01	194.43	190.86	187.29	183.77	180.52	177.61	174.97	172.19	169.05	165.36	160.97	156.46	151.89	147.63	143.56	139.54	135.5	131.5	127.6	124	120.24	116.4	112.42	108.33	104.21	100.78	97.733
319.44	326.58	334.15	341.97	349.87	357.74	365.55	373.75	381.97	390.29	398.16	405.76	413.14	420.65	428.57	436.68	444.98	453.34	461.81
633.86	632.76	631.27	629.55	627.65	625.73	624.19	622.72	621.26	619.26	616.98	613.89	610.77	607.8	605.22	602.35	599.23	596.08	593.11
8.2065	10.61	13.252	16.22	19.763	23.155	26.65	30.496	34.736	38.886	42.646	46.059	49.142	52.301	55.527	58.979	62.423	65.962	69.945	73.943	78.03	82.089	86.212	90.351	94.154	97.704	101.08	104.37
225.23	227.04	229.07	230.81	233	235.46	238.62	241.69	244.11	246.64	249.04	252.1	254.64	256.59	258.15	259.22	260.18	261.21	262.83	264.98	266.52	268.1	269.88	272.06	274.09	276.25	278.94	281.87
387.48	383.11	378.16	372.66	367.8	362.61	357.7	352.45	346.82	341.01	335.81	331.42	326.38	320.83	315.03	309.75	305.03	301.22	297.42	293.05	286.06	280.78	276.05	273.23	268.6	263.85	259.09	254.56	248.81	244.6	240.62	237.36	232.71	228	223.35	218.82
120.09	115.49	110.96	106.33	101.84	98.211	94.794	91.789	87.092	82.557	78.737	77.027	74.352	70.835	65.861	61.711	57.664	53.993	49.823	45.644	41.483	37.714	34.057	30.277	26.813	23.615	21.139	18.962	16.924	14.312	11.375	7.988	4.7947	2.1971	0.6062	-0.80376
476.91	474.49	472.01	469.53	467.52	465.07	461.88	458.08	453.99	451.1	450.03	450.21	450.22	449.09	447.29	445.54	443.63	441.68	439.05	436.33	433.15	430.37	427.69	425.42	423.29	421.24	419.15	417.23	415.43	413.92	412.36	410.78	410.09	410.37	411.69	413.01	414.34	415.66	416.98	418.31	419.39	419.97	420.05	420.33	421.28	422.78	424.16
295.08	288.69	281.29	273.96	266.97	260.62	254.77	249.07	243.08	236.79	230.25	223.72	217.29	210.7	203.95	196.57	189.16	182.19	176.25	170.7	164.69	158.32	151.77	145.36	138.95	132.62	126.49	120.49	114.58	108.7	102.19	95.53	88.784	82.521	76.298	70.075	63.853	57.63	51.407	45.185	38.954	32.411	26.057	19.192	12.442	5.9882	0.11793
223.95	226.12	228.53	230.74	231.43	233.1	234.83	236.71	237.77	239.28	241.1	243.24	245.47	245.88	247.04	248.37	249.94	251.42	253.51	256.83	259.41	261.51	263.42	263.81	265.17	267.36	268.96	270.45	271.45	274.75	274.94	276.12	277.3	278.43	279.61	280.88	283.83	284.39	285.64	287.59	290.79	292.91	294.7	297.07	299.51	301.33	302.35	303.24	304.45	305.12
438.23	440.78	443.91	447.95	451.9	455.51	458.62	461.65	464.49	467.12	470.4	474.03	477.56	480.61	483.39	486.61	489.78	492.29	494.02	496.03	498.11	500.53	503.45	506.7	509.89	512.01	514.25	516.69	519.7	522.7	525.77	528.7	531.53	534.28	537.02	539.99	542.57	545.26	547.71	550.44	553.1	556.45	560.19	563.85	567.1	569.75	572.4	574.98	577.84	581.36
301.77	306.13	310.15	314.72	319.62	325.05	329.92	334.72	340.22	347.77	355.76	362.84	368.4	373.54	378.88	384.71	391.28	397.43	403.03	408.06	413.36	419.42	426.32	432.64	439.02	444.91	452.22	459.41	466.22	472.69	479.06
20.429	25.714	30.836	36.808	43.385	50.744	56.807	62.546	67.933	75.463	82.996	90.274	96.599	103.39	110.74	118.56	126.69	133.95	140.18	145.43	150.61	156.65	163.47	169.63	175.54	180.94	186.89	192.46	197.13	201.99	206.8
33.109	36.034	38.377	41.119	43.553	45.904	48.086	50.124	52.941	56.337	60.188	61.687	61.903	63.274	65.707	69.184	71.809	78.074	84.087	90.612	94.35	100.02	105.76	112.52	118.22	122.98	127.24	131.54	135.98	140.54	143.83	146.22	147.56	148.9	150.23	151.97	155.83	160.8	165.23	167.73	170.34	175.53	182.12	187.9	192.66	196.31	199.95	202.95	206.27	210.2
342.94	348.38	353.78	359.43	365.02	370.86	376.57	382.26	387.76	393.27	398.72	403.46	408.14	412.61	418	423.2	427.77	432.3	437.47	443.63	449.69	454.96	459.89	464.88	470.33	475.78	481.61	487.79	494.79	501.53	507.82	513.4	518.61	523.81	529.02	535.12	540.69	546.07	550.38	555.33	560.73	566.95	573.31	579.84	585.85	591.39	596.59	601.86	607.57	613.48
57.005	62.643	68.883	75.197	80.916	86.679	92.375	98.314	103.88	109.64	115.51	121.86	127.7	133.29	138.17	143.63	149.17	155.41	161.15	166.88	172.63	178.57	183.76	187.87	191.17	195.38	200.5	207.32	214.7	222.33	229.11	235.87	242.76	249.83	257.36	264.51	270.9	276.24	280.09	283.08	287.64	292.95	299.52	304.51	309.88	316.42	321.96	327.64	333.58	340.3
249.17	247.11	245.25	244.02	242.52	241.65	240.78	240.35	239.45	238.84	237.93	237.32	236.24	235.41	234.55	234.07	233.75	233.16	232.72	232.12	231.46	230.48	229.45	228.73	228.03	226.89	225.68	224.46	223.45	222.1	220.48	218.73	216.74	214.76	213.3	212.76	212.95	213.09	212.66	211.49	209.47	207.31	205.84	204.16	202.78	201.16	201.36	201.08	200.15	197.71
467.62	461.04	454.38	447.93	442.06	436.35	430.56	424.73	419.13	414.64	410.66	406.9	402.18	397.05	391.74	386.42	381.1	375.78	370.46	364.88	357.67	349.18	340.37	333.21	326.76	320.97	314.81	312.69	311.1	310.34	306.22	300.92	294.66	287.69	281.47
359.26	356.55	353.9	351.24	348.7	346.38	343.78	340.49	336.92	333.96	331.73	329.58	327.2	324.52	321.76	319.01	316.25	313.49	310.65	307.48	303.57	299.19	295.32	292.25	289.21	285.24	280.82	277.27	274.47	272.31	269.68	266.63	263.08	259.45	256.1
466.38	463.22	460.78	458.29	455.86	452.94	449.94	447.32	444.81	442.43	439.23	436.25	432.78	429.41	425.42	421.68	417.82	414.22	410.63	406.98	403.06	398.97	395.47	392.36	388.99	385.15	381.37	377.4	373.17	368.14	363.09	358.13	352.75	348.21	343.82	340.09	335.84	332.09	328.03	324.19	320.26	316.87	313.35	309.45	305.74	301.83	298.58	295.31	292.71	289.58
43.948	49.466	54.762	61.039	66.965	73.17	78.116	83.608	88.873	93.973	98.876	103.75	109.04	114.3	119.8	125.16	130.55	135.59	140.66	145.9	151.35	157.49	162.99	168.05	172.59	177.16	181.53	185.04	188.12	191.26	194.8	198.68	202.81	207.07	212.02	217.17	222.57	227.69	233.21	238.89	244.9	250.31	255.68	261.07	266.76	272.35	277.52	282.61	287.8	293.56
210.42	204.64	198.86	193.44	188.45	183.26	177.62	172.18	166.62	160.56	154.47	148.33	141.7	134.58	127.48	120.77	114.44	108.14	102.2	95.696	88.867
201.38	197.46	193.65	190.12	186.52	182.5	177.92	173.27	168.82	164.74	160.88	156.97	152.9	148.3	143.75	139.22	135.06	130.8	126.63	122.76	119.19
22.743	26.852	31.459	36.307	41.288	45.624	49.523	53.132	56.925	61.121	65.318	69.514	73.711	77.907	82.104	86.301	90.497	94.694	98.89	103.09	107.28	111.48	115.75	119.66	123.98	128.05	132.45	136.71	140.84	144.64	148.32	152.57	156.77	160.27	163.14
525.5	528.32	530.82	533.95	537.7	541.94	545.55	548.82	551.41	554.2	556.99	559.78	562.57	565.36	568.15	570.94	573.73	576.52	579.31	582.1	584.89	587.68	589.91	591.94	594.04	596.47	598.88	601.46	603.82	606.29	608.56	611.07	613.44	615.48	617.36
461.33	453.04	445.74	440.05	433.18	426.43	419.2	411.8	404.59	397.41	390.41	383.17	375.73	368.7	361.59	354.5	347.49	340.77	334.21
637.55	637.55	637.25	636.52	635.51	634.4	633.15	631.97	630.73	629.31	627.42	624.87	622.01	619.05	616.41	614.01	611.9	609.59	607.2
190.82	193.18	195.4	197.28	199.75	202.16	204.69	206.97	208.85	209.83	210.37	211.17	212.3	214.79	217.29	219.29	219.38	219.24	219.06	219.3	219.5	219.46	219.13	218.23	217.34	216.44	215.55	214.65	213.76	213.37	213.38	213.78	213.82	213.81	213.82	213.97	214.36	215.06	216.08	217.36	218.09	218.97	219.46
394.98	399.64	404.38	409.5	414.48	419.68	425.1	430.81	436.27	441.55	446.93	452.45	458.03	463.9	469.32	474.95	479.61	484.37	488.63	493.26	498.02	503.06	508.23	513.57	518.91	524.25	529.59	534.93	540.27	545.29	550.55	555.61	560.58	565.26	569.71	574.23	578.53	583.34	588.36	593.38	598.11	602.81	607.57
17.419	24.299	31.128	38.275	45.525	52.584	59.625	66.775	74.02	81.206	88.154	95.296	102.23	108.94	115.68	122.55	128.94	135.58	142.4	150.72	158.52	166.09	172.11	178.25	184.47	191.55	199.28	206.72	214.11	220.91	227.8	233.89	240.29	246.52	253.27	260.48	268.08	276.34	284.25	291.9	299.14	304.67	310.38	315.78	321.72	327.01	332.14
533.78	532.01	530.02	528.22	526.45	524.68	522.88	521.2	519.73	518.2	516.26	514.2	512.02	509.92	507.81	505.87	504.37	503.04	501.62	500.21	498.6	496.58	494.5	492.45	490.86	489.34	487.23	484.93	481.69	479.12	476.74	475.14	473.69	472.29	470.98	469.28	467.48	465.06	462.38	459.42	456.66	454.89	453.01	451.27	447.65	444.05	440.24
297.22	290.97	284.22	277.48	270.74	263.9	257.04	250.11	242.99	236.15	229.25	222.89	216.48	210.47	204.48	198.18	191.74	185.34	179.35	173.46	167.4	161.22	154.96	148.82	142.75	136.55	130.25	123.75	117.48	111.03	104.41	97.362	90.284	83.428
27.19	29.997	32.672	35.346	38.021	40.706	43.384	46.104	49.073	52.466	55.546	58.259	60.256	62.259	64.313	66.509	68.857	71.774	75.138	78.785	81.587	83.63	85.266	87.158	89.502	92.139	94.91	97.606	100	102.34	104.8	107.46	109.93	112.06
40.651	46.602	52.982	62.194	72.078	82.471	90.497	98.196	104.88	110.32	115.2	119.81	127.6	134.6	141.39	146.54	152.92	160.85	168.15	175.43	181.79	188.67	195.72	202.62	209.3	215.95	222.26	228.72	235.1	241.65	248.08	254.34	260.62	266.79	273.08	280.07	286.96	293.78	299.66	305.63	311.33	317.04
578.64	580.55	582.26	583.68	583.9	584.78	585.2	585.69	585.4	585.4	585.67	586.41	588.16	590.66	593.51	596.31	598.76	600.67	602.35	603.75	605.34	606.64	607.87	608.7	609.32	610.16	611.21	612.63	614.36	616.37	618.4	620.52	623.03	625.68	628.07	630.11	632.26	634.7	637.07	638.99	640.16	641.18
247.52	244.99	242.7	240.71	238.88	237	234.84	231.73	228.21	224.95	222.28	219.72	216.9	214.09	211.3	208.45	205.79	203.21	201.16	199.53	197.93	195.88	192.8	189.15	185.17	181.28	177.45	173.5	169.4	165.36	161.48	157.97	154.63	151.3
406.35	400.88	395.35	389.74	384.1	378.16	372.15	366.57	362.02	358.28	352.86	346.57	339.83	334.73	330	325.25	320.37	315.61	311	306.57	302.28	298.01	293.93	289.66	285.54	281.12	277.37	273.89	270.85	266.92	262.36	257.95	254.22	250.74
43.276	42.543	42.747	45.813	51.411	57.26	63.122	68.339	74.393	81.162	89.37	96.308	102.58	108.46	114.87	121.52	128.12	134.48	140.57	146.47	151.83	156.84	161.33	166.16	170.57	175.1	179.53	184.31	188.87	193.55	198.25	203.74	209.04	215.43	220.87	225.92	229.81	234.68	239.91
185.69	182.63	179.06	175.85	173.11	170.25	167.2	163.73	160.52	157.61	155.36	152.76	150.23	147.51	144.77	141.93	139.07	136.51	133.8	131.03	128.24	125.85	123.3	120.53	116.7	112.48	108.04	103.87	99.71	95.718	91.97	88.865	85.741	83.747	81.572	78.73	74.828	71.544	68.991
91.624	88.151	84.358	81.782	79.437	77.114	74.801	72.011	69.868	67.938	66.405	64.537	62.508	61.047	60.066	59.081	57.509	55.709	54.049	52.354	49.813	46.307	42.093	38.037	33.971	29.987	25.893	22.016	18.281	14.668	11.326	8.3028	5.6932	3.5269	1.756	-0.094263
189.91	185.56	180.95	176.27	171.59	167.13	162.21	156.55	150.39	145.11	140.33	135.38	129.76	123.79	117.45	111.31	105.56	100.14	94.993	89.868	85.146	80.248	75.287	70.107	64.758	59.421	54.238	49.171	44.133	38.998	33.756	28.02	22.074	16.024	10.035	4.1768
117.87	118.09	118.54	118.37	118.31	117.52	116.96	116.13	114.97	112.78	109.67	106.56	103.45	100.34	97.225	94.114	91.003	87.905	84.919	82.063	79.146	75.977	72.9	70.194	67.772	65.36	62.912	59.801	56.243	53	50.814	49.317	47.802	46.397	45.016	43.039	40.732	37.882	34.768	32.111	29.321	27.074	22.881	18.77	14.446
154.68	155.19	155.94	156.91	157.26	158.2	159.56	161.25	163.38	165.88	169.31	172.75	176.18	179.62	183.05	186.49	189.93	193.26	196.66	200.08	203.61	206.76	209.71	212.55	215.35	217.95	220.12	224.16	228.68	232	232.96	233.09	234.93	237.61	241.12	244.61	247.38	249.8	251.8	254.58	257.87	261.41	265.13	268.59	272.15
426.7	424.5	422.04	419.02	416.33	413.97	412.31	410.63	409.06	406.11	402.97	398.53	394.53	390.08	386.71	383.74	381.28	378.88	376.93	374.93	373.03	371.28	369.88	368.61	367.58	366.61	366.14	365.86	366.01	365.99	365.57	364.61	363.28	361.59	359.82	358.01	356.49	354.97	353.63	352.2	350.76	348.94	347.32	346.06	345.71	345.74	345.83	345.91	345.86	346.31
24.961	30.823	36.976	43.326	48.53	55.779	62.105	71.498	78.35	87.128	93.587	100.49	106.98	114.04	121.86	129.41	137.07	144.6	151.76	158.45	164.65	171	177.37	183.83	190.5	197.62	205.38	213.45	221.93	230.29	238.43	245.99	253.33	260.47	267.77	275.01	282.38	289.41	296.5	303.54	310.79	317.82	324.61	331.44	338.48	345.66	353.49	361.09	368.75	375.67
392.42	393.46	394.39	395.51	396.94	398.25	399.22	400.21	401.41	402.8	404.73	405.76	406.26	406.45	408.12	410.52	412.18	413.31	414.28	415.34	416.69	418.33	420.47	422.77	425.33	428.38	431.81	436.03	440.7	445.78	450.94	456.18	461.87	467.55	473.01	477.79
22.529	25.732	29.986	34.415	38.915	43.066	47.569	52.509	57.872	62.618	66.928	70.467	73.996	77.873	82.886	88.326	93.593	98.504	103.15	107.94	113.16	118.48	123.48	127.65	131.73	135.75	139.77	143.2	146	148.06	149.48	150.27	150.46	150.59	151.15	152.44
133.68	139.41	145.35	150.79	156.32	160.68	165.98	170.94	176.71	181.76	186.68	191.8	196.77	202.54	207.99	213.42	218.8	224.12	230.54	235.8	240.52	243.8	247.45	251.4	255.72	262.24	268.37	275.73	282.62	289.64	296.04	299.52	304.41	308.09	315.24	320.02	326.17	328.82
443.3	440.42	437.62	435.11	432.79	430.99	430.02	428.85	427.22	425.05	423.02	420.89	418.4	415.87	413.93	412.25	410.41	408.88	408.07	407.62	406.88	405.81	404.72	403.25	401.96	400.79	400.11	399.5	398.67	397.87	396.4	394.35	391.98	389.73	388.56	388.2	388.24	388.58
15.543	16.711	17.899	18.741	19.702	20.931	22.246	25.379	27.47	29.77	30.563	32.642	34.735	36.391	38.09	39.697	41.588	44.91	47.361	51.896	54.885	57.295	58.776	58.974	62.752	66.106	70.829	71.962	73.007	74.52	77.128	80.59	84.173	87.568	90.867	94.059	98.17	101.48	104.27	107.44	110.89	114.32	117.57	120.2	122.7	125.07	126.97	129.33	132.47	134.1
77.086	82.621	88.605	94.03	100.11	106.05	111.52	117.28	122.7	128.42	133.57	138.94	144.57	149.91	155.35	160.25	165.34	170.96	176.74	182.8	187.72	192.47	197.19	201.97	207.2	211.93	216.97	221.71	225.73	230.83	236.34	241.34	244.84	248.32	252.2	256.07	259.51	263.64	268.17	272.66	276.78	280.26	283.62	287.58	291.57	295.45	298.83	302.33	306.2	309.27
10.613	16.424	22.391	28.584	34.712	40.433	45.894	51.523	58.104	64.976	71.778	78.056	84.451	90.98	97.797	104.76	111.78	118.64	125.23	131.85	138.49	145.16	151.67	157.98	164.15	169.7	175.23	180.67	186.53	192.35	198.16	203.97	209.79	215.6	221.41	226.58	231.19	235.37	239.61	244.09	248.39	252.89	256.96	261.36	265.64
407.64	408.72	410.08	411.82	414.06	417.5	421.16	424.67	426.39	427.46	427.45	427.18	427	427.53	428.79	430.44	432.4	434.63	436.95	438.83	440.29	440.98	441.43	441.84	442.69	444.47	446.43	448.35	449.63	450.85	452.06	453.27	454.49	455.7	456.91	457.85	458.51	458.96	459.54	460.4	461.66	463.18	464.57	465.94	467.07
356.92	357.44	358.18	359.63	361.72	364.06	366.69	369.2	371.5	373.79	376.14	378.57	380.8	382.79	384.59	386.61	389.19	392.48	396.35	400.46	404.77	409.34	414.02	418.65	422.53	425.71	428.73	431.27	434.02	436.56	439.57	442.25	444.63	447.25	449.97	452.75	455.29	458.04	460.91	463.43	465.61	467.53	469.43	471.32	473.5	475.73	477.76	479.13	480.06	480.92
39.479	48.512	57.684	66.985	76.319	85.259	93.788	102.01	110.2	118.43	126.76	134.55	141.93	148.76	155.11	161.29	167.59	174.31	181.52	188.96	196.83	204.82	212.73	220.44	228.3	236.66	245.03	252.38	259.36	266.45	274.09	281.41	288.38	295.53	302.85	310.39	318.2	326.17	333.96	341.5	348.69	355.87	363.32	371.26	379.87	388.23	396	402.84	409.32	415.93
33.238	36.541	41.163	46.688	52.853	58.665	64.749	71.164	77.822	83.947	90.322	96.99	103.07	107.87	112.59	117.55	123.09	129.03	135.99	142.99	148.85	154.69	160.43	166.65	172.08	176.17	179.73	183.46	188.32	194.72	201.21	208.08	214.35	220.83	228.03	234.82	240.93	246.43	252.27	258.19	263.78	269.28	276.08	282.25	288.19	293.13	298.87	305.05	311.44	317.25
574.35	575.93	578.45	581.35	584.16	586.7	588.58	589.83	591.31	592.3	593.73	594.26	596.11	597.72	599.36	600.45	601.3	602.95	604.53	606.91	609.42	612.06	614.05	615.26	616.79	618.11	620.05	621.18	622.83	623.92	625.91	627.14	628.51	628.93	629.57	630.16	630.62	631.01	631.3	632.02	632.23	632.06	630.87	629.66	628.17	626.92	625.77	624.48	623.02	621.18
450.7	448.56	448.02	448.09	448.52	444.78	437.3	428.31	421.96	417.98	414.41	410.87	407.71	404.47	401.19	397.87	394.54	391.38	388.23	385.37	382.66	379.94	377.22	374.51	371.91	369.12	365.97	362.1	357.81	353.01	348.18	343.69	339.69
240.45	239.75	240.02	241.48	242.93	246.23	247.63	249.82	250.07	251.53	252.27	252.82	253.07	253.52	253.67	254.09	254.58	255.29	255.59	255.17	254.3	253.43	252.55	251.68	251.33	251.08	250.66	249.02	246.92	244.37	242.84	241.91	241.65
345.96	349.37	352.33	355.17	357.73	361.15	365.28	369.36	374.7	379.83	385.29	390.09	394.4	397.86	400.86	403.78	406.96	409.98	412.83	415.99	418.93	422.09	424.8	427.77	431.18	435.11	439.3	443.1	446.93	450.65	453.84	456.35	458.22	460.09	461.6	463.49	463.51	463.68	462.53	462.15	460.83	459.5	458.18	456.85	455.53	454.2	453.3	452.74	452.58	452.73
381.74	380.22	375.91	370.74	364.39	360.55	357.08	354.69	350.56	346.82	342.56	338.91	335.41	331.7	327.46	322.89	318.41	314.62	311.3	308.38	305.17	302.04	298.89	295.93	292.99	289.65	286.06	282.04	278.16	274.64	271.65	268.63	265.28	261.31	256.58	251.93	247.32	243.47	239.62	236.05	232.47	228.89	225.31	221.73	218.15	214.57	210.93	207.75	205	202.08
360.22	359.16	357.91	356.53	355.93	356.24	357.46	359.16	359.87	360.6	361.02	361.57	361.24	362.29	363.81	365.23	366.47	366.92	367.47	365.7	364.33	363.1	362.13	361.72	360.96	360.61	360.42	359.94	359.18
622.99	618.15	613.43	609.18	605.19	601.57	598.08	594.8	591.47	588.16	584.87	581.92	578.53	575.01	570.75	566.55	562.91	559.19	555.5	551.27	547.66	544.67	541.75	538.58	535.35	532.52	529.68	526.07	521.7
422.43	418.65	414.77	410.72	406.76	402.85	398.92	394.42	389.65	384.44	379.14	373.72	367.95	361.93	355.91	350.2	345.02	340.29	336.25	332.24
632.13	626.44	620.06	613.51	607.06	600.77	594.32	587.63	580.88	574.43	567.93	561.25	554.58	548.17	541.78	535.07	527.97	520.57	512.93	505.29
266.7	263.5	259.94	256.34	253.12	249.92	246.48	242.88	239.31	236.02	232.81	229.44	226.01	222.27	218.44	214.55	210.76	206.98	203.17	199.21	195.27
390.99	384.61	378.11	371.26	364.16	356.76	348.97	341.01	333.24	325.64	318.01	310.17	302.5	295.01	287.6	280.05	272.48	264.88	257.29	249.82	242.41
440.42	433.43	426.6	419.69	412.72	405.05	397.04	389	381.04	373.36	365.82	358.1	350.22	342.6	336.74	329.92	322.53	313.56	305.76	298.26	290.83	283.38	275.48	267.43	259.22	251.62	244.33	237.31	230.28	223.25	216.23	209.2	202.18	195.15	188.13	181.1	174.08	166.77	159.22	151.18	143.15	135.06	126.98	118.97	110.86	102.59	93.998	85.114	76.268	67.324
266.07	265.89	265.6	265.8	266.03	265.97	265.24	264.4	263.83	264.1	264.25	263.93	262.89	261.59	260.47	258.01	255.35	252.09	249.92	247.66	245.49	243.44	241.45	239.27	237.02	234.35	231.6	228.57	225.55	222.52	219.49	216.47	213.44	210.41	207.39	204.36	201.38	198.63	195.7	192.82	189.99	188	186.58	185.63	184.89	184.63	184.59	184.49	183.78	182.9
381.21	376.31	371.41	366.06	360.32	354.45	348.84	343.58	338.39	333.39	328.1	322.81	317.25	311.73	306.42	301.39	296.64	292.33	288.47	285.12	280.8	276.36	272.23	269.2	266.28	262.95	259.88	257.03	254	250.63	246.98	243.18	239.52	236.08	233.08	229.81	226.57	223.26	219.67	216.03	212.46	209.15	205.92	203.32	201.98	201.04	199.8
448.2	444.21	440.24	435.58	430.34	424.93	419.67	414.6	409.75	405.05	400.78	396.5	392.27	387.63	382.77	377.8	372.79	367.94	363.02	358.53	355.56	352.94	349.61	343.93	337.32	330.76	324.33	317.65	311.19	304.93	299.29	293.63	288.19	282.66	276.8	270.85	264.86	258.82	252.74	247.23	242.61	238.04	232.81	226.4	219.42	212	204.9
370.59	371.03	370.59	369.85	369.07	368.89	368.86	368.6	368.59	368.33	368.12	367.11	366.01	364.57	363.38	361.94	360.97	360.36	360.15	359.34	358.3	357.39	356.89	356.42	355.84	355.13	354.29	353.48	352.81	352.28	351.16	349.45	347.33	345.17	343.92	342.02	340.3	337.81	335.55	333.33	330.8	328.67	326.43	324.38	322.52	321.35	320.63	319.74	319.07	318.86
27.402	33.356	39.465	45.721	52.147	58.313	64.266	70.3	76.635	83.365	90.316	97.086	103.41	109.44	115.79	122.34	128.65	134.86	140.97	147.26	153.35	159.26	165.22	171.33	177.58	183.97	190.36	196.71	203.03	209.56	215.89	221.9	227.45	232.94	238.38	244.05	249.85	255.41	260.9	266.36	271.97	277.46	283.1	288.92	295.03	300.94	307.48	314.11	321.13	328.07
125.65	128.28	131.68	135.04	137.34	139.3	140.31	141.53	142.38	143.35	143.57	143.64	144.07	144.86	145.47	145.77	146.07	146.12	145.93	145.39	145.08	144.71	144.57	144.07	143.84	143.41	143.76	144.06
451.92	449.21	447.11	445.41	443.54	441.27	438.5	435.12	431.42	427.21	422.76	418.13	414	410.19	406.77	403.07	399	394.32	389.52	384.87	380.51	375.81	371.02	366.06	361.76	357.5	352.9	347.99
469.73	463.44	456.91	450.26	443.39	436.44	429.09	421.7	414.37	407.23	400.09	393.15	386.49	380.02	373.41	366.33	358.78	350.89	342.8	334.94	327.44	320.66	314.46	309.05	304.06	299.27	294.53	289.74	284.63	279.26
142.97	147.24	151.23	155.25	159.22	163.07	166.67	170.19	173.42	176.64	180.03	184.01	188.35	192.73	196.61	199.57	201.69	203.29	204.88	206.85	209.22	211.94	214.85	218.36	221.93	225.46	229	232.04	234.57	236.54
139.54	139.74	140.02	140.5	141.02	141.74	142.8	144.18	145.02	145.46	145.72	146.22	146.45	146.02	145.24	144.15	143.57	143.02	142.76	142.49	142.52	142.43	141.97	140.73	138.92	137.5	136.57	136.1
213.85	210.51	206.65	202.28	197.7	192.77	187.89	182.9	177.9	173.06	168.36	164.28	160.3	156.22	151.63	146.77	142.26	138.22	134.31	130.64	127.39	124.97	123.18	121.14	119.22	117.52	116.11	114.25
39.587	46.315	54.003	61.745	69.146	76.121	82.962	89.721	96.779	104	110.55	117.22	124.2	131.89	139.2	146.26	153.13	159.79	166.6	173.92	181.16	188.23	195.3	202.45	209.58	216.43	223.57	231.15	238.78	247.09	255.32
16.779	15.605	15.137	14.496	13.841	13.023	12.506	12.167	11.227	10.108	9.0784	8.4007	7.8169	6.8488	5.8662	5.0656	4.3795	3.7734	3.4841	3.834	4.5541	5.2016	5.8484	6.8173	7.9887	8.7805	9.0255	9.2878	9.7821	9.814	9.5616
461.13	457.6	453.89	450.12	446.7	442.32	437.98	433.52	428.47	422.84	414.9	407.83	403.4	399.97	395.84	390.9	385.74	380.48	374.46	369.52	364.85	359.86	354.62	349.48	344.23	339.43	335.62	332.06
509.57	513.37	516.48	521.16	525.39	531.29	536.35	541.71	546.54	550.86	556.46	561.78	567.38	572.3	577.74	582.81	587.71	592.11	596.26	600.37	605.1	610.34	615.86	621.26	626.57	631.25	635.16	638.81
461.41	457.83	453.37	448.36	443.26	438.46	434.03	429.74	425.23	420.42	415.86	411.43	406.66	402.13	397.6	392.81	387.68	382.78	378.79	373.81	368.82	364.49	361.2	359.82	357.36	355.02
405.95	402.33	398.42	394.4	389.91	385.18	380.31	375.49	370.22	365.05	360.18	356.08	353.33	350.46	347.42	343.83	340.33	336.72	332.77	329.84	326.92	322.97	318.06	313.76	310.41	307.15
213.88	210.52	207.47	203.93	199.59	196.16	192.57	189.77	186.02	182.36	178.51	174.96	171.43	167.98	163.93	159.5	154.94	150.46	146.02	141.92	138.08	133.6	128.6	123.46	119.08	114.6	110.19	105.17	100.23	95.376	90.963	86.638	82.518	78.084	73.468	68.554	64.74	60.379	55.776	50.118	45.417	40.669	36.545	32.138	28.469	24.637	20.454	15.608	10.144	5.644
135.27	132.63	129.1	127	124.61	122.49	120.05	118.36	117.4	116.13	114.64	112.58	110.71	108.72	106.73	104.77	102.74	100.74	98.996	98.067	98.006	98.104	98.562	99.436	100.91	102.18	103.24	104.03	104.63	104.99	105.39	106.39	107.34	108.2	108.52	108.81	108.27	107.88	107.09	107.1	106.79	106.55	105.96	105.36	105.01	105.33	105.84	106.31	106.08	105.61
470.69	465.77	461.91	458.39	455.1	450.7	446.26	441.42	437.96	434.31	431.21	428.35	425.55	422.52	418.16	413.46	409.23	405.65	402.67	400.43	398.56	396.95	395.53	393.79
52.541	51.768	51.538	51.537	51.575	51.025	50.126	48.761	47.592	46.111	44.147	40.476	37.042	33.465	31.435	28.658	26.617	23.545	21.672	18.019	15.06	11.479	8.4087	5.2627
196.4	193.56	189.26	185.99	181.85	177.35	171.84	165.88	160.43	155.94	151.66	147.83	143.72	139.77	135.68	131.49	127.27	123.15	118.87	114.36	109.27	106.22	102.1	99.233	92.759	90.507	87.77	84.308	77.655	69.634	64.233	58.934	54.944	50.895	47.201	43.808	40.956	38.355	34.421	31.044	27.161	25.011	20.649	17.033	12.62
503.08	505.99	510.09	514.03	518.03	521.55	525.02	529.03	533.29	537.18	541.6	545.89	550.9	555.19	559.5	563.19	566.79	569.95	573.06	575.92	579.19	582.42	585.83	588.81	592.48	595.84	599.39	603.48	607.45	611.29	613.54	616.08	618.64	621.74	624.74	627.52	629.66	631.76	633.37	634.85	635.99	636.88	638.11	639	640.29
249.72	256.01	261.6	267.16	272.55	277.68	282.34	286.68	290.75	294.95	298.98	303.11	306.64	310.02	313.74	317.94	322.53	327.1	332.13	337.62	343.03	348.57	354.05	359.7
394.09	396.4	398.19	399.4	399.85	399.67	399.69	400.38	401.74	402.81	403.69	405.05	406.6	407.78	408.63	410.02	412.36	414.73	417.11	418.86	420.17	421.02	421.76	422.76
312.28	315.44	318.71	322.24	326.4	330.95	334.59	337.94	341.15	344.82	348.26	351.55	354.59	357.6	360.47	363.34	366.42	369.69	373.14	376.13	378.85	381.41	384.21	387.29	390.38	393.68	396.86	400.61	403.98	407.33	410.09	412.9	415.79	418.2	420.06	421.82
192.88	188.05	183.15	177.88	172.03	166.62	162.46	158.47	154.28	149.47	144.33	139.26	133.98	128.83	123.77	119.09	114.56	110.1	105.81	101.24	96.155	90.192	84.229	78.444	72.576	66.96	61.364	56.484	51.645	46.815	42.037	36.424	30.72	24.812	19.675	14.653
5.0464	6.0633	6.3008	7.4441	9.8317	11.301	12.409	14.178	17.98	20.829	24.086	26.363	28.81	31.452	33.716	35.306	34.177	34.627	37.576	42.82
244.34	247.24	249.41	250.71	252.25	254.51	257.05	259.64	261.43	263.62	265.59	267.19	268.74	269.72	271.13	272.73	274.27	276.23	277.72	279.56
241.03	240.76	240.04	238.81	237.21	235.33	233.07	230.43	227.69	224.9	222.5	220.39	218.33	216	213.59	211.58	209.94	208.37	206.11	203.29	199.69	195.73	191.46	187.13	182.83	178.35	173.69	168.89	163.93	158.97	153.7	148.48	143.12	137.79	132.08	126.67	121.75	117.52	113.53	109.84	106.53	103.16	99.638	95.861	92.195	88.528	84.862	81.195	77.529	73.862
337.81	331.83	326.19	320.43	314.37	308.14	301.42	294.47	287.46	280.79	273.98	267.25	260.41	253.7	247.09	240.48	234.08	227.42	220.76	214.15	207.84	201.74	195.91	190.37	185.13	180.2	175.53	170.76	165.99	161.26	156.83	152.41	147.45	142.26	137.02	132.36	127.95	123.23	118.45	113.66	109.31	104.91	100.57	96.272	92.097	87.922	83.746	79.571	75.396	71.22
256.48	253.56	250.81	247.77	244.95	241.8	238.92	236.43	234.2	231.76	229.11	227.87	226.16	223.61	219.51	216.77	214.78	212.96	210.93	208.78	206.7	204.53	202.45	200.29	197.88	195.64	193.12	190.56	188.12	185.71	183.14	180.2	177.01	173.81	170.6	167.54	164.2	161.3	159.72	158.73	157.34	155.29	153.89	153.07	151.85	150.6	150.66	150.79	150.65	148.82
232.62	229.17	225.53	221.79	217.89	213.91	209.83	205.99	202.57	198.99	195.34	191.74	187.54	183.22	178.35	172.92	167.09	161.17	155.74	151.06	146.19	141.61	136.76	131.8	126.78	121.46	116.36	111.14	106.01	101.1	96.07	91.343	87.898	84.037	80.077	74.921	69.923	64.914	60.284	55.284	49.949	44.105	39.036	34.247	29.888	25.91	22.41	18.175	13.743	9.2336
455	452.23	449.89	448.14	446.64	444.9	442.41	439.76	437.54	435.38	432.86	429.89	426.92	423.95	420.98	418.11	415.06	412.15	409.47	407.4	405.45	403.53	401.76	400.35	399.09	397.68	396.08	393.61	390.74	387.29	384.82	383.12	381.78	379.86	376.99	373.74	370.16	366.95	364.11	361.48	358.74	355.4	351.9	348.24	345.12
392.88	387.92	383.71	378.98	374.17	368.66	363.82	359.28	355.58	351.41	347.03	342.11	337.18	332.26	327.33	322.62	317.9	313	307.8	302.61	297.6	292.7	287.93	283.38	278.8	273.97	268.84	264.25	260.32	256.7	252.91	249.51	246.63	243.99	241.22	238.38	235.74	232.77	229.77	226.67	223.9	221.41	218.66	215.65	212.22
86.195	87.574	88.419	89.141	89.823	90.841	91.959	93.053	94.16	94.839	95.265	95.34	95.965	97.311	99.095	101	102.8	104.77	106.8	108.59	109.3	109.31	109.05	109.19	110.95	113.87	116.89	117.09	115.43	113.6	113.17	113.38	113.26	112.7	111.63	110.62	109.68	108.88	107.68	106.48	104.95	103.69	102.24	101	99.689
392.63	386.66	380.84	374.73	368.27	361.8	355.85	350.63	345.24	339.22	332.21	324.99	318.04	311.55	305.82	300.32	295	289.7	284.66	280.02	275.74	271.77	267.45	261.79	254.47	246.97	239.74	233.43	227.34	221.7	216.22	210.92	205.82	200.82	195.65	190.46	185.21	179.86	174.36	168.92	163.96	159.21	154.66	149.92	145.33
195.85	191.12	187.03	182.31	177.12	171.88	167.51	164.05	161.53	159.33	157.18	154.11	150.68	146.91	143.13	139.34	135.88	132.85	129.03	125.51	122.7	119.5	114.7	108.36	102.4	96.614	90.892	84.984	79.07	72.935	66.906	61.236	57.043	51.847	45.859	38.749	35.835	31.373	28.204	22.006	18.672	15.067	11.829	9.0825	6.0843	3.9558	2.1303	1.3003	0.76234	-0.074613
24.386	28.378	32.34	36.252	40.533	45.302	50.821	56.568	62.363	68.012	73.475	78.864	84.037	88.629	92.585	96.417	100.41	104.72	108.25	111.48	114.8	118.77	122.8	126.75	131.03	135.6	139.92	143.48	146.52	149.06	151.76	154.78	157.83	160.89	164.01	167.71	172.07	177.97	183.33	189.74	194.28	200.37	205.4	211.48	217.29	222.91	228.74	233.57	238.54	242.84
253.41	255.56	257.08	258.43	259.65	261.68	264.43	267.43	270.07	272.77	275.59	278.41	280.91	283.22	285.02	286.6	287.91	289.44	290.9	292.7	294.87	297.31	299.19	300.42	301.44	303.62	306.07	307.49	306.02	305.18	305.71	310.41	314.02	317.31	319.3	321.83
504.98	497.57	490.52	483.4	476.77	469.74	463.08	456.11	449.68	443.27	436.59	429.81	422.95	416.26	409.67	403.06	396.44	389.86	383.3	376.45	369.31	361.92	354.84	347.98	341.24	334.4	327.69	321.12	314.72	308.68	303.12	297.94	292.6	287.01	281.49	276.03
430.71	425.78	419.52	412.75	405.7	398.05	391.25	385.12	379.38	372.83	365.47	358.04	350.73	343.61	336.73	329.9	323.72	317.86	312.04	305.86	299.61	293.25	286.62	280.08	274.06	268.64	263.14	257.02	250.7	244.56	238.27	231.82	224.81	217.58	209.87	202.3	194.83	187.57	180.3	173.2	166.19	159.18	152.17	145.16	138.15	131.14	124.14	117.13	110.2	103.38
510.96	510.53	510.64	510.72	511.48	512.57	514.2	515.53	516.36	516.1	515.42	514.91	514.64	515.55	516.81	517.64	516.52	514.41	512.37	510.81	509.34	508.58	508.55	508.86	509.17	509.6	510.67	512.24	513.8	515.26	516.94	519.56	523.08	526.2	528.75	530.86	533.39	535.93	538.48	541.01	543.61	546.21	548.81	551.41	554.01	556.61	559.21	561.86	564.38	567.24
332.04	333.98	335.82	337.3	339.15	340.13	341.66	341.83	345.19	348.55	353.33	357.02	360.83	364.51	367.86	370.83	373.41	375.68	377.45	378.74	379.51	379.94	380.46	381.47	383.4	385.43	387.42	388.69	389.98	391.32	393.09	395.35	398.02	401.25	404.74	408.51	412.43	416.26	419.96	423.54	427.23	431.02	434.76	438.41	441.64	444.74
283.31	278.33	272.97	267.47	261.7	256.32	251.12	246.43	240.44	233.48	225.57	218.22	211.51	205.01	198.8	193.21	187.77	182.36	176.3	169.87	163.18	156.48	149.87	143.1	136.22	129.44	122.81	115.99	108.87	101.57	94.521	87.655	80.746	73.722	66.649	60.142	54.11	48.28	42.077	35.588	29.11	22.496	15.773	9.368	4.0114	-0.9622
25.182	30.69	37.842	43.47	51.396	58.478	67.389	75.047	83.235	90.65	98.547	105.57	113.08	120.5	128.47	136.25	143.73	150.78	157.48	164.34	171.27	178.04	184.38	190.36	196.15	201.89	208.03	214.53	221.14	227.58	233.9	240.24	246.7	253.02	259.36	265.84	272.71	279.66	286.57	293.42	300.31	307.02	313.82	320.73	327.77	334.71	341.43	348.31	355.46	362.84
509.54	512.07	514.12	518.04	519.6	521.85	522.87	524.95	525.93	528.13	529.97	532.85	533.93	534.76	534.88	535.87	537.1	538.74	540.78	542.94	545.22	547.69	550.67	553.39	555.57	557.37	559.31	561.19	563.23	565.5	568.48	571.53	574.8	578.16	581.89	585.24	588.14	590.7	593.46	596.29	599.26	602.55	606.15	609.31	612.09	614.39	616.66	618.08	619.22	620.33
225.72	232.14	238.59	244.97	250.89	256.39	261.8	267.57	273.51	279.37	284.83	290.03	295.22	300.53	305.8	310.98	316.51	322.45	328.7	334.81	340.89	346.93	352.82	358.72	364.75	371.06	377.19	383.21	388.94	394.83	400.68	406.7	412.64	418.37	423.82	429.3	435.08	441.49	448.43	455.56	462.38	468.57	474.15	479.6
330.76	335.84	340.87	345.43	349.84	354.21	358.85	363.22	367.95	372.99	378.53	384.07	389.86	395.83	401.85	407.71	413.14	418.03	422.17	426.09	430.22	434.78	439.63	444.57	449.33	454.14	458.7	463.44	468.42	473.7	479.22	484.55	490.1	495.78	501.67	507.52	513.39	519.16	524.57	529.53	534.31	539.29	544.43	549.66
238.81	242.25	241.54	240.16	240.89	243.58	245.04	242.91	240.31	241.34	243.45	244.95	246.21	247.66	249	249.89	252.11	255.33	259.08	262.29	264.66
2.9448	2.337	2.942	5.4199	8.714	13.35	17.485	22.394	27.234	32.276	36.986	41.039	44.826	48.679	52.498	56.481	60.904	65.144	68.769	70.22	71.927
335.91	339.95	343.3	344.22	342.28	340.1	337.4	334.14	330.11	325.5	320.5	315.64	311.5	307.99	304.7	301.19	297.16	292.48	287.71	283.28
17.316	21.669	27.441	33.237	36.792	41.052	45.952	50.758	55.38	59.716	63.867	68.017	72.554	77.289	81.858	85.874	89.796	93.67	97.252	100.71
379.64	383.68	385.62	390.27	393.49	398.52	401.54	406.81	410.14	415.15	417.85	422.37	425.18	428.65	431.2	434.43	437.07	439.41	441.54	444.01	446.36	449.03	451.96	455.2	458.7	463.08	468.19	472.25	475.14	476.8	479.01
628.23	623.69	618.72	613.11	607.1	601.22	595.61	590.21	584.42	578.48	572.29	566.36	560.47	554.87	549.41	543.99	538.4	532.84	527.07	521.51	515.86	510.43	505.34	500.54	495.64	491.57	486.39	480.79	473.81	466.93	460.18
192.22	196.4	201.01	205.77	210.99	216.6	222.06	227.13	231.97	236.97	242.3	247.63	252.77	258.88	264.37	269.67	273.9	278.87	284.45	290.21	295.8	301.27	306.64	312.29	318.09	323.77	329.16	333.69	338.7	344.23	350.53	356.86	362.7	368.54	374.06	379.95	385.98	392.1	397.86	403.55	409.27	415.06	420.45	425.94	430.99	436.31	441.52	447.23	453.17	458.68
451.03	449.85	448.12	446	444.5	442.86	440.78	438.54	436.57	434.05	430.82	426.91	423.63	420.67	417.98	415.02	411.89	408.76	405.71	403.17	400.7	398.69	396.48	394.51	392.76	391.53	390.31	388.26	386.49	384.46	383.48	381.27	378.8	375.78	373.5	372.08	371.06	370.17	369.45	368.82	368.29	367.73	367	366.42	365.55	365.16	364.63	364.13	362.99	361.64
184.4	189.94	195.67	201.84	208.42	215.01	221.79	228.92	235.78	242.23	248.77	255.46	262.09	268.22	274.73	281.28	288.11	294.78	302.3	309.31	316.47	323.05	329.82	336.35	342.71	348.99	354.98	360.72	366.64	373.07	379.82	386.88	394.04	400.73	406.73	412.67	419.31	426.42	432.6	438.32	444.68	451.5	458.62	464.78	470.61	476.12
628.02	624.96	622.1	619.37	616.7	613.73	610.72	607.87	605.9	604.26	602.27	599.94	597.11	594.42	591.69	588.73	585.62	582.28	578.55	575.92	573.62	572	569.54	567.05	564.57	561.98	559.54	557.16	554.85	552.57	549.85	548.3	547.32	547.99	548.21	546.55	543.61	539.8	537.43	535.02	532.5	529.75	527.16	524.24	520.78	517.02
185.46	181.24	176.94	172.4	168.15	164.19	160.62	157.3	153.84	150.3	146.67	143.28	140.14	136.98	133.8	130.41	126.9	123.65	120.59	117.65	114.61	111.41	107.77	103.88	99.8	95.695	91.154	86.242	81.32	76.505	72.21	68.32	65.283	62.442	59.372	55.81	51.898	48.125	43.905	39.48	35.446	31.56	27.549	22.969	18.291	13.914	9.7712	6.0989	3.0715	0.0592
613.64	608.27	602.78	597.29	591.75	586.12	580.78	575.31	569.57	562.99	555.84	548.4	540.85	533.4	526.09	518.99	512.13	505.47	498.98	492.34	485.74	479.09	472.82	466.37	459.81	453.1	446.93	441.2	435.89	430.75	425.48	420.26	414.79	409.13	403.05	396.8	390.6	384.61	378.45	371.93	365.34	358.8	352.51	346.41	340.56	334.66	328.52	321.9	315.34	308.68
12.819	16.762	20.992	25.306	29.303	33.46	37.201	40.704	44.118	47.66	51.823	56.114	60.267	63.895	67.18	70.568	74.221	78.111	82.149	85.779	88.932	91.888	94.878	98.428	101.86	105.28	108.45	111.85	115.65	119.78	123.85
550.1	551.26	552.98	555.36	557.97	560.71	563.17	566.28	569.35	572.49	575.44	578.65	582.26	585.58	588.25	590.73	593.05	595.96	598.85	602.16	605.35	608.68	612.08	615.58	618.87	622.22	626.07	630.18	633.87	636.78	639.47
288.21	286.86	287.68	288.58	288.01	286.94	286.09	286.49	286.58	286.48	286.23	286	285.58	285.41	285.52	285.41	285.15	284.7	284.38	283.42	282.38	281.52	281.32	281.3	281.54	282.16	283.26	284	284.54	284.85	285.18	284.81	284.64	285.01	286.2	287.71	289.1	290.29	290.64	290.85	290.98	292.63	293.68	295.19	295.74	296.1	296.55	297.06	298.72	300.26
13.976	20.386	22.622	25.665	28.498	31.704	34.523	36.713	39.853	43.744	47.58	51.65	55.86	60.054	64.018	67.891	71.69	75.688	79.818	83.834	87.613	91.121	94.888	98.364	101.4	104.05	107.21	111.25	115.55	119.89	123.96	128.23	132.38	136.26	140	143.91	148.03	152.3	156.21	159.79	163.03	166.22	169.76	173.53	177.29	181.01	184.24	187.78	191.27	195.24
450.32	443.48	436.55	429.79	423.07	416.4	409.22	401.77	394.18	386.92	380	373.39	366.41	359.18	351.76	344.51	337.26	330.03	323.01	316.22	309.88	303.87	298.01	291.94	285.49	278.89	272.08	265.11	258.02	251.12	245.24	239.19	233.12	227.05	222.24	216.12	208.53	199.66	192.09	185.13	178.2	170.86	164.19	157.36	150.68	143.4	136.3	129.27	122.12	115.28
463.68	466.15	468.53	470.75	472.87	474.78	476.61	478.06	480.26	482.59	485.16	487.35	489.68	492.1	494.56	496.8	498.99	501.27	504.23	507.87	512.11	516.55	520.81	524.52	527.69	530.61	533.84	537.61	541.82	546.26	550.84	555.33	559.35	562.89	566.38	569.69	572.74	575.51	578.67	582.1	585.2	587.89	590.51	593.29	596.02	598.67	601.33	604.04	606.67	609.23
214.76	208.28	201.31	193.9	186.14	178.74	171.62	164.94	158.53	152.08	145.52	138.9	132.43	126.15	119.81	113.31	106.65	99.687	92.241	84.55	76.943	69.618	62.435	55.408	48.674	42.462	36.448	30.257	23.756	17.027	10.619	4.9125	-0.41749
9.4384	12.96	16.921	21.111	25.66	30.417	35.258	39.81	44.211	48.591	52.809	56.852	60.513	64.038	67.702	71.864	76.109	80.158	83.893	87.76	92.019	96.735	101.62	106.46	111.02	115.5	120.18	124.89	129.47	133.67	137.92	142.12	146.42
306.17	310.35	314.7	318.34	322.14	326.07	330.32	334.23	338.44	342.66	347.02	351.3	355.32	358.92	362.14	365.19	368.51	372.25	376.39	380.38	383.83	386.49	388.78	391.44	394.92	399.32	403.84	408.39	412.96	417.5	421.96	426.17	430.29	434.42	438.36	441.53	444.47	446.88	449.36	451.83	454.76	458.43	462.41	466.37	470.06	473.62	476.57	478.68	480.44
392.31	389.11	386.53	382.1	378.17	374.96	372.68	369.69	366.37	363.13	360.03	356.9	353.34	349.17	344.88	340.79	336.51	331.84	327.03	322.81	318.81	315.26	311.49	307.67	303.7	300.06	296.4	292.83	289.29	286.35	283.41	280.45	277.16	273.9	270.52	267.18	263.88	260.85	257.93	254.99	251.4	247.62	243.98	240.64	237.59	234.57	231.47	227.61	223.55
466.88	462.04	456.5	450.7	445.67	440.39	435.47	430.36	426.15	422.13	418.13	413.68	408.74	403.42	398.15	393.7	389.55	385.58	379.71	372.3	364.2	356.56	349.3	341.79	334.25	326.87	319.46	312.04	304.83	297.9	290.84	283.34	275.44	267.59	259.66	251.71	243.68	236.01	228.56	221.38	214.34	207.46	200.45	193.31	186.15	179.22	172.25	165.1	157.79	150.36
417.92	411.9	406.38	400.68	394.97	389.37	383.58	377.45	370.73	363.81	357.25	351.13	345.44	339.86	334.63	329.03	323.3	319.32	316.2	313.47	309.23	305.11	301.49	298.12	295.17	292.34	289.52	286.49	283.54	280.76	277.94	274.96	272.01	269.11	266.28	263.53	261.01	258.48	256.17	254.03	252.04	249.91	247.81	245.9	244.18	242.65	241.32	240.1	238.75	238.03
450.7	452.93	455.04	456.68	458.3	459.28	460.16	461.47	463.26	465.16	467.14	469.48	472.08	474.53	476.68	478.56	479.97	480.73	481.33
87.224	92.573	97.969	104.01	110.63	117.45	124.36	131.07	137.31	143.06	148.75	154.7	160.97	167.39	174.15	181.28	188.62	195.71	202.48
185.44	188.38	191.36	194.06	197.52	201.69	205.5	209.56	213.32	217.32	221.06	225.04	229.14	232.7	236.54	240.36	245.28	250.17	255.33	262.17	270.24	279	283.97	286.66	289.72	292.56	296.7	299.77	305.06	309.97	314.62	318.74	323.18	328.17	333.55	339.01	344.34	349.42	354.3	358.78	363.3	367.78	372.55	377.82	383.09	388.37	393.72	399.14	404.92	410.31
232.06	229.48	225.64	221.31	216.31	212.67	209.06	205.43	201.33	197.13	192.95	188.97	185.16	181.2	177.55	173.8	170.22	166.9	163.5	160.86	157.76	154.47	150.69	146.22	142.8	140.21	137.1	133.85	129.41	126.24	122.42	119.01	114.54	109.52	103.73	98.589	94.232	90.387	86.933	83.419	79.879	76.155	72.242	68.466	64.497	60.477	56.574	53.236	50.647	47.84
76.933	77.664	78.59	79.112	78.71	79.043	79.165	79.829	80.526	81.245	80.743	79.603	78.399	77.684	76.711	76.041	75.846	75.909	75.717
16.309	20.205	25.149	29.32	33.7	38.762	44.395	49.772	54.967	59.863	64.97	70.045	75.491	80.346	85.171	89.472	94.858	100.05	105.14
105.53	111.85	118.33	124.82	131.1	137.08	142.86	148	152.71	157.07	161.75	166.63	171.8	176.9	181.75	186.63	191.46	196.33	200.41	204.42	208.82	213.69	218.61	223.51	228.43	233.43	238.13	242.77	247.38	252.18	257.33	262.58	267.95	273.42	278.88	284.15	289.37	294.64	299.94	304.89	310.91	317.21	323.9
453.76	451.05	448.49	445.6	442.51	439.02	434.88	430.32	425.37	420.48	415.63	411.31	407.32	403.75	400.47	397.58	394.75	391.67	389.79	387.09	385.13	381.7	379.01	375.06	370.83	366.08	361.75	357.74	354.31	351.1	347.9	344.42	340.83	337.07	333.3	329.12	325.03	321.04	317.5	314.11	310.65	306.56	302.21
206.92	213.23	219.98	226.06	231.86	237.83	243.85	249.89	255.63	260.97	265.98	270.65	274.95	278.78	283.12	287.85	293.01	297.79	302.51	306.93	311.06	314.94	318.77	322.72	326.87	331.07	335.33	339.07	342.44	344.68	347.99	353.17	359.8	365.86	370.63	375.19	379.5	383.65	387.88	392.51	397.25
380.09	385.6	391.36	396.66	401.6	406.53	411.53	416.61	421.8	427	432.31	438.11	445.16	453.49	461.15	467.62	472.82	478.27	483.82	489.94	496.44	503.53	510.93	519.08	527.42	535.7	543.6	551.27	558.74	565.5	572.19	578.93	585.92	592.77	599.84	607.41	615.24	622.69	629.77	635.99	642.07
142.95	139.9	134.93	129.94	125.21	122.54	119.54	115.4	110.66	104.3	99.956	97.329	95.215	91.412	85.607	80.823	76.662	74.503	71.279	69.467	63.57	59.101	51.772	46.541	41.434	36.248	32.842	26.266	20.417	12.683	9.0627	5.5273	3.3988	-0.12569
406.46	408.99	412.42	415.19	417.38	419.65	421.07	422.95	424.65	427.12	429.22	432.02	434.28	435.97	436.51	437.92	439.53	441.64	443.5	446.59	448.86	451.67	454.39	457.46	460.78	463.8	467.23	471.66	476.97	481.58	483.13	483.75	484.42	486.54
204.79	205.84	206.64	207.48	208.71	210.29	211.6	213.26	215.16	217.41	219.34	220.94	222.36	223.8	225.25	226.69	228.14	229.58	231.02	232.47	233.97	235.58	237.75	240.55	243.74	246.76	249.58	252.37	255.21	257.62	259.74	262.11	264.88	268.09	271.24	274.47	277.42	280.08	282.6
243.42	239.17	234.1	228.66	223.05	217.31	211.35	205.56	200.13	194.97	189.98	184.39	178.33	171.53	164.74	157.95	151.15	144.36	137.57	130.78	123.97	117.4	111.11	104.36	97.344	89.933	82.974	76.005	68.724	61.438	53.954	46.86	39.843	33.162	26.617	20.046	13.307	7.0529	0.97728
24.932	29.805	34.574	38.843	42.713	46.755	50.797	54.839	58.881	62.923	66.965	71.006	75.048	79.502	84.046	88.759	92.859	96.784	100.53	104.72	108.75	112.43	115.39	118.35	120.75	122.97	125.15	128.08	131.73	138.4	143.44	147.03	147.3	148.7	152.3	155.37	158.2	159.67	162.09	164.43	166.18	167.49	168.84	170.22	171.29	172.42	173.91	176.2	179.41	182.76
356.45	353.29	350.79	347.14	342.88	337.35	331.82	326.28	320.75	315.22	309.68	304.15	298.62	293.03	288.1	283.44	278.92	273.54	267.85	261.93	255.82	249.75	243.77	238	232.79	227.91	222.43	215.83	208.55	201.75	194.84	187.51	179.82	172.51	165.85	159.15	152.22	144.94	137.88	130.61	123.08	115.56	108.39	101.45	94.438	87.231	80.304	73.789	68.142	62.395
75.071	73.028	71.469	69.879	68.411	66.296	63.59	60.519	57.219	53.305	49.121	45.145	41.656	38.113	34.05	30.041	25.815	21.788	17.718	14.22	11.128	9.4632	8.5384	7.9951	6.5342	4.5413	2.6656	0.91093
315.95	322.66	328.77	335.34	342.53	350.07	357.23	363.5	369.28	374.89	380.68	386.14	391.57	396.73	402.31	407.69	412.95	418.22	423.51	430.97	440.27	448.47	455.07	459.78	465.91	471.93	478.02	483.91
133.43	132.66	132.06	131.25	130.61	130.62	130.69	131.16	131.25	131.04	130.48	130.05	129.71	129.84	129.62	129.32	128.28	127.23	126.28	126.06	125.46	124.56	123.36	123.04	123.57	124.55	126.09	127.79	129.57	131.12	132.71	134.28	135.73	137.25	138.83	140.77	142.19	144.09	145.91	148.51	150.61	153.09	155.62	158.58	161.4	164.1	166.2	167.9	169.18	170.46
584.99	579.78	574.62	567.87	561.5	555.24	549.9	544.46	538.67	532.54	526.69	520.44	514.52	508	501.72	494.45	487.87	481.13	475.31	469.97	464.24	457.71	450.4	443.84	437.64	431.03	424.09	417.27	410.55	404.1	397.37	390.44	383.71	378.36	373.4	368.06	362.24	357.31	352.33	348	343.18	337.1	328.24	319.38	311.72	305.4	299.37	294.27	289.98	285.7
216.45	223.49	230.87	238.43	245.48	252.01	259.08	266.42	273.98	281.55	289.05	296.52	303.86	311.22	318.46	325.78	333.11	340.66	348.47	356.63	364.88	373.09	381.48	390.22	398.76	406.82	414.39	421.98	429.81	437.67	445.47	453.33	461.21	469.13	476.99
354.12	349.73	344.92	339.96	334.9	330.22	325.9	322.1	318.93	316.04	312.83	309.38	305.75	301.94	297.57	292.95	288.19	283.41	278.66	273.95	269.61	265.28	261.17	257.11	253.35	249.52	245.43	241.01	236.57	232.36	228.56	225.07	221.73	217.89	213.86
106.32	107.93	109.18	110.34	111.5	113.01	114.99	117.69	120.46	123.43	126.84	130.93	135.18	139.64	143.41	146.76	149.27	151.64	153.97
500.52	508.61	517.72	525.99	534.14	541.95	549.91	558.04	566.49	574.78	582.63	590.07	597.22	605.46	613.73	621.77	628.49	634.45	640.4
253.03	249.24	245.09	240.9	236.93	232.98	228.95	224.62	220.49	216.8	213.54	210.54	207.46	204.18	200.98	197.76	194.75	191.47	188.33	185.07	182.13	179.07	175.94	172.48	169.08	166.26	164.28	162.82	161.29	159.63	158.02	156.62	155.22	153.82	152.42	151.02	149.62	148.66	148.08	147.85	147.68	147.32	146.76	145.74	144.4	142.87	141.17	139.73	138.48	137.66
518.24	510.62	502.77	494.57	486.28	478.14	470.3	462.68	455.34	447.85	440.2	432.19	423.87	415.38	406.95	398.68	390.36	381.92	373.22	364.49	355.96	347.85	340.25	332.9	325.92	319.02	312.12	305.19	298.24	291.12	283.62	275.87	268.13	260.38	252.63	244.88	237.14	229.53	222.27	215.28	208.28	201.14	193.79	186.31	178.56	170.47	162.11	153.63	145.17	136.86
290.87	290.56	289.94	289.63	289.56	289.52	289.26	289.03	288.67	288.26	287.48	286.62	285.57	284.45	283.55	282.86	282.16	281.13	279.83	278.33	276.66	275.01	273.44	271.66	269.65	267.5	264.97	262.06	258.92	255.7	252.58	249.41	246.73	244.58	242.19	239.32	236.39	234.14	232.42	230.42	228.21	225.76	223.39	220.99	218.58	215.91	213.29	210.96	208.82	206.69
610.82	601.93	593.63	585.48	577.85	571.44	564.84	557.68	549.29	541.04	532.74	524.77	516.85	508.95	501.06	492.83	484.48	476.14	468.03	460.28	452.83	445.29	437.72	429.88	422.08	414.19	406.32	398.84	391.77	385.07	378.35	371.76	365.72	360.39	355.4	350.17	344.67	339.67	334.46	329.17	323.02	316.68	309.69	302.45	294.96	287.66	280.55	274.25	268.69	263.81
425.36	419.12	410.64	400.09	387.81	376.48	367.2	358.68	350.15	341.52	333.06	324.84	316.67	308.38	299.89	292.56	284.51	275.94	266.22	257.18	248.85	240.94	233.45	226.49	219.59	212.5	205	197.33	189.7	181.93	174.25	166.51	158.75	150.66	142.62	134.73	127.35	120.35	113.43	106.4	99.303	92.337	85.373	78.038	70.369	62.808	55.681	48.818
637.08	636.92	637.3	637.89	638.62	638.92	638.97	638.93	638.84	638.56	638.22	637.95	637.83	637.7	637.44	637.26	636.56	635.17	633.04	630.74	628.26	625.31	622.23	619.22	616.72	614.44	612.48	610.32	607.98	605.57	603.23	600.85	598.3	595.55	592.4	588.65	584.44	580.16	576.09	572.16	568.33	564.55	561	557.57	554.56	551.82	549.08	546.12
30.698	29.872	28.778	27.902	26.638	25.633	24.325	23.278	22.391	21.739	21.02	20.035	19.289	19.087	19.112	18.295	17.094	15.875	14.972	14.004	12.718	11.829	10.27	8.4606	6.2101	4.6128	3.7887	3.3403	2.856	2.1285
147.89	143.16	138.28	133.3	127.51	121.7	115.73	110.51	105.44	100.59	95.538	90.56	85.492	80.577	75.672	70.553	64.949	59.369	54.526	50.328	45.985	41.327	36.222	30.956	25.486	20.194	14.941	9.9932	5.6004	1.5995
33.865	36.03	37.509	39.51	41.081	42.958	44.217	46.339	48.69	51.478	53.235	54.967	56.588	58.389	59.201	58.864	58.223	56.651	55.292	53.619	52.878
259.19	266.54	272.97	278.01	282.39	287.92	292.94	298.76	303.92	310.06	316.54	321.8	327.16	332.25	339.77	346.83	353.2	358.35	363.81	368.42	373.11
203.34	209.3	215.65	222.23	227.31	232.28	240	246.37	253.04	257.32	263.43	270.83	277.65	285.51	292.87	300.2	306.89	311.13	315.96	322.2	328.4	334.89	339.49	346.14	352.72	359.56	365.73	372.04	377.92	384.13	390	396.07	401.9	407.95	414.07	420.31	426.29	432.18	438.13	443.82	449.75	455.74	462.15	468.35	473.47	478.35
287.89	287.81	286.93	285.88	285.08	284.49	285.11	285.63	286.46	286.39	286.43	287.3	287.42	287.65	287.62	288	288.39	287.55	287.79	287.73	288.27	287.75	288.43	288.72	289.98	289.36	288.79	287.79	288.08	289.24	290.21	291.2	292.16	293.42	294.82	295.82	296.84	297.41	298.47	299.41	300.42	301.82	303.56	305.77	307.18	308.39
178.45	172.68	166.62	161.1	156.14	151.33	146.17	140.89	135.78	131.15	126.32	121.17	115.77	110.31	105.15	100	94.658	88.705	82.147	74.963	67.625	60.64	54.242	48.029	41.476	34.766	28.089	21.694	15.348	8.8957	2.3764
507.99	501.9	495.36	488.15	480.77	473.33	466.79	460.38	454.03	447.22	440.68	433.98	427.23	420.27	413.45	406.82	400.34	394.16	388.13	382.74	377.58	372.65	367.44	362.2	356.95	351.68	346.15	340.28	334.36	328.85	323.6
120.5	122.8	123.04	124.45	124.03	124.76	125.44	126.69	125.58	125.03	125.58	127.26	126.72	125.03	123.26	122.47	122.17	122.19	122.92	123.42	123.96	124.38	125.01	124.77	124.37	124.2	124.4	124.28	124.23	124.8	125.64	126.36	126.99	128.16	129.49	130.82	131.39	131.61	131.73	131.81	132.28	132.73	133.55	134.01	134.73	135.48	136.43	137.44	138.47	139.74
8.0291	9.8794	12.789	16.039	19.081	21.738	25.32	28.954	32.422	35.33	38.312	40.785	44.061	46.79	50.746	53.269	57.442	60.511	64.033	67.626	71.065	74.473	76.922	80.999	84.738	88.323	91.236	95.434	100.34	105.31	109.98	114.22	117.95	121.51	125.09	129.03	133.1	137.54	142.53	147.56	152.5	157.24	161.84	165.85	169.64	173.78	178.19	182.47	186.45	190.22
332.36	328.7	324.66	320.25	315.49	310.81	305.91	300.64	295.65	290.3	285.21	279.75	274.91	270.59	266.61	261.76	256.39	249.54	243.51	237.88	233.09	227.47	220.03	212.04	205.62	200.25	195.13	189.39	184	179.52	174.04	168.78	163.36	158.71	152.4	144.73	136.77	129.99	124.41	118.93	113.31	108.2	103.3	98.698	93.689	88.603	83.676	78.883	73.959	69.125
198.95	203.62	208.5	213.63	218.14	222.84	225.98	229.35	232.67	236.99	241.35	246.22	251.44	256.73	260.84	265.22	268.77	271.4	273.72	276.25	280.25	283.17	285.87	288.15	291.13	294.95	298.6	302.07	304.92	309.79	314.84	318.89	320.8	323.15	326.42	329.38	330.66	331.75	333.28	335.45	338.64	341.38	344.36	346.47	349.26	352.47	355.43	357.98	359.94	361.66
208.34	207.77	207.39	207.29	207.2	207.04	207.14	207.5	208.2	208.89	209.59	210.29	210.98	211.68	212.37	213.07	213.77	214.67	215.86	217.34	218.83	220.3	221.72	222.86	223.71	224.26	225.02	225.88	227.04	228.16	229.36	230.36	231.28	232.11	233.11	234.2	235.35	236.41	237.86	239.1	240.38	241.4	242.68	243.87	244.9	246.06	247.42	248.9	250.22	251.43
22.608	30.165	37.823	45.935	53.914	61.726	69.264	76.657	83.943	91.228	98.513	105.8	113.08	120.37	127.65	134.94	142.22	149.45	156.36	162.96	169.73	176.92	184.38	191.88	199.42	207.12	214.76	222.19	229.65	237.04	244.57	251.55	258.16	264.36	271.27	278.66	286.49	294.01	301.05	307.83	314.32	320.87	327.41	334.17	341.17	348.38	355.78	363.22	370.72	378.1
477.15	477.54	477.88	478.22	478.24	478.03	477.63	477.37	477.17	477.01	476.98	477.15	477.45	477.67	477.89	478.24	478.59	478.93	479.21	479.31	479.39	479.41	479.43	479.18	478.8	478.57	478.48	478.44	478.51	478.43	478.31	477.93	477.84	477.77	478.14	478.24	478.05	477.08	476.08	473.56	470.76	469.08	469.96	471.67	472.51	472.91	473.21	473.86	473.7	473.44
623.86	617.31	610.71	604.74	599.46	594.27	588.1	580.94	572.99	565.22	557.6	550.21	542.86	536.2	530.6	526.11	522.48	518.59	514.02	508.78	503.67	498.43	492.48	486.09	479.39	473.47	466.73	460.34	453.4	446.09	437.8	429.67	422.02	415.1	407.3	400.25	393.76	388.49	383.04	375.2	366.72	358.12	351.2	344.51	337.9	331.42	325.05	318.13	311.5	304.45
24.145	29.159	34.455	39.588	44.683	48.906	53.989	59.577	66.102	72.102	77.759	83.392	88.927	94.254	98.877	103.39	107.66	112.07	116.2	120.55	125.33	130.2	135.23	140.34	145.41	150.17	154.67	159.53	164.29	169.09	173.79	178.49	183.14	187.62	192.05	196.52	201.39	206.13	209.77	214.06	218.67	224.15	228.61	232.88	237.07	240.99	244.83	248.68	252.71	256.82
141.13	142.42	143.4	144.65	146.46	148.09	149.83	151.52	153.12	154.15	154.81	155.43	155.86	155.86	155.58	155.25	154.89	154.58	154.91	155.6	156.34	157.1	158.16	159.51	160.31	160.74	161.06	161.25	161.35	161.31	161.55	162.02	162.42	162.93	163.66	164.35	164.94	165.24	165.4	165.62	166.19	167.08	168.51	169.67	170.84	171.78	173.06	174.62	176.05	177.43
108.26	106.64	104.38	101.71	99.372	97.211	95.43	93.774	92.133	89.858	88.092	84.514	82.349	80.483	81.379	81.689	81.43	80.476	78.942	76.945	74.766	72.418	70.217	67.556	65.164	62.787	60.545	58.552	56.689	55.213	53.878	52.485	51.04	49.655	48.173	46.271	44.527	43.368	42.822	42.473	41.309	40.328	38.882	38.334	37.63	36.927	35.809
479.21	482.32	485.74	489.18	492.41	495.34	498.24	501.24	504.29	507.52	511.07	514.78	518.96	523.12	526.98	530.27	533.36	536.97	540.82	544.64	548.23	551.39	554.7	557.6	560.82	563.87	566.88	570.03	573.32	576.78	579.8	582.56	584.93	587.44	590.22	593.61	597.41	601.74	606.26	609.84	612.37	615.29	618.85	623.35	627.15	631.07	634.59
141.85	144.77	146.15	148.13	150.75	154.18	157.43	160.46	163.91	167.54	172.17	175.92	178.94	181.78	184.54	187.65	190.31	192.75	194.99	197.17	199.62	202.35	205.06	207.55	209.89	212.81	215.85	218.82	221.69	224.5	227.32	229.71	231.99	234.16	236.6	238.96	241.32	243.78	246.05	248.08	249.77	251.39	253.07	254.83	257.29	259.97	263	266	269.24	272.4
175.53	181.03	186.32	191.96	199.01	205.33	211.16	215.56	220.39	225.52	231.21	237.59	243.92	249.85	255.6	261.72	268.36	274.69	280.63	286.3	291.91	297.72	303.83	310.54	317.75	324.79	331.39	337.53	343.72	350.1	356.32	362.37	368.51	375.1	381.83	388.28	394.51	400.5	406.69	413.02	419.98	427.07	434.29	441.09	447.79	454.36	460.91	467.31	473.32	479.12
111.72	106.51	100.54	94.206	87.816	82.043	75.424	68.807	62.176	56.164	50.375	46.17	42.567	40.082	36.136	32.099	26.6	20.866	14.057	7.9023	2.1935
425.68	426.3	426.69	427.39	427.96	427.81	427.69	428.06	428.85	430.14	431.04	431.62	432.16	432.97	433.95	434.64	435.75	437.05	438.16	438.43	438.48
426.94	423.33	419.55	415.28	413.1	409.8	407.73	403.98	402.37	399.4	396.68	392.8	389.15	385.13	382.2	380.57	378.12	374.65	370.04	367.4	364.48	360.71	355.28	349.56	345.28	341.14	336.64	331.54	326.76	321.34	315.93
128.12	123.62	119.89	115.79	112.73	109.67	107.13	103.27	97.759	92.079	86.501	81.812	77.164	72.581	68.369	64.326	60.948	56.586	52.032	47.014	43.302	40.328	37.448	33.153	27.395	22.606	18.355	14.376	9.8204	6.2202	3.1586
359.63	352.8	346.63	340.01	333.24	325.33	316.85	308.2	299.7	291.65	283.75	276.18	268.61	261.24	253.72	246	238.15	230.02	222.21	214.37	206.76	198.95	191.26	183.73	176.33	169.15	162.01	154.68	147.09	139.33	131.67	123.83	116.05	108.42	100.87	93.316	85.5	77.54	69.303	60.913	52.661	45.091	37.77	30.3	22.438	14.332	6.7921	-0.65457
370.23	375.05	378.57	381.94	384.85	388.32	391.74	395.07	398.23	401.36	404.29	407.45	410.7	414.06	417.67	421.34	424.99	426.82	428.84	430.79	433.6	435.7	437.57	439.91	442.53	445.45	448.67	452.3	456.1	459.99	463.55	466.71	469.19	471.16	472.76	474.18	475.63	476.92	478.21	479.5	481.04	482.7	484.66	486.71	489.08	491.65	494.25	496.75
377.97	383.44	388.83	394.26	399.96	406.38	413.02	419.68	426.6	433.33	439.95	446.01	451.86	458.29	464.68	470.66	475.85	479.38	481.29	481.49	480.77	479.23	476.94	474.19	471.53	468.44	465.44	462.41	459.99	457.92	455.68	454.9	452.71	450.37	445.97	442.95	439.47	436.55	434.31	432.24	430.72	427.85	425.6	422.35	419.53
366.85	363.99	361.61	357.53	353.48	349.83	346.65	343.99	341.47	338.84	336.14	333.46	330.41	327.45	324.34	321.14	319.28	317.58	316.85	313.27	308.51	302.27	296.34	289.57	282.63	275.81	269.11	262.25	255.63	249.26	242.8	236.3	228.94	222.46	215.57	209.74	203.28	197.19	189.69	182.01	174.39	167.56	160.9	153.85	147.06
189.47	192.18	195.74	199.11	202.33	205.24	207.55	209.39	210.87	212.72	214.84	217.29	219.5	221.64	223.81	226.37	229.03	231.42	233.41	235.15	236.92	238.66	240.51	242.37	244.26	245.84	247.84	250.08	253.5	256.84	259.17	260.05	260.53	261.43	261.56	260.79	259.62	259.36	259.69	262.12	262.93	263.99	263.35	264.49	265.51	266.47	267.08	267.26	267.41	267.62
290.85	296.89	302.36	308.82	315.81	322.65	329.25	335.97	343.01	349.85	356.41	362.45	368.45	374.74	381.65	389.22	396.59	403.43	410.39	417.99	426.17	433.89	440.98	447.4	453.67	460.1	466.45	472.59	478.29	484.27	490.9	498.3	506.06	513.76	520.82	527.68	534.16	541.1	548.45	556.94	564.77	572.49	579.31	586.73	594.23	601.72	609.31	616.8	624.45	631.71
318.07	317.83	317.72	317.89	317.98	317.57	317.27	317.06	317.25	317.42	317.85	318.4	319.65	320.56	321.55	321.7	322.47	323.57	325.26	327.03	329.14	331.25	333.47	335.16	337.3	339.19	340.84	341.61	343.09	346.17	349.24	353.19	357.06	361.88	366.17	368.48	369.02	367.96	367.24	367.58	368.47	369.91	371.65	373.78	375.36	377.24	378.31	379.73
207.33	201.85	195.84	189.65	182.8	176.31	170.17	164.62	159.47	154.73	149.92	144.93	139.54	134.32	129.09	123.94	119.1	114.45	109.91	104.94	99.986	94.974	89.752	84.758	80.483	76.71	73.263	69.809	66.54	62.63	59.148	54.999	50.748	45.491	41.736	38.376	35.498	31.658	27.967	24.252	20.759	17.042	13.512	10.218	7.377	4.6186	2.2838	-0.062082
73.999	76.487	79.084	81.023	83.268	85.799	88.452	90.913	93.247	96.19	101.35	107.1	111.73	115.52	117.25	120.75	120.65	122.29	122.39	124.84	126.26	128.97	131.74	135.21	137.92	140.22	142.1	143.96	145.86	147.29	147.76	147.07	146.31	145.68	145.69	146.05	146.99	147.91	149.18	150.51	152.38	154.01
187.52	184.88	181.74	177.89	173.92	169.92	165.93	162	158.43	155.17	153.4	151.01	148.55	144.59	141.18	137.87	134.56	131.65	128.24	125.61	122.08	117.34	110.74	103.85	97.91	92.608	87.346	81.811	76.253	70.601	65.083	59.182	52.819	45.924	39.136	33.041	27.826	22.727	17.282	11.485	6.6732	2.2095
445.59	442.72	440.17	437.37	434.59	431.21	427.86	424.57	421.62	419.35	417.35	416.93	415.51	415.27	412.31	412.26	410.01	407.89	403.62	402.61	401.68	401.3	399.47	399.36	399.73	400.46	401.2	401.5	401.7	401.87	402.09	401.98	402.1	401.86	400.91	399.12	397.43	396.2	395.66	395.53	395.36	394.58	393.04	390.26	387.67
469.96	467.44	464.56	461.1	457.85	454.93	452.25	449.3	446.43	443.43	440.38	437.55	434.71	431.64	427.52	423.9	420.71	419.09	417.27	414.07	411.04	407.84	406.12	403.66	401.56	399.65	397.55	395.04	391.9	388.89	386.13	383.4	379.76	375.64	371.32	367.61	363.56	359.64	355.51	351.85	348.22	345.12	342.52	339.97	337.1
171.06	171.2	171.15	169.76	167.91	167.15	167.62	168.51	168.12	166.82	164.64	162.39	159.36	156.95	154.64	153.47	152.44	151.76	151	150.11	148.88	147.62	146.49	146.08	145.92	145.65	144.63	143.5	141.94	140.25	138.32
631.56	629.04	626.5	624.07	621.58	619.06	615.86	612.94	609.76	606.97	604.01	600.76	597.4	593.44	589.47	585.14	581.23	577.66	574.19	570.09	565.19	559.58	553.78	548.13	543.24	539.13	535.6	531.53	527.33	522.65	518.43
365.02	367.95	370.59	373.19	375.25	377.25	379.57	382.66	385.68	388.5	390.44	392.27	393.81	395.52	397.47	399.54	401.65	403.72	405.13	406.2	406.73	407.61	408.92	411.06	413.55	415.33	416.52	417.38	418.72	420	421.18	422.33	424.86	428.74	433.79	438.84	443.89	448.94	453.99	459.05	464.1	469.15	474.2
173.27	177.46	181.65	185.62	189.04	192.36	195.75	199.59	205.44	210.69	216.53	221.56	226.38	230.37	233.81	238.84	244.61	250.73	256.93	263.06	269.02	274.79	280.66	286.44	292	297.33	302.65	308.65	314.73	321.01	327.11	333.24	336.88	337.86	336.5	335.13	333.77	332.41	331.04	329.68	328.32	326.95	325.59
344.36	340.35	336.97	333.35	329.27	324.97	320.09	314.85	309.1	303.52	298.11	292.63	286.92	281.22	275.59	270.29	265.05	259.77	254.5	249.26	244.12	238.66	232.84	227.07	221.64	216.5	211.08	205.46	199.8
331.59	330.03	328.2	326.55	325.44	324.4	323.57	322.92	322.67	322.94	323.43	323.61	322.95	321.75	320.13	318.04	315.57	313.15	311.18	309.53	308.24	307.5	307.64	308.24	309.46	310.2	310.46	310.4	310.3
309.46	313.09	312.58	311.72	312.9	313.15	313.05	311.06	309.81	309.02	308.44	307.41	306.2	304.93	304.33	303.63	303.32	302.9	302.78	302.87	302.99	302.86	302.05	301.47	301.65	302.38	303.27	304.22	305.11	306.2	307.35	308.62	310.04	311.32	312.56	313.59	314.44	315.2	315.67	315.88	315.99	316.49	317.29	318.19	318.65	318.7	318.57	318.05	317.42	316.5
628.14	621.89	615.97	609.06	602.01	594.96	588.31	581.72	574.83	567.48	560.14	553.02	546.12	538.93	532.16	525.45	518.92	511.62	504.11	496.44	489.03	481.77	474.47	467.13	460.01	452.98	446.15	439.18	431.98	424.94	418.08	411.45	404.11	396.28	388.09	380.11	372.37	364.85	357.61	350.26	342.81	335.05	327.39	319.95	312.97	306.26	299.98	294.04	288.11	281.93
197.98	197.43	197	196.8	196.69	195.99	195.88	195.24	195.23	195	195.7	196.58	197.47	198.63	199.87	201.71	203.7	205.78	207.66	209.19	210.35	211.21	211.53	211.51	211.67	212.1	213.05	213.77	214.56	215.3	215.85	216.77	218.97	222.86	226.99	230.04	230.53	229.89	229.94	231.06	232.2	232.04	232.75	234.33	237.32	239.3	240.4	240.36	240.4	241.22
489.12	483.43	477.11	470.17	462.81	455.5	448.78	441.1	433.51	425.43	418	410.84	404.05	397.68	391.26	384.61	377.7	370.77	363.86	357.08	350.11	343.15	336.04	329.25	322.75	316.44	309.98	303.46	297.17	291.17	285.18	279.18	273.62	267.9	262.06	255.82	250.25	244.44	238.42	231.39	224.5	218.44	212.63	206.8	200	192.59	185.79	179.28	174.14	168.97
463.72	459.03	453.85	448.4	442.79	437.17	431.54	426.23	421.33	416.5	411.67	406.91	402.45	397.63	392.61	387.57	382.92	377.91	372.51	366.74	361.11	355.55	349.85	344.37	338.92	333.52	327.89	322.35	317.06	311.94	306.79	301.54	296.12	290.57	284.87	279.01	273.36	268.12	263.73	259.62	255.62	251.08	246.22	241.2	236.46	231.67	226.81	221.72	216.49	211.16
434.13	428.56	422.25	415.05	408.15	401.55	395.35	389.21	382.93	377.17	371.99	367.73	363.32	358.29	352.15	345.85	339.64	333.93	328.23	322.71	317.34	312.31	307.51	302.66	297.73	292.36	286.75	280.74	274.56	268.3	262.33	256.84	251.77	246.76	241.65	236.23	230.6	224.9	219.07	213.26	207.45	201.93	196.46	191.07	185.45	179.63	173.63	167.51	161.32	154.95
428.33	429.96	431.52	433.38	435.93	438.85	440.69	441.88	442.67	443.72	444.99	446.79	449.12	452.16	455.33	458.59	461.44	464.17	466.9	469.76	472.61	475.1	477.14	478.92	480.73
48.84	54.672	59.839	65.468	71.775	78.473	86.055	94.217	102.42	110.75	118.91	127.11	135.06	142.86	150.38	157.69	164.77	171.65	178.22	184.52	190.63	196.56	202.32	208.3	214.52
394.82	394.78	394.83	395.12	396.98	397.26	397.5	397.04	398.64	401.16	402.34	402.62	401.97	401.46	400.94	400.2	399.5	398.86	397.92	396.9	395.17	393.67	392.41	390.94	389.76	388.51
630.79	626.84	622.79	618.82	614.95	611.34	607.88	604.39	600.75	596.99	592.81	589.23	585.5	582.05	578.46	574.97	571.86	568.41	565.46	562.5	559.88	557.41	555.13	552.77	550.17	547.47
476.48	474.73	472.69	470.52	468.63	466.86	465.19	463.33	460.93	457.91	455.17	452.71	451.12	449.28	447.63	445.83	444.29	443.3	442.81	442.52	442.3	441.3	439.94	438.21	436.47	434.38	431.56	428.51	425.13	421.75	418.44	415.51	412.71	409.83	406.94	404.06	401.17	398.29	395.4	392.52	389.29	385.45	381.3	377.04	373	368.34	363.38	357.94	352.89	347.99
509.8	505.01	499.85	494.5	489	483.74	478.33	473.13	468.82	464.47	458.88	452	444.18	436.73	429.66	423.45	417.82	412.33	407.17	402.05	396.73	391.07	385.13	379.02	372.65	366.08	359.73	353.99	348.87	344.03	339.03	333.71	328.11	322.43	316.76	311.09	305.42	299.75	294.08	288.4	282.58	276.69	270.89	265.24	259.99	254.8	249.82	244.68	239.43	234.29
93.621	98.959	104.49	110.17	116.25	121.97	127.94	133.86	141.36	148.52	155.61	161.82	167.96	174.04	180.19	186.62	193.14	199.67	205.9	211.73	217.21	222.96	228.86	235.07	241.15	247.38	253.48	259.81	266.48	273.27	279.9	286.4	293.09	300.07	306.93	313.55	319.75	325.95	332.11	338.37	344.55	351.03	357.59	364.31	371.07	377.84	384.59	391.18	397.85	404.86
132.69	134.16	135.97	138.31	140.92	143	145.18	147.78	150.62	153.38	155.71	158.18	160.84	164.15	167.61	170.84	174.01	177.04	179.63	182.28	185.38	189.29	193.07	196.15	198.87	200.89	203.39	205.82	208.54	210.7	212.69	214.28	215.45	216.22	217.05	217.39	218.12	218.93	221.04	222.61	224.13	225.56	227.27	229.53	231.64	233.79	235.49	236.46	237.36	238.73
183.47	181.05	178.93	176.85	175.28	174.04	173.16	172.87	172.73	172.81	172.58	172.2	171.86	171.52	171.46	171.63	172.5	173.62	174.84	175.93	177.02	177.94	178.64	179.3	179.73	180.19	180.77	181.65	182.28	182.53	183.53	185.4	187.83	189.47	190.53	191.59	192.72	194.21	195.64	196.91	197.75	198.32	198.89	199.8	201.1	202.94	206.18	208.08	209.1	209.66
589.59	586.41	582.57	578.22	573.63	569.55	566.17	562.79	559.77	556.92	554.95	552.91	550.85	548.28	545.1	540.97	536.39	531.81	527.75	523.5	519.16	514.92	510.6	505.7	500.83	496.63	493	489.26	484.44	479.09	473.83	469.65	465.9	461.97	457.6	453.41	449.67	446.63	443.62	440.51	436.78	432.63	428.01	423.92	419.85	415.89	411.66	406.99	401.81	396.7
203.4	207.96	209.49	212.13	212.09	213.96	214.87	216.47	218.79	221.15	222.58	224.21	226.18	228.51	230.72	232.77	235.13	237.87	240.21	242.16	243.56	244.2	243.83	243.29	243.3	244.3	245.98	248.39	251.34	254.76	258.25	261.76	265.22	268.14	270.71	272.73	274.59	275.62	276.74
633.79	628.29	622.06	614.47	608.38	603.2	598.67	593.13	586.35	579.32	572.9	566.47	559.7	552.81	547.1	541.19	535.36	528.88	522.7	516.34	509.53	503.04	497	491.2	484.95	478.14	471.37	465.05	459.12	453.35	447.56	441.67	435.95	430.18	424.17	417.85	411.84	406.83	402.14
305.89	307.77	309.51	311.25	313.17	315.58	318.49	321.26	323.96	326.37	328.59	330.73	332.86	334.92	336.99	339.66	342.16	344.77	347.03	350.26	354.42	358.54	363.62	368.17
323.07	317.67	311.54	305.39	299.56	294	288.8	283.68	278.72	273.76	269.13	265.28	262.11	258.91	254.5	250.42	247.36	244.56	240.72	236.14	232.09	228.43	224.01	219.63
350.57	344.06	336.74	330.5	324.99	319.26	312.95	306.44	300.13	293.44	286.29	278.69	271.2	262.75	254.41	246.35	239.76	233.11	225.98	218.39	210.95	203.4	196.35	188.88	181.76	174.31	167.16	159.74	152.15	147.76	143.81	140.31	133.06	126.28	119.49	113.4	106.01	98.731	89.72	80.739	71.143	63.013	56.731	51.388	45.619	38.68	30.87	24.033	17.169	10.317
253.82	255.17	256.04	256.94	257.74	258.3	259.2	260.7	263.12	265.52	267.71	269.26	271.04	272.72	273.97	275.2	277.06	279.66	282.07	283.66	285.02	286.35	287.75	289.09	290.26	291.62	293.06	294.76	296.48	298.72	300.5	302.28	302.78	304.15	305.03	306.5	306.96	307.99	308.63	309.31	309.93	310.96	311.68	310.44	309.29	307.65	306.34	302.98	299.19	295.98
309.91	305.57	300.73	296.2	291.69	287.17	282.64	278.22	273.37	269.01	264.44	260	254.7	249.37	245.83	242.66	238.33	232.14	226.75	223.14	220.05	216.66	212.87	208.92	204.43	199.38	193.95	188.14	182.55	176.88	170.42	163.56	156.22	149.36	142.31	135.07	127.69	120.63	113.48	105.99	97.702	88.984	79.934	71.158	63.158	55.75	49.086	42.664	36.435	29.914
592.42	587.7	582.9	578.64	574.8	571.07	567.27	563.2	559	554.37	549.59	544.83	540.48	536.86	533.92	531.02	529.11	528.13	528.92	527.96	526.02	522.69	520.81	518.66	516.8	514.51	512.7	511.22	509.82	508.81	508.01	507.36	506.41	505.48	504.69	504.34	504.05	503.88	503.8	503.59	503.53	503.44	503.41	503.51	503.94	504.81	506	507.07	508.1	508.83
179.39	184.96	190.5	196.09	202.28	208.18	213.63	218.94	224.63	231.14	238.13	245.4	252.54	259.49	266.39	273.18	279.8	286.2	292.42	298.47	304.39	310.21	315.94	321.51	326.89	332.35	338.2	344.06	349.78	355.31	360.58	365.74	370.65	375.56	380.46	385.27	390.05	394.48	398.84	402.96	406.87	410.48	413.89	417.65	421.46	425.43
20.98	25.362	29.53	34.518	40.133	45.802	51.289	56.546	61.889	66.162	69.425	72.103	75.285	79.392	84.027	89.01	93.883	98.744	103.58	108.53	113.6	118.56	123.1	127.46	132.22	137.52	143	148.57	154.48	160.73	167.23	173.71	180.05	186	191.73	197.4	203.26	209.28	215.75	222.47	229.49	236.43	243.42	250.61	258	265.49
31.644	32.351	33.03	34.635	37.578	40.923	43.772	46.184	49.833	52.462	54.83	55.81	57.676	59.791	61.802	64.094	66.739	69.698	72.599	75.333	77.854	80.465	82.981	85.34	88.857	91.634	94.419	96.127	98.716	102.08	104.39	107.6	110.95	115.7	119.66	123.48	127.34	131.43	135.2	138.84	142.28	145.5	148.68	151.67	154.29	156.96	160.07	163.67	167.39	170.46
183.77	189.55	195.72	201.78	207.69	213.46	219.27	225.72	232.55	239.46	245.91	251.6	257.35	262.33	266.83	271.15	276	281.18	286.53	291.98	297.5	302.77	308.34	314.12	319.85	325.35	330.75	336.15	341.23	345.88	349.88	354.1	358.6	363.79	368.97	374.15	378.88	383.44	388.25	393.42	398.76	404.18	409.93	415.69	421.39	427.06	432.95	439.11	445.09	450.73
478.43	477.56	476.18	474.65	474.16	474.21	474.43	473.76	472.43	470.69	466.96	465.41	462.91	461.35	455.51	449.09	442.76	437.94	434.43	430.96	427.33	423.38	419.57	415.88	412.13	408.3	404.51	400.71	396.97	392.88	388.67	383.88	379.34	375.11	371.05	367.25	363.18	359.4	355.39	350.99	347.33	343.76	341.14	338.08	335.43	333.18	331.89	330.88	329.72	327.87
598.78	594.12	589.75	585.31	581.33	578.07	575.1	571.35	567.53	563.69	560.65	557.77	555.44	553.55	551.69	549.86	548.08	546.44	544.45	542.54	540.54	538.74	536.69	534.69	532.85	531.2	529.62	528.04	526.49	525.28	524.53	524.03	523.64	522.86	521.6	519.57	517.65	516.14	515.3	514.91	513.77	512.24	509.84	507.99	506.33	505.35	504.54	503.09	501.32	499.36
125.65	128.28	130.26	131.86	133.88	136.69	140.16	144.06	147.69	148.53	150.69	153.05	158.19	161.58	164.85	168.39	172.46	176.86	180.8	184.32	187.65	191.38	195.32	199.29	204.38	210.45	214.3	217.43	217.51	221.12	225.07
24.238	22.323	20.539	19.162	17.104	15.135	12.622	11.054	9.9652	9.5586	8.6164	7.1423	5.3292	4.4238	4.1713	4.1783	4.0599	4.1149	4.2356	4.5736	4.6384	4.8794	5.0958	6.1089	7.6057	10.212	12.297	14.76	16.496	18.516	21.053
312.49	319.29	324.78	333.04	341.73	350.06	357.29	364.22	368.73	372.39	376.53	382.25	389.36	396.53	403.79	410.8	417.91	425.05	431.98	438.86	445.45	451.64	457.67	463.74	470.13	475.97	481.75
7.5596	10.912	15.015	19.819	23.676	26.99	30.038	33.899	38.766	43.785	48.483	52.024	54.849	58.03	60.249	61.806	62.653	64.185	66.306	68.274	70.193	71.86	73.437	74.906	76.242	77.541	78.785
295.61	298.69	302.42	305.99	308.96	310.36	310.83	311.37	312.56	314.39	316.86	318.66	320.35	322.17	325.21	328.94	332.24	333.56	333.48	332.3	332.22	332.5	333.34	334.12	334.81	335.69	336.69	337.8	338.87	339.63	340.82	342.15	343.73	344.85	345.75	347.03	348.05	349.02
630.61	626.58	621.21	615.9	611.64	608.45	603.94	598.54	592.78	588.47	583.94	579.69	575.26	570.94	566.12	561.11	556.21	551.57	546.99	541.94	536.66	531.78	527.69	523.76	518.99	513.81	508.19	503.07	498.2	494.12	489.54	484.75	479.42	474.14	468.98	464.02	459.05	453.9
274.14	270.66	267.58	263.7	259.84	256.14	252.42	248.97	245.59	241.81	237.89	233.74	229.84	226.01	222.31	218.89	215.3	211.84	208.69	205.81	203.31	201.26	198.97	196.46	193.23	190.38	187.67	184.75	181.84	178.49	175.21	172.63	170.8	171.48	171.77	169.97	167.09	162.45	159.78	157.34	154.8	152.98	152.13	154.71	156.52	156.03	154.04	153.95	154.67	155.77
23.203	27.476	31.858	36.401	40.954	45.575	50.348	55.111	60.138	65.3	70.795	76.042	81.361	86.608	91.707	96.858	101.76	106.55	111.14	115.81	121.12	127.23	133.97	140.7	147.84	153.8	159.31	164.22	168.87	174.1	177.86	183.22	187.54	192.44	197.21	201.96	207.47	212.5	217.66	223.1	227.81	233.26	237.52	242.68	248.04	254.18	260.04	265.37	271.31	277.76
264.97	266.07	268.2	271.28	275.25	278.85	282.01	284.96	287.76	290.97	294.06	297.36	300.91	304.76	309.33	313.8	318.02	321.88	325.5	329.09	332.22	335.35	338.17	341.79	345.18	348.52	351.19	353.92	357.19	360.47	363.65	366.35	369	371.7	374.41	377.09	379.95	383.68	386.49	389.04	390.93	394.08	397.68	401.56	404.09	407.41
35.719	36.833	38.523	40.118	42.002	43.636	45.075	46.526	48.092	49.749	50.703	51.552	52.12	52.995	54	54.885	55.458	55.844	56.001	55.722	54.933	54.071	53.448	52.772	52.283	51.682	51.054	49.683	47.747	45.3	42.646	40.048	37.819	36.059	34.191	32.324	30.724	29.139	28.098	26.492	25.161	23.364	22.146	21.396	20.535	20.548
304.51	307.57	310.6	313.84	317.71	321.88	326.06	330.23	334.4	338.55	342.47	345.89	349.03	352.28	355.97	359.22	362.4	365.44	368.66	371.07	373.89	377.05	381.11	384.53	387.35	388.97	390.73	392.87	395.23	397.38	399.96	403.28
46.878	47.957	48.797	49.511	50.644	51.772	52.9	54.028	55.156	56.483	57.631	58.447	58.118	57.678	56.249	55.572	54.969	55.572	55.754	55.058	53.014	51.135	47.344	44.328	39.797	36.729	34.087	32.646	31.316	29.365	28.449	28.381
141.01	138.32	136.74	136.11	135.5	134.51	133.77	133.04	132.44	131.33	130.44	129.41	127.94	126.72	125.95	125.7	125.17	124.47	123.52	122.68	121.49	121.54	121.49	121.41	120.81	120.58	120.02	119.47	118.76	119.51	120.04	120.7	121	121.48	122.01
253.64	258.61	263.84	269.89	276.79	283.71	290.29	296.54	302.61	308.41	314.2	320.29	326.37	332.6	338.72	345	351.02	356.71	362.36	367.9	373.44	379.06	384.68	390.45	396.57	403.05	409.4	415.32	421.04	426.96	432.19	437.28	442.06	447.3	452.55
118.61	117.18	118.48	119.69	121.27	123.84	126.94	130.54	133.1	136.28	139.45	142.59	144.97	147.01	149.01	151.03	152.82	154.49	155.98	157.42	159.72	163.01	166.14	167.05	167.02	167.18	168.45	169.75	170.97	172.14	173.3	174	174.44	174.27	174.07	173.74	173.46	172.99	172.24	172.95	173.03	172.76	170.74	168.33	166.65	165.18
633.94	631.63	629.07	626.28	623.52	619.44	616.05	610.61	605.49	599.6	595.33	591.64	587.86	583.84	579.6	575.52	571.32	567.14	562.82	558.55	554.61	550.88	547.27	543.82	540.59	537	533.2	528.45	523.44	517.64	511.84	506.04	500.66	496.05	491.81	487.35	482.36	477.53	472.79	469.07	465.75	462.25	457.75	453.29	449.52	446.12
130.02	122.6	118.07	114.08	109.41	104.05	98.179	92.392	86.655	81.127	75.419	69.347	63.045	57.189	51.978	46.159	41.521	37.174	33.502	27.985	21.513	14.571	8.6992	4.1293	0.2362
192.77	189.41	184.94	180.79	176.57	173	169.55	166.01	162.05	158.21	154.92	151.8	148.79	145.75	142.82	139.62	136.55	133.11	129.79	126.12	122.49	118.86	116.26	113.61	111.22
444.44	445.12	444.42	444.44	444.46	446.21	447.21	448.18	448.69	449.3	449.91	450.84	452.03	453.3	454.72	456.07	457.46	458.68	459.62	460.25	460.62	461.3	462.25	462.89	462.96	462.91	462.9	462.57	461.38	460.38	459.77
134.61	137.44	141.81	146.07	148.93	153.15	157.51	163.41	167.63	171.3	174.58	178.17	181.91	185.88	189.73	193.24	196.35	199.13	201.9	204.44	207.4	210.67	213.84	217.94	221.22	225.08	227.94	231.21	233.58	235.69	237.91
295.93	300.8	308.58	317.97	327.27	335.36	343.03	351.56	358.99	364.88	368.72	371.95	375.54	380.04	385.01	390.26	396.01	402.2	409.13	416.27	423.24	429.88	435.78	441.42	446.93	453	459.27	465.53	471.7	477.8
117.99	114.74	111.53	108.16	104.3	100.22	97.6	95.41	93.455	90.007	86.139	81.488	77.262	73.636	70.487	67.296	63.737	60.038	56.249	52.774	49.469	46.504	43.72	40.844	37.332	32.967	28.171	23.662	20.006	16.709
351.67	354.01	355.94	357.27	359.28	360.77	362.68	363.98	366.22	369.02	371.98	375.32	379.26	383.68	388.16	392.92	397.9	403.02	408.03	413.15	418.59	423.99	429.37	434.44	439.83	445.05
562.51	567.71	572.26	576.79	581.03	584.73	586.86	589.07	591.78	594.54	597.69	601.23	605	608.15	610.75	613.26	615.66	617.84	620.29	623.4	626.54	629.27	631.73	634.49	637.16	639.65
111.03	105.65	101.5	95.342	87.501	80.364	74.075	67.827	60.88	53.255	47.761	42.345	37.348	30.895	24.078	17.188	10.558	4.5438	-0.53009
617.21	611.4	606.21	600.05	594.05	587.53	580.78	573.59	566.7	559.75	553.41	547.13	542.09	537.52	532.84	527.94	522.84	517.17	511.43
86.84	91.764	95.909	98.363	100.29	102.13	106.24	110.88	115.71	120.7	126.54	132.94	139.53	145.71	152.16	158.61	165.08	171.39	177.5	183.28	188.57	193.5	198.24	202.79	207.42	212.08	216.6	221.39	226.59	232.43	238.62	244.53	249.76	254.3	258.86	263.85	268.48	272.47	276.14	279.8	282.96	285.62	288.11	290.9	293.77	297.16	300.87	304.8	308.51	312.29
584.11	583.27	581.45	578.36	574.63	570.78	567.44	564.23	561.07	558.03	554.71	551.22	547.8	544.5	541.23	538.11	535.5	533	530.7	528.03	525.03	521.36	517.16	512.84	508.3	504.34	500.64	497.24	493.8	490.39	486.96	483.19	479.04	474.91	470.71	466.62	462.3	457.93	452.89	447.37	441.58	435.64	429.56	423.26	417.1	411.04	405.28	399.79	394.32	388.63
150.6	148.36	145.14	142.78	137.94	132.87	129.94	127.61	126.12	122.4	119.77	116.77	111.7	107.41	104.45	103.01	100.21	97.242	94.713	91.848	88.052	84.209
450.92	450.67	450.54	451.08	451.39	451.48	452.03	452.65	453.17	453.76	454.01	454.63	454.72	456.12	456.86	458.5	458.84	460.35	461.33	462.77	463.45	464.17
74.628	73.975	72.755	71.24	69.828	68.789	69.816	71.17	70.451	70.034	68.661	68.254	65.574	63.758	62.41	61.199	59.31	57.47	55.723	54.631	53.406	52.404	51.513	50.84	50.033	49.327	48.966	48.811	48.72	48.489
387.53	390.48	393.76	397.61	401.24	404.73	408.53	412.65	417.05	422.3	426.23	429.93	432.23	436.29	440.71	445.23	449.47	453.37	457.63	461.97	466.57	471.16	476.15	481.56	487.68	493.65	499.65	505.6	511.31	516.66
65.427	65.863	66.098	66.64	67.798	69.15	70.053	71.785	74.225	75.957	76.198	73.892	73.725	72.043	70.839	67.98	66.862	66.833	66.993	66.795	66.371	66.05	66.1	66.247	66.196	65.975	65.899	65.746	65.331	64.639	64.164	64.071	63.971	64.039	64.108	64.397	64.685	64.974	65.263	65.084	64.454	63.549	62.861	62.678	62.83	63.597	64.542	65.557	66.402	67.003
349.23	355.57	361.65	367.59	373.15	378.76	384.22	389.74	395.83	402.01	409.01	415.53	421.94	427.04	431.6	436.13	440.93	446.08	451.36	457.04	462.63	468.2	473.61	478.64	483.5	488.47	493.77	498.82	503.76	508.56	513.55	518.41	523.21	527.46	531.15	534.19	537.24	540.28	543.32	546.38	549.7	553.13	556.69	560.15	563.67	566.19	568.47	570.49	573.29	575.94
421.84	417.39	414.25	410.66	406.4	400.81	396.88	392.86	390	384.63	380.83	375.87	371.65	365.83	360.28	355.39	351.37	347.13	342.86	338.52	334.98	331.33	327.98	324.14	320.69	317.43	314.73	312.24	309.43	306.26	302.99	299.74	296.8	293.86	290.99	288.04	285.9	283.7
161.48	157.45	154.8	151.25	146.76	139.9	135.17	129.78	126.54	121.5	118.99	113.44	108.67	103.59	100.09	96.216	91.673	88.081	84.246	80.988	78.013	75.804	73.351	70.755	68.011	65.461	62.75	60.083	57.469	54.382	51.42	47.806	44.4	40.746	37.292	33.175	29.332	25.46
305.12	305.63	305.64	305.45	305.38	306.02	306.8	306.7	305.61	303.25	300.32	297.3	294.75	292.74	290.66	288.94	287.55	287.06	287.28	288	288.7	289.29	289.7	290.21	290.6	291.15	291.76	291.95	291.95
629.56	623.6	617.47	611.15	604.64	598.33	591.78	584.66	576.76	568.65	560.41	552.43	544.78	537.22	529.14	521.5	515.43	509.21	502.05	493.2	484.96	477	469.54	462.28	455.23	448.28	441.4	434.65	427.82
43.476	43.981	45.138	47.158	49.272	50.902	52.814	55.463	57.971	60.677	63.181	65.492	67.98	70.749	73.334	75.407	77.476	79.835	82.003	84.22	87.046	90.412
121.68	115.38	108.92	103.6	99.055	94.63	90.298	85.965	81.161	76.185	71.015	65.87	60.984	56.395	52.328	48.716	44.919	41.43	37.033	32.504	27.59	23.082
31.093	36.376	41.873	47.397	52.408	56.933	61.514	66.446	71.72	77.144	82.377	87.421	92.342	97.503	102.64	107.7	112.96	118.52	123.91	129.12	134.36	139.97	145.67	151.47	157.33	162.88	168.16	173.55	179.61	185.91	192.54	199.02	205.53	211.39	216.84	222.09	227.39	232.89	238.35	243.82	249.23	254.63	260.26	266.16	272.16	278.22	284.09	290.01	295.74	301.46
240.81	244.6	247.74	251.75	256.57	262.04	267.68	273.07	277.96	282.27	286.85	291.68	296.71	301.35	305.82	310.08	314.2	318.59	323.49	328.67	333.57	338.03	342.19	346.23	350.41	354.24	357.73	360.86	364.26	367.81	371.2	374.44	377.71	381.27	385.22	389.46	393.78	398.08	402.22	406.21	409.88	413.63	417.6	422.05	426.91	431.92	436.97	441.52	445.67	449.56
217.32	222.17	227.31	232.73	238.08	243.7	249.53	255.58	261.76	267.65	273.25	278.93	284.67	291.28	299.36	306.89	312.43	314.53	316.72	318.96	322.49	326.14	330.43	335.15	340.21	345.55	351.05	357.03	363.33	369.72	376.28	383.49	391.38	399.33	406.85	414.13	421.34	428.53	435.6	442.18	448.24	454.06	460.16	466.51	472.67	478.68
447.95	444.6	440.82	437.14	433.46	429.58	425.06	420.41	415.24	409.73	404.41	399.54	394.86	390.31	385.5	380.47	375.56	371.31	366.96	361.67	354.94	348.8	343.05	337.68	331.7	325.85	320.41	314.88	309.18	303.82	298.86	294.58	290.87	287.77	285.03	282.67	280.69	278.7	276.14	272.58	268.47	264.08	259.5	254.32	248.91	243.66
276.03	275.8	275.61	275.34	274.65	274.18	273.83	273.83	273.45	273.07	272.57	272.9	273.38	274.35	275.33	276.27	276.95	277.67	278.37	279.13	279.97	281.08	282.31	283.33	284.05	284.64	285.23	286.02	287.05	288.33	289.72	291.04	292.2	293.26	294.33	295.63	297.25	299.12	300.96	302.75
279.82	272.71	265.85	258.77	251.62	244.59	237.42	230.38	223.25	216.01	209.06	202.52	196.15	189.69	182.92	175.99	168.93	161.94	155.15	148.21	140.98	133.51	125.88	118.17	110.39	102.74	95.178	87.591	80.035	72.595	65.294	58.198	51.3	44.344	37.193	29.888	22.435	14.878	7.7391	0.90563
228.45	230.22	232.18	234.6	237.77	240.95	244.06	245.77	248.26	250.71	253.73	255.98	258.32	260.94	263.73	266.92	270.39	273.73	277.08	280.85	284.42	287.23	289.01	290.45	292.08	294.41	297.39	299.6	301.67	303.47
633.04	629.95	627.17	624	621.62	617.54	613.44	607.58	602.67	597.68	593.56	589.74	585.91	582.1	578.67	575.42	572.36	568.95	565.73	561.98	558.17	553.72	549.11	544.03	538.91	533.34	527.92	522.92	519.48	517.63
288.53	288.12	288.43	289.14	289.77	290.31	290.85	291.26	291.64	292.15	293.05	294.26	295.85	297.41	299.25	300.2	301.63	302.96	304.89	305.57	305.71	305.37	305.51	305.36	305.18	304.56	304.02	303.31	302.61	301.68	300.38	298.73	297	295.29	293.96	292.81	291.71	290.29	289.09	287.39	285.76	282.99	280.41	276.79	273.29	269.65	265.97	262.12	258.04	254.51
508.82	502.85	496.7	491.2	486.13	481.18	476.22	471.15	466.1	460.99	456.24	451.64	447.41	442.68	438.07	433.37	428.92	424.22	419.28	414.42	409.82	405.37	400.71	395.67	390.83	385.99	381.12	376.23	371.38	366.58	361.78	357.14	352.8	347.93	342.76	337.58	332.81	328.17	323.47	318.74	314.28	309.97	306.01	301.95	297.61	293.21	289.18	285.53	282.1	279.56
64.429	68.541	71.245	77.521	82.389	87.253	91.929	96.214	100.71	105.07	109.12	113.21	117.52	123.01	127.67	132.06	136.48	140.88	145.35	149.93	154.31	158.29	162.45	166.09	170.02	174.27	177.84	181.84	185.16	187.86	188.16	187.54	187.69	189.08	194.37	200.29	206.09	208.43	211.55	215.79	219.83	223.59	226.06	228.29	230.78	233.42	236.26	237.84	241.15	244.27
634.76	634.67	635.35	633.81	632.61	630.75	628.58	626.38	624.21	622.24	620.95	619.16	617.08	613.49	611.44	609.91	608.44	606.49	604.37	602.27	600.18	598.06	595.77	593.6	591.68	590.4	589.15	588.23	587.86	587.04	584.72	581.96	580.37	580.13	579.93	578.95	578.54	577.64	577.1	576.27	575.44	574.08	572.79	571.26	570.34	569.59	569.16	568.8	568.2	567.57
227.12	224.24	221.35	217.93	214.43	211.53	209.07	206.93	204.53	202.38	200.29	198.66	197.09	194.97	192.06	188.48	184.91	181.33	177.75	174.17	171.75	169.61	168.2	166.56	165.13	163.25	160.79	158.17	155.37	152.04	148.28	145.23	142.62	139.53	135.78	131.88	128.6	126.93	124.42	122.26	118.58	115.65	111.5	108.25	104.92	102.62	99.522	96.558	93.495	90.258
171.3	171.29	170.87	170.67	171	171.61	172.31	172.5	172.02	170.98	169.96	168.66	167.57	166.56	165.99	165.41	164.83	164.25	163.67	163.09	163.29	163.78	164.46	164.8	165.43	166.74	168.09	169.71	171.57	173.77	176.1	178.41	180.76	184.32	188.4	191.92	193.89	195.59	197.97	200.6	203.14	205.89	208.95	212.6	216.68	220.89	224.6	228.17	232.32	237.01
224.93	220.73	216.07	211.21	206.23	201.26	196.31	191.77	187.64	183.52	179.58	175.62	171.69	167.46	163.25	159.19	155.21	151.61	148.38	145.12	141.38	137.6	134.11	130.63	127.02	123.75	120.23	116.09	111.38	107.4	103.84	100.36	96.204	91.656	86.711	81.852
625.39	619.59	613.46	607.29	600.78	594.44	588.44	582.03	575.51	568.78	562.84	557.42	551.86	545.65	538.89	532.39	525.55	518.45	511.03	504.09	496.96	489.69	483.2	476.63	470.34	463.82	457.31	450.68	443.69	438.63	434.52	430.99	426.54	421.39	415.6	409.59
344.86	348.72	353.22	358.17	363.4	368.66	374.35	380.34	386.09	391.38	395.95	400.01	403.66	406.98	409.77	412.32	414.68	417.64	420.83	423.78	425.86	427.98	430.55	433.74	436.77	439.82	443.2	446.64	450.05	452.95	455.74	458.91	462.35	465.91	469.45	473.21	477.1
434.36	427.89	421.46	414.98	408.34	402.17	396.48	391.09	385.81	380.42	374.62	368.17	361.01	353.5	345.65	337.52	329.5	321.45	313.66	306.27	299.43	292.93	286.24	279.99	273.86	267.61	260.34	252.51	244.12	235.92	227.83	220.01	212.09	204.14	196.16	188.15	180.11
260.35	262.2	264.37	266.08	268.17	269.71	271.18	272.21	273.57	274.82	275.59	276.36	276.79	277.37	277.85	278.8	280.58	281.78	282.96	283.5	284.21	284.78	284.95	285.75	286	286.48
494.88	500.76	506.07	511.9	516.41	520.88	526.05	531.95	537.88	543.25	548.63	554.54	560.62	567.11	573.47	579.73	585.89	591.44	597.54	603.44	609.42	615.28	621.29	627.76	633.43	638.97
10.893	15.481	19.362	23.958	28.182	33.535	38.759	44.618	50.169	55.284	60.361	65.086	69.712	74.951	80.602	86.354	91.612	97.542	103.04	109.31	114.45	119.59	123.14	126.96	131.04	134.9	139.08	142.84	147.05	151.62	155.76	159.91	164.47	169	173.41	176.14	179.65	182.92	186.5	188.11	191.59	195.08	201.19	205.17	208.53	210.88	213.95	217.89	222.28	226.45
202.55	207.93	212.26	215.75	218.89	222.18	225.93	229	231.85	234.55	237.25	241.36	245.64	249.66	253.76	257.22	261.25	263.69	267.36	270.88	275.75	280.22	285.17	289.56	293.88	298.37	302.71	307.42	311.82	316.84	321.5	325.69	328.97	332.6	336.95	342.57	347.72	353.61	359.16	365.13	369.91	374.61	379.06	384.04	389.21	394.75	400.05	405.4	410.57	415.85
69.57	71.737	74.236	77.417	80.388	83.528	86.194	88.706	91.162	94.049	97.147	100.26	103.16	106.39	109.97	113.18	115.76	117.78	120.33	123.4	126.08	129.69	135.26	140.95	146.15	149.25	153.34	157.31	161.15	165.15	168.77	172.71	175.51	177.91	179.63	181.6	183.8	185.42	186.87
615.46	609.91	602.74	595.08	588.23	581.92	576.48	570.82	565.09	558.18	551.84	545.73	539.84	534.22	528.11	522.02	515.3	508.73	502.51	496.66	491.47	485.76	479.1	471.57	464.01	457.51	450.16	442.8	435.26	428.59	422.91	417.02	411.88	406.6	400.32	394.19	387.65	382.7	377.32
236.76	234.44	231.38	227.96	224.86	222.86	221.23	219.43	216.74	214.21	211.6	209.46	206.98	204.54	202.15	199.96	197.9	195.75	193.65	191.89	189.82	187.34	184.55	181.67	178.54	175.21	171.8	168.37	165.38	164.25	163.51	162.21	159.03	155.62	152.22	148.86	145.97	143.2	140.38	136.77	132.86	129.23	126	123.06
376.33	377.54	379.13	380.28	381.56	381.83	381.89	381.13	380.71	380.31	380.62	380.86	381.01	380.62	379.79	378.25	376.69	375.28	373.85	372.75	371.53	370.98	370.77	370.78	370.59	369.87	368.69	367.44	365.95	367.37	368.79	369.52	366.89	363.24	359.59	357.18	355.86	355.86	355.69	355.67	355.31	354.93	354.08	353.2
301.95	294.4	287.15	279.59	271.81	264.04	256.38	248.48	240.41	232.37	224.39	216.4	208.39	200.43	192.53	184.55	176.66	168.75	161.01	153.24	145.92	138.53	131.28	123.57	115.94	108.39	101.2	94.182	87.072	79.816	72.41	65.208	58.301	51.845	45.351	38.301	30.894	23.629	16.402	9.1382
449.8	450.53	450.81	450.7	450.77	451.44	452.6	453.77	454.78	455.63	456.43	457.13	457.65	457.95	458.25	458.34	458.27	458.13	458.26	458.49	458.4	457.73	456.82	456.01	455.81	456.27	457.43	458.9	460.3	461.24	461.58	461.74	461.96	462.6	463.29	464.38	465.68	467.03	468.65	470.1
156.67	158.49	160.88	163.19	165.37	167.38	169.42	171.56	173.79	176.59	179.75	183.24	187.3	190.73	193.45	194.75	196.2	197.73	199.56	201.35	203.27	205.23	207.55	210.32	213.18	215.68	217.66	219.48	221.32	223.33	226.02	228.73	232.12	235.21	238.82	241.88	244.63	247.12	249.68	252.6	255.39	258.15	260.83	263.49	266.18	268.79
415.83	410.06	404.34	398.51	392.12	385.22	378.15	370.96	363.78	356.73	350.27	344.48	338.81	332.98	326.78	320.39	314.17	307.78	301.25	294.32	287.2	279.99	272.86	266.05	259.4	252.9	246.45	240.23	234.11	228.04	221.85	215.58	209.36	203.18	197.17	191.06	184.61	177.96	170.8	163.49	155.9	148.77	142.22	136.12	130.07	123.88
448.57	441.15	433.05	424.88	416.71	408.73	400.85	392.78	384.67	377.02	369.8	362.71	355.38	347.95	340.31	332.21	323.7	315.27	307.07	299.24	291.68	284.51	277.42	270.24	263.02	255.34	247.14	238.77	230.57	222.7	214.65	206.75	198.67	190.38	181.98	173.75	165.64	157.46	149.37	141.49	133.56	125.05	116.21	107.52	99.05	90.821	82.603	74.755	67.006	59.162
441.72	439.38	436.98	434.17	431.6	429.15	426.82	424.2	421.06	417.87	415.14	413.01	411.31	409.89	408.67	407.43	405.8	403.67	401.07	398.09	394.94	391.39	387.94	384.75	381.13	378.3	375.87	374.61	373.08	371.13	368.96	366.65	364.51	362.63	360.7	358.81	356.78	355.14	353.11	350.91	348.16	345.52	343.04	340.71	338.51	336.36	334	331.49	328.85	326.42
376.96	375.14	373.07	372.19	370.63	368.47	364.46	361.2	358.46	356.16	355.32	352.97	350.36	348.48	348.08	347.64	345.35	344.17	342.98	341.64	339.38	336.17	332.13	327.87	326.14	323.68	323.63	322.15
70.808	68.945	67.287	65.547	64.292	62.947	60.87	57.789	53.721	49.395	45.454	41.915	38.878	36.606	35.269	33.992	32.432	29.813	26.997	24.32	21.701	19.617	16.127	12.711	8.8683	6.1573	3.7839	1.6804
121.27	117.45	113.47	108.54	103.7	99.295	95.728	92.142	88.383	84.728	81.281	78.034	74.975	71.814	68.848	66.058	63.336	60.616	57.755	54.703	51.631	49.118	47.058	45.521	44.144	42.778	41.073	38.607	36.144	33.418	31.046	28.636
325.86	322.67	319.78	316.5	313.13	309.46	305.83	302.23	298.49	294.63	290.6	286.04	280.9	275.46	270.17	265.37	260.74	256.13	251.35	246.42	240.84	234.96	228.81	223.58	218.5	213.29	208.07	203.29	198.85	194.54	189.19	183.74
252.17	255.67	257.51	260.14	262.48	264.37	265.54	265.52	266.88	268.21	270.35	272.54	275.53	277.94	280.85	283.27	285.86	287.73	289.88	291.96	294.13	296.33	298.52	301.31	303.47	305.22	305.76	306.55	307.65	309.61	311.53
254.89	260.14	265.36	269.74	273.31	276.9	281.11	285.27	289.54	293.62	297.77	301.99	306.05	309.69	313.21	316.59	320.7	324.07	327.35	329.58	332.44	335.82	340.44	344.85	349.56	353.29	357.92	362.41	367.76	372.27	376.67
88.87	89.916	90.758	91.735	93.096	94.91	96.476	98.157	100.2	103.1	105.54	107.45	109.43	112.15	115.57	118.99	122.42	125.84	129.26	132.68	136.1	139.53	142.95	146.37	149.61	152.72	155.37	157.72	160.2	163.39	167.34	171.8	176.51	181.22	185.61	189.68	193.75	198.15	202.87	207.86	212.94	218.34	224.01	229.55	235.06	240.51	246.07	251.14	256.13	260.82
21.027	23.871	26.756	29.373	31.653	33.929	36.387	38.752	41.723	44.782	48.515	51.528	54.783	58.023	61.737	65.45	69.164	72.878	76.591	80.305	84.019	87.732	91.446	95.159	98.444	101.17	103.52	105.54	107.63	109.24	110.67	111.62	112.51	113.49	114.22	114.77	115.15	115.58	116.21	117.07	118.11	119.39	120.91	122.47	123.93	124.95	125.87	126.46	126.49	126.07
223.15	225.13	227.22	230.53	234.04	237.43	239.47	240.85	241.74	244.22	246.1	248.44	247.62	248.07	248.55	251.94	255.83	259.36	262.75	267.92	274.52	279.52	280.17	281.78	284.74	289.29	291.98
503.45	506.67	509.38	514.6	521.89	529.46	534.23	538.64	543.61	548.13	551.96	554.64	556.69	559.85	564.68	570.4	576.49	580.7	584.84	587.25	589.89	595.52	602.14	609.24	615	620.92	623.88
4.5629	4.7001	5.308	6.3364	9.3742	12.908	17.126	20.754	23.732	25.647	27.905	30.689	34.094	37.28	39.951	42.881	45.801	49.081	52.248	55.197	58.085	60.003	63.187	66.227	70.477	73.487	77.147	80.584	83.205	84.808	86.094	87.968	89.976	89.787	91.448	93.624	98.377	99.714	101.76	102.94	106.39	109.24	112.39	115.5	118.2	121.49	124.03	126.42	128.55
427.19	427.05	426.39	426.99	425.87	424.81	422.67	421.3	419.79	418.89	417.47	415.99	413.97	412.72	411.3	410.27	408.66	407.86	406.68	406.67	406.41	407.65	408.24	408.85	409.18	409.55	409.25	408.25	407.19	406.9	406.59	406.59	407	407.97	408.86	409.36	409.78	409.49	408.94	407.52	406.49	405.2	404.49	403.67	403.07	402.46	401.05	400.62	399.88
282.25	283.6	285.09	286.71	288.82	291.38	294.25	296.71	298.85	300.91	302.72	304.12	304.91	305.99	307.46	309.52	312.28	315.75	319.46	323.45	327.24	330.37	332.68	334.54	336.42	337.88	338.6	338.69	338.65	338.72	339.71	341.34	343.28	344.8	346.02	346.97	347.61	348.08	348.6	349.32	350	350.87	351.67	352.1	351.99	351.97	352.03	351.89	351.41	350.94
529.85	521.52	512.85	504.62	496.94	489.95	482.97	475.71	468.36	461.13	453.9	446.5	438.84	431.21	423.66	416.32	409.35	402.76	396.3	389.55	382.34	375.03	367.55	359.98	352.13	343.95	335.49	326.81	318.53	310.63	302.93	295.23	287.39	279.37	271.21	262.98	255.06	247.21	239.04	230.41	221.53	212.73	204.33	196.18	188.19	180.22	172.11	164.06	155.76	147.48
163.58	160.65	156.39	150.46	145.46	141.18	138.28	134.17	130.53	125.68	122.25	118.42	115.02	111.64	107.72	103.58	98.949	94.854	91.139	87.941	85.207	81.911	78.221	73.673	69.498	65.172	60.831	56.299	51.785	48.221	44.548	42.06	39.145	36.536	33.091	29.861	26.899	23.737	20.641	18.954	16.394	13.063	10.75	8.3679	7.5807	4.4689	2.9592	0.81298
70.188	73.919	79.449	86.809	93.666	98.949	102.48	106.94	112.3	118.77	123.5	127.87	132.96	138.37	143.91	149.09	154.55	160.02	165.56	171	176.67	182.07	187.53	192.83	198.57	204.24	209.84	215.58	221.15	227.06	232.41	238.05	243.43	249.05	254.86	260.71	266.75	272.31	278.01	284.21	290.13	295.65	300.69	305.58	310.83	315.86	322.65	329.37
165.64	170.73	176.51	182.75	189.02	194.95	200.77	207.08	213.09	219.12	224.87	230.63	236.31	241.88	247.97	254.21	260.63	266.63	272.68	278.58	284.23	289.66	295.04	300.89	307.18	313.36	319.54	325.26	330.79	336.13	341.61	347.3	352.97	358.64	364.32	369.99	375.67	381.34	387.01	392.69	398.36	403.41	406.85	409.98	413.72	418.99	424.26	429.63	435.09	440.89
298.18	297.15	295.96	295.04	294.57	294.37	294.31	293.76	292.98	291.55	290.25	289.22	288.61	288.34	288.05	287.91	287.77	287.68	287.13	286.26	285.14	284.06	283.04	282.09	281.42	280.92	280.27	279.72	279	278.39	277.56	276.81	276.01	275.22	274.43	273.63	272.84	272.04	271.25	270.46	269.66	268.77	268.05	267.55	267.37	266.93	266.4	266.01	265.79	265.45
321.22	323.31	326.3	329.6	332.94	336.23	339.3	341.85	344.28	346.55	349.11	351.97	354.69	357.28	359.3	361.04	363	364.71	366.54	367.61	368.24	369.02	370.15	371.56	372.9	373.7	374.87	375.67	376.76	378.32	377.68	379.29	378.38	380.79	380.64	382.14	381.92	382.35	381.87	381.59	379.75	377.68	375.42	374.37	374.25	374.8	375.34	376.06	377.3	379.17
403.3	398.54	393.45	388.56	384.08	380.28	377.34	374.6	371.2	366.8	361.9	356.5	351.29	346.09	340.91	335.78	330.61	326.02	321.65	317.2	313.02	309.41	306.06	302.38	298.45	295.61	292.16	288.37	282.98	277.92	273.1	267.99	264.53	259.93	256.46	250.88	246.49	241.09	235.37	228.79	221.44	214.22	207.24	201.49	196.72	191.98	187.02	181.39	175.18	168.9
31.561	37.903	44.267	52.167	59.342	65.631	72.461	80.02	86.99	92.457	98.404	104.86	111.23	117.23	123.57	130.36	136.4	141.8	146.95
567.61	570.99	574.66	578.14	581.21	585.13	589.6	594.26	598.57	602.86	606.2	609.03	612.31	616.53	620.83	624.64	628.39	632.46	636.61
243.12	238.56	234.24	230.34	226.21	222.08	217.85	213.52	209.13	204.54	200.41	196.68	193.05	189.1	185.1	181.31	177.29	172.81	168.03	162.98	158.34	153.45	149.01	144.71	141.08	138.32	136.26	134.4	132.45	130.42	128.78	127.03	124.93	122.42	119.94	117.13	113.94	110.7	107.64	105.24	102.73	100.1	96.723	93.079	89.69	86.621	83.36	79.569	75.398	71.227
416.77	412.96	408.81	404.59	400.21	395.67	391.14	387.11	383.2	379.12	374.43	369.77	365.53	361.59	357.55	353.51	348.98	344.21	339.11	334.25	329.4	323.98	318.3	312.41	306.75	301.38	296.36	291.39	286.15	280.88	275.77	270.69	265.63	260.38	255.13	249.4	244.13	239.25	234.91	230.59	226.3	221.66	216.55	211.61	207.28	203.28	199.07	194.71	190.48	186.26
170.91	172.82	175.51	178.52	181.19	183.9	186.58	189.7	192.35	194.32	195.94	197.92	200.1	201.99	203.78	205.56	208.5	211.26	214.24	216.38	218.82	221.33	223.85	226.37	228.88	231.4	233.91	235.76	237.08	237.7	238.6	239.7	241.29	243.19	245.05	246.5	247.36	248.03	248.77	249.69
630.4	627.24	623.28	619.29	615.38	611.19	606.86	602.44	598.19	593.84	589.41	584.7	579.63	574.48	569.52	565.08	561.26	557.61	553.88	549.89	546.1	542.41	538.73	535.05	531.37	527.69	524	519.99	516.16	512.4	508.99	505.18	501.1	497.14	493.12	489.37	485.19	481.89	478.47	475.51
275.98	268.68	261.52	254.14	246.77	239.61	232.59	225.74	218.7	211.53	204.16	196.51	188.54	180.08	171.42	162.88	154.6	146.54	138.22	129.9	121.73	113.8	105.76	97.607	89.415	81.261	72.987	64.631	56.427	48.265	40.22	32.53	25.061	18.154	11.059	3.9899
530.2	531.36	532.56	533.24	533.08	532.29	530.88	528.88	526.63	524.18	521.69	519.05	516.3	513.83	511.83	510.07	508.54	507.22	506.35	505.71	505.33	505.09	505.06	505.11	505.55	506.45	507.44	508.18	508.36	508.4	508.68	509.62	511.1	512.83	514.64	516.26
308.09	314.23	320.68	328.08	335.76	343.78	351.35	358.59	365.57	372.73	379.87	386.8	393.54	400.35	407.19	414.19	421.22	428.2	434.49	440.22	445.92	451.25	456.72
551.48	552.82	554.56	555.71	556.56	556.65	557.16	558.51	559.88	561.04	561.48	561.86	562.37	563.11	564.13	565.16	565.66	565.4	564.11	562.61	561.37	561.11	561.1
160.13	158.19	156.95	155.12	154.45	152.3	150.32	146.88	144.36	141.8	139.73	137.56	135.72	133.78	132.47	131.53	131.02	130.22	130.77	130.4	129.75	127.85	126.76	125.39	123.89	122.04	120.8	119.26	117.93	116.41	114.77	112.86	111.18	109.82	108.81	107.57	106.3	104.62	103.1	101.31	100	98.513	97.28	95.75
249.51	246.37	241.75	236.8	231.95	226.69	221.3	215.79	210.3	204.81	199.46	194.42	189.29	184.03	178.68	173.29	167.44	161.71	156.59	151.85	147.29	142.18	136.9	131.48	125.95	120.35	114.4	108.51	102.96	97.668	92.521	87.437	82.27	77.133	72.35	67.873	63.418	58.628	53.833	49.088	44.376	39.514	35.188	30.872
342.01	346.95	350.65	358.5	367.38	374.93	381.44	385.82	392.59	399.07	406.58	413.9	421.16	428.66	435.13	441.07	445.92	451.6	456.93	462.76	467.89	473.46	479.19
79.346	80.755	81.673	82.315	83.882	85.726	87.523	89.397	91.118	92.858	94.058	94.825	95.838	96.68	98.089	99.152	100.36	101.34	102.9	104.66	106.08	106.96	107.94
77.505	79.885	82.284	85.763	88.539	92.395	95.307	98.752	101.93	105.09	109.14	112.78	117.53	121.19	125.66	129.24	133.08	136.84	140.75	145.27	149.72	154.87	159.12	164.01	168.11	173.02	177.46	182.19	186.76
490.89	496.67	501.93	507.4	513.02	518.54	524.66	530.41	536.57	542.7	549.04	555.56	561.33	567.27	572.58	578.73	584.56	590.92	596.9	602.53	607.72	611.99	616.75	620.6	625.39	628.99	633.43	636.73	640.53
168.28	171.76	174.75	177.43	179.47	181.32	182.51	183.78	186.07	189.69	192.6	195.06	197.81	200.56	203.78	207.68	212.73	216.82	220.33	224.03	227.68	230.65	233.25	235.6	237.95	240.3	242.77	245.09	247.34	249.38	251.35	253.51	255.62	257.84
118.62	114.35	110.47	106.79	102.66	98.272	93.213	88.432	84.071	80.311	76.515	72.613	68.631	64.725	61.063	57.583	54.456	51.27	48.112	45.211	42.303	39.533	36.598	33.819	31.041	28.262	24.808	20.94	16.422	11.958	7.8168	4.4268	2.1204	-0.26714
444.99	439.97	435.49	429.36	423.23	416.5	409.89	403.16	397.11	391.64	386.35	380.72	374.65	368.38	362.34	356.25	350.47	344.36	337.54	330.38	322.96	315.9	309.08	302.86	296.69	290.4	284.17	278.4	272.99	268.02	263.7	259.85	254.22	247.15	240.47	235.83	232.95	227.91	221.29	213.11	206.06	199.9	194.11	188.3	182.88	178.11	173.7	170.02	165	159.39
110.81	114.2	117.46	122.19	126.92	131.17	134.83	138.46	142.96	148.59	154.75	160.7	166.18	171.74	177.54	183.75	189.57	194.83	199.09	203.1	206.42	210.31	214.67	220.49	226.45	232.94	238.91	244.83	249.71	254.45	258.94	263.71	268.25	273.18	278.22	283.78	289.66	295.14	300.2	304.38	308.59	312.99	317.78	322.65	327.6	332.73	338.21	343.87	349.05	353.63
56.354	63.317	70.28	77.243	84.206	91.169	98.131	105.09	112.06	119.02	125.98	132.95	139.91	146.87	153.83	160.8	167.1	169.31	169.35	171.83	179.56	185.62	190.78	194.19	198.48	202.45	206.4	211.91	215.43	218.28	221.4	224.66	227.71	230.64	233.57	236.44	238.94	241.42	243.69	246.28	248.62	251.48	254.22
363.96	368.05	372.15	376.24	380.34	384.44	388.53	392.63	396.72	400.82	404.91	409.01	413.1	417.2	421.3	425.39	428.96	432.57	436.11	440.21	444.55	448.5	452.85	457.16	461.72	466.37	471.29	476.4	481.24	485.71	490.16	494.49	498.93	503.73	508.91	513.97	518.73	523.29	527.71	532.2	536.44	540.28	544.06
234.32	228.58	221.55	214.1	206.64	199.56	192.53	185.46	178.65	172.31	165.98	159.45	152.93	146.67	140.72	133.67	127.38	120.95	115.59	109.54	103.76	98.19	92.467	84.74	78.049	72.071	66.678	61.352	55.361	50.586	44.268	37.754	31.106	24.807	18.963	13.93	9.3246	5.2487	0.93787
486.75	486.99	487.42	487.75	487.75	487.93	488.07	488.67	489.23	489.76	490.29	490.89	491.14	491.2	490.87	490.56	490.3	490.16	490.06	490.22	490.74	490.95	490.77	490.32	490.54	491.33	492.12	493.17	494.61	496.29	497.59	498.53	499.41	500.45	501.46	502.62	503.79	504.75	505.53
205.29	205.29	205.3	205.25	204.67	203.87	203.06	202.43	201.66	200.51	199.33	198.83	198.85	198.95	198.71	198.34	197.99	197.64	197.3	196.95	196.6	196.25	195.9	195.55	195.21	194.86	194.51	194.16	193.81	193.47	193.12	192.77	192.23	192.08	191.75	191.65	190.49	188.94	187.23	185.1	183.34	181.07	179.79	178.28	177.26	178.17	179.93	182.17	182.7	182.95
501.91	503.01	504.29	505.68	507.78	509.92	512.39	515.08	518.24	521.06	523.37	525.2	527.3	529.45	532.03	534.84	538.17	541.5	544.83	548.16	551.49	554.82	558.16	561.49	564.82	568.15	571.48	574.81	578.14	581.47	584.8	588.13	591.67	594.61	596.98	598.94	601.37	604.51	607.54	610.1	612.13	614.07	616.17	618.24	620.16	623.1	626.79	631.12	634.61	637.32
199.85	203.41	207.75	212.46	217.39	222.16	229.76	235.34	239.89	244.14	248.73	253.82	257.75	261.7	265.61	269.77	273.22	277.49	280.62	283.75	285.89	289.01	293.07	297.54	301.7	305.45	308.7	312.23	315.66	319.24	322.69
8.5342	11.841	15.367	18.517	21.445	23.916	27.118	29.878	33.435	37.604	42.152	46.046	49.491	52.286	54.857	57.829	61.271	65.08	68.717	72.439	75.873	79.39	82.161	84.938	87.413	90.107	92.487	94.499	96.674	99.069	101.84
88.945	91.27	93.608	97.035	99.733	101.76	102.65	104.01	105.84	107.49	108.83	109.69	110.51	111.25	111.92	112.55	112.81	112.8	112.29	111.75	111.16	110.76	110.83	111.18	111.39	111.14	110.63	109.79	108.43	106.91
24.449	32.114	39.649	48.849	56.908	65.859	73.529	82.578	91.239	100.02	109.07	118.29	127.68	137.15	146.46	155.62	164.68	173.54	182.07	190.4	199.02	207.75	216.28	224.52	232.89	241.42	249.95	258.07	265.95	273.74
69.067	66.168	62.948	59.832	57.46	54.917	52.478	50.124	48.187	46.429	44.476	41.994	39.445	37.074	35.007	32.842	30.552	28.383	25.926	22.866	19.189	15.351	11.922	8.935	6.1915
433.89	441	447.12	453.91	461.2	468.7	476.5	484.65	493.06	501.11	508.68	515.92	522.82	529.69	536.62	543.8	551.28	558.77	566.21	573.34	580.31	587.17	593.96	600.84	607.75
360.46	365.69	371.83	378.01	384.07	389.77	395.51	401.58	407.95	414.1	419.73	425.2	430.8	436.84	442.85	449.13	454.99	460.62	465.56	470.59	475.36	480.27
442.45	445.41	448.18	450.76	453.35	455.74	457.91	460.25	462.77	465.04	467.52	469.79	472.68	475.27	478.66	481.81	485.54	488.91	492.84	496.25	500.02	503.42
189.97	197.01	204.29	211.22	218.27	225.45	232.49	239.39	246.37	253.22	259.89	266.33	272.72	279.03	285.16	291.07	297.56	304.1	310.07	314.07	317.32	322.86	330.12	337.3	342.63
226.42	228.82	230.81	233.1	235.26	237.79	240.68	243.39	245.68	247.39	249	250.3	251.31	251.98	252.62	253.22	254.28	255.91	257.79	259.21	260.23	260.06	259.64	259.02	259.45
167.57	165.33	160.9	154.76	148.85	144.25	142.55	139.73	135.26	131.44	128.19	126.83	123	118.94	114.28	110.63	106.43	102.01	98.179	94.621
517.55	522.96	528.58	534.2	540.19	546.42	553.32	560.25	566.83	573.66	579.85	585.94	591.58	598.23	605.44	612.88	620.06	627.1	633.59	639.64
155.32	157.43	159.08	161.31	164.31	168.23	172.38	176.74	181.06	185.45	189.87	194.46	200.57	206.14	211.35	215.38	220.9	226.98	233.03	239.14	245.79	252.74	260.38	266.68	272.42	277.67	283.06	288.56	294.39	300.28	307.12	313.22	320.01	326.09	331.65	337.01	342.26	347.59	352.13	357.26	361.36	366.85	371.91	376.79	381.76	386.8	392.74	397.98	403.37	409.31
385.4	388.52	391.61	394.5	397.87	401.7	405.54	409.34	412.94	416.58	419.8	422.63	425.1	428.24	431.92	436.22	440.61	445.02	449.37	453.23	456.76	460.06	463.91	467.91	471.99	476.04	479.57	482.89	485.99	489.51	493.7	497.96	502.58	506.78	511.05	515.28	519.53	523.6	527.44	531.87	536.47	541.5	545.83	549.79	553.41	557.28	561.92	566.79	571.86	576.84
465.45	465.3	464.67	462.94	461.97	460.21	459.68	458.46	456.65	454.76	451.51	450.42	449.26	450.17	450.35	450.24	449.74	449.09	448.17	446.95	445.37	443.95
516.55	521.7	527.02	532.49	538.09	544.31	550.24	556.03	560.99	566.35	572.04	578.56	585.22	591.49	597.31	602.89	608.76	614.81	621.05	626.61	631.95	637.17
463.69	460.2	457.47	454.17	450.56	445.78	441.01	436.23	431.46	426.68	421.91	417.13	412.36	407.72	403.38	399.18	394.8	390.3	384.02	377.57	370.92	365.87	360.97	356.5	352.43	348.12	346.29	345.49	345.5	341.82	336.02	330.13	323.41	317.23	310.91	308.77	306.91	304.92	301.6	298.64	296.36	292.81	287.57	281.43	275.22	270.07	264.92	259.6	254.16	248.91
240.38	241.13	242.02	243.03	244.47	246.53	248.59	250.65	252.71	254.77	256.82	258.88	260.94	262.64	264.35	265.18	265.8	265.44	264.42	263.35	262.29	261.32	260.16	259.31	258.82	258.46	257.82	257.46	257.34	257.6	259.11	260.4	262.88	264.49	266.17	266.64	267.26	268.74	270.88	273.27	274.54	275.24	275.33	275.65	275.92	276.78	278.14	279.71	280.91	282.01
186.49	181.08	175.12	168.38	161.66	155.38	149.18	143.09	137.12	131.09	125.17	118.89	112.77	106.02	99.046	91.647	84.52	77.498	70.509	63.719	57.446	51.915	46.964	42.415	37.933	33.504	28.853	23.805	18.163	12.674	7.5148	2.6889
208.75	210.47	211.75	213.34	215.28	217.23	218.91	220.49	222.45	224.62	226.56	228.22	229.94	231.85	233.63	235.67	238.04	240.67	243.5	246.6	250.01	253.32	256.13	258.83	261.24	263.63	265.87	268.29	271.27	274.58	277.81	280.84
63.148	61.45	59.664	58.369	57.082	55.81	54.346	52.838	51.503	50.344	49.282	48.706	48.147	47.675	47.018	46.542	46.406	46.523	47.07	47.327	47.492	47.155	48.146	49.001	49.914	49.627	49.308	48.989	48.67	48.351	48.032	47.713	47.394	46.441	43.838	39.356	35.548	33.113	31.817	29.493	27.046	24.895	23.319	21.238	19.402	17.748	16.566	15.058	13.557	12.478
213.73	217.73	221.51	225.52	229.69	234.12	238.3	242.52	246.96	251.54	256.05	260.55	265.29	270.05	274.73	279.11	283.3	286.68	289.58	292.61	295.66	298.92	302	305.53	309.25	312.93	316.8	320.68	324.55	328.42	332.3	336.17	340.04	344.65	348.21	351.74	354.03	357.33	360.18	362.69	364.49	365.82	366.97	368.12	369.69	371.63	373.67	375.89	378.36	381.44
453.46	453.42	452.19	452.33	449.41	445.48	438.91	431.75	425.74	420.35	416.85	412.58	409.67	404.11	399.54	394.13	390.04	385.7	381.11	376.51	372.53	368.7	364.63	360.57	356.05	351.66	345.86	340.23	335.05	330.8	325.66	319.61	312.68	306.86	301.45	296.61	291.52	286.47	281.45	276.3	271.1	265.84	260.45	255.02	249.62	244.42	238.83	232.95	227.15	222.02
513.53	513.01	512.33	513.23	513.88	515.02	513.23	511.73	511.84	512.39	512.19	510.94	510.35	511.1	511.85	512.31	511.99	510.84	509.08	507.32	506.87	505.33	504.96	504.34	504.36	503.7	501.19	499.65	497.8	497.4	496.59	495.74	494.86	494.32	493.78	492.81	491.67	491.08	490.72	490.33	489.13	487.51	486.01	485.03	484.09	482.46	480.87	479.38	478.37	477.6
227.18	220.76	214.09	207.44	200.98	195.04	189.07	182.85	176.43	169.81	163.1	156.45	150.36	144.49	138.73	132.67	126.39	120.07	113.89
231.74	232.67	232.93	233.36	234.23	235.43	236.73	237.53	238.56	239.79	241.25	242.67	243.83	244.65	245.27	246.96	248.82	251.34	252.98
13.479	17.917	23.282	27.861	32.434	37.09	41.83	46.715	51.202	55.638	60.198	64.139	67.71	71.056	74.609	78.848	83.095	87.712	93.071	98.429	104.11	109.54	115.12	121.09	126.6	132.17	137.71	143.27	148.67	153.78	158.91	164.79	170.09	174.73	179.37	184.16	190.09	195.64	201.62	207.72	213.76	220.03	225.65	230.65	235.23	239.27	243.29	248.24	253.2	258.46
169.76	166.35	161.94	157.7	153.15	148.2	143.37	138.8	133.9	128.76	123.42	118.18	113.22	108.41	103.74	99.313	95.206	91.155	87.082	82.966	79.113	75.364	71.707	68.247	64.646	61.355	58.277	55.855	53.413	50.655	47.106	43.46	39.884	36.673	33.101	29.375	25.379	21.88	18.919	16.377	14.44	12.173	9.9829	7.6938	5.6786	4.2986	3.0596	2.3389	1.9226	1.2801
418.31	418.05	416.68	413.85	411.77	410.45	412.32	415.41	416.08	411.72	405.2	400.99	398.78	397.06	395.19	393.31	391.44	389.56	387.69	385.82	383.94	382.07	380.19	378.32	376.44	374.57	372.69	370.82	368.06	364.41	359.87	355.33	350.79	346.25	341.71	337.17	336.18	335.6	334.23	328.54	324.69	322
532.2	529.3	525.67	520.86	515.14	509.33	504.81	502.42	501.06	497.95	490.91	483.38	476.68	471.99	467.1	462.22	457.34	452.46	447.58	442.7	437.81	432.93	428.05	423.17	418.29	413.41	408.53	403.64	398.96	394.47	390.18	385.88	381.59	377.3	373	368.71	365.67	363.74	361.78	358.54	353.88	350.24
371.5	365.56	361.48	358.62	356.52	353.85	350.73	348.67	346.97	345.84	345.33	345.05	343.59	340.96	337.17	334.64	332.32	330.16	328.01	325.5	322.13	319.74	317.67	315.3	312.54	308.55	304.41	298.37	294.4	291.51	288.69	285.83	283.08	280.7	277.96	274.6	271.49	268.71	267.19	264.19	261.87	258.76	256.68	253.95	251.19	248.83	246.73	245.54	244.24	241.64
320.31	321.32	322.25	322.36	322.65	322.46	322.61	323.19	324.33	326.11	327.38	328.96	330.36	331.99	333.14	334.5	335.78	336.71	336.99	337.21	337.52	337.61	338.65	340.04	342.57	343.67	344.64	344.78	345.53	346.55	347.56	348.06	348.99	348.2	347.97	347.36	347.19	347.51	348.14	349.68	351.21	353.47	356.05	358.07	359.86	361.56	363.39	364.76	366.38	367.73
364.6	358.35	351.88	344.33	337.12	329.94	323.35	316.3	309.34	302.46	295.28	287.87	280.8	274.47	268.68	262.7	256.42	249.91	243.27	236.47	229.85	223.62	217.56	211.35	205.14	198.93	192.38	185.68	179.23	173.13	167.16	161.47	156.14	150.87	144.77	138.02	130.56	123.17	116.35	110.15	104.26
494.95	495.04	495.19	495.96	496.84	497.87	498.8	500.28	501.93	503.32	504.43	504.84	504.74	504.3	503.62	502.65	501.89	501.57	501.37	500.81	499.54	498.03	496.56	495.47	494.87	494.4	493.69	492.61	491.49	490.23	489.08	487.91	486.93	485.2	482.94	480.65	478.21	476.46	474.54	473.05	471.06
273.45	273.24	272.08	271.42	272.2	272.76	273.34	275.41	277.49	279.85	281.12	282.89	284.66	286.6	288.94	291.09	293.54	295.82	298.16	300	302.23	305.13	308.42	311.19	313.51	315.76	317.9	321.06	324.53	328.16	331.1	333.66	336.53	339.31	342.27	345.07	347.57	349.79	352.18	355.35	359.06	362.72	365.83	368.64	371.41	374.34	377.58	380.91	384.78	388.53
605.95	604.07	601.42	598.42	595.51	592.67	590	587.74	585.42	582.72	579.25	575.84	572.58	569.7	566.83	563.83	560.62	557.3	553.75	550.15	546.73	543.81	541.68	539.88	538.26	536.61	535.36	534.79	534.29	533.4	532.09	530.42	528.27	525.66	523.2	521.66	520.33	518.77	516.86	515.01	513.68	512.16	510.5	508.95	507.51	506.43	505.23	504.2	503	501.85
174.4	180.02	185.3	190.56	195.99	201.32	206.89	212.08	217.52	223.14	229.15	235.07	240.49	245.57	250.14	254.22	258.06	262.2	266.63	271.26	275.93	280.84	285.64	290.23	294.36	298.53	302.86	307.31	311.69	315.86	319.93	323.81	327.43	331	334.6	338.58	342.61	348.6	355.41	362.12	366.52	369.74	372.71	376.64	380.94
334.98	340.16	345.48	351.29	357.09	362.95	369.24	376.22	383.1	389.44	395.38	401.59	408.53	416.01	423.66	431.14	438.54	445.95	453.23	460.24	466.93	473.54	480.26	487.03	493.97	501.04	508.31	515.6	522.71	529.54	536.27	543.24	550.34	557.55	564.71	571.96	579.22	586.85	594.77	602.39	609.37	616.29	623.75	631.56	639.29
421.86	424.2	427.12	430.5	434.67	438.42	442.3	446.16	450.44	454.59	458.47	461.98	465.19	468.29	471.43	474.41	477.09	479.08	481.05
407.78	402.4	396.72	391	385.07	379.33	373.51	367.34	361.11	354.78	348.39	341.94	335.29	328.66	322.18	315.55	309.16	303.03	297.19
388.16	392.56	396.8	401	404.77	408.13	411.05	414.02	417.3	421.01	425.1	429.06	432.55	435.43	438.26	441.18	444.53	448.13	449.66	453.42	457.34	463.68	467.69	466.61	464.62
341.67	344.21	346.61	349.09	351.9	354.77	357.52	360.22	362.78	365.13	367.26	369.94	373.18	376.35	379.31	382	384.8	387.49	393.83	395.86	398.03	397	401.83	403.03	403.51
475.01	476.12	477.14	477.83	478.26	478.53	478.79	478.99	478.94	478.78	478.67	478.72	478.77	478.73	478.48	478.08	477.75	477.39	477.01	476.6	476.71	477.33	478.29	478.52	478.04	477.26	476.14	475.15	474.21	474.08	473.64	472.8	471.74	470.96	470.24	469.3	468.42	467.92	467.63	467.32	467.1	466.74	466.27	465.46	464.42	463.51	462.52	461.52	460.8	460.71
614.57	607.65	599.9	591.61	583.32	574.46	565.91	557.77	549.97	542.41	534.84	526.89	518.87	510.56	502.24	494.05	485.45	477.61	469.77	462	453.23	443.45	432.4	422.94	415.07	409.48	403.38	396.2	387.95	379.14	370.51	361.8	352.86	344.09	335.38	327.14	319.27	311.56	303.79	295.79	287.64	279.88	272.21	264.47	256.46	248.31	240.16	232.24	224.26	215.77
66.655	67.205	67.173	66.351	65.151	64.198	63.845	63.898	63.868	63.716	63.48	63.06	62.162	60.897	59.406	57.915	56.554	55.574	54.785	52.861	50.58	47.331	44.701	41.596	38.897	36.787	34.997
343.56	345.76	348.15	351.36	354.74	358.34	361.93	365.57	369.67	373.52	377.28	380.21	383.37	386.42	389.83	393.01	396.29	399.21	402.06	405.01	408.24	410.56	412.61	413.71	415.58	417.34	419.86
128.46	124.76	120.68	115.92	111.14	106.24	101.31	96.269	91.198	86.038	81.431	76.974	73.302	70.238	67.874	65.501	62.78	60.124	57.579	55.348	52.774	50.178	47.378	44.686	41.742	38.618	35.425	32.186	28.871	25.506	22.247	18.814	15.453	11.932	8.5496	4.9757	1.514
4.8154	5.9981	9.2559	12.933	16.61	20.152	24.397	29.137	34.387	39.61	44.602	49.711	54.866	60.051	64.551	68.918	73.337	78.059	82.842	87.524	91.801	96.383	101.12	105.8	110.21	114.51	118.68	122.86	127.2	132.23	137.12	141.85	146.49	151.27	156.04	160.43	164.65
25.278	29.204	34.292	38.871	43.625	47.86	52.62	57.631	62.293	67.295	72.864	79.075	84.683	90.562	96	102.16	108.19	114.63	120.74	126.25	131.26	136.01	140.87	145.67	150.52	155.54	160.17	164.27	167.5	171.1	174.97	179.17	183.13	186.96	191.12	195.43	200.09	204.45	209.2	213.77	218.52	222.65	226.39	230.44	235.23	240.32	244.68	248.42	252.6	257.58
353.25	356.74	360.42	364.19	367.66	370.88	374.26	377.54	380.76	384.09	387.97	391.93	396.1	400.36	404.63	408.35	411.63	414.8	418.36	422.45	426.97	431.53	435.95	440.21	444.72	449.28	453.94	458.38	463.08	467.67	472.45	477.28	482.81	488.32	493.53	498.34	503.23	508.31	513.17	518.14	523.02	528.33	533.32	538.52	544.47	550.62	556.17	560.67	564.96	569.49
12.936	15.696	18.183	20.817	23.876	27.518	31.772	36.062	40.232	43.574	46.6	49.677	52.722	55.868	59.139	62.235	64.82	67.2	69.407	72.252	75.012
378.69	373.63	368.36	362.9	357.25	351.36	345.59	340.34	335.94	331.53	326.85	321.59	316.02	310.41	304.53	299.24	293.79	288.49	282.78	277.28	271.91
10.703	11.631	12.989	15.187	17.191	19.159	21.173	23.846	26.194	28.473	30.73	33.788	37.276	41.046	44.774	47.508	49.27	50.532	51.591	52.676	53.82	54.96	56.134	57.585	60.05	62.714	65.362	67.872	70.714	73.141	74.924	76.227	77.758	79.345	80.95	82.614	84.706	87.148	90.144	93.272	96.413	98.992	101.38	103.59
525.96	528.34	531.24	534.3	537.75	540.75	543.46	546.17	549.65	553.2	556.32	559.06	562.14	565.58	569.07	572	574.75	577.64	580.88	584.15	586.79	589.16	591.45	593.79	596.27	598.95	601.98	605.09	607.75	610.37	613.02	616.22	619.56	622.94	625.87	628.52	630.57	632.26	633.95	635.94	637.57	638.71	639.35	640.53
129.15	131.69	134.2	137.96	141.76	145.5	147.86	150.29	152.67	154.94	157.3	159.93	162.98	166.12	169.36	172.77	176.43	180.26	184.23	188.08	191.44	194.85	198.21	201.84	205.03	208.33	211.31	214.14	216.21	219.34	223.25	227.45	230.55	233.3	236.36
197.71	190.81	183.61	177.15	171.04	165.18	159	153.03	147.16	141.45	135.69	130.17	124.72	119.31	113.59	107.77	101.96	96.198	90.34	84.333	78.307	72.406	66.811	61.188	55.561	49.912	44.413	38.931	33.303	27.451	21.084	14.682	8.6611	4.15	0.023134
387.89	391.34	394.81	398.71	403.35	407.91	412.56	416.75	420.58	423.92	427.41	430.67	433.23	435.39	437.95	440.64	443.17	445.41	447.51	448.87	449.26	449.69	451.3	453.52	455.77	457.57	458.93	459.95	461.1	462.6	464.45	466.4	468.69	471.46	473.95	475.9	477.15	478.08	479.29
297.51	297.82	298.28	298.7	299.13	299.26	299.12	299.22	299.65	300.49	301.17	301.74	302.42	303.4	304.97	307.09	310.27	313.7	317.59	321.54	325.41	329	331.61	334.07	336.19	338.75	341.07	343.49	345.48	347.2	348.07	348.65	349.26	350.32	351.73	353.25	354.78	356.45	358
349.98	342.42	334.84	326.82	318.48	310.53	302.88	295.87	288.85	281.76	274.68	267.41	260.33	253.32	246.68	239.95	233.19	226.5	219.89	213.12	206.33	199.22	191.89	184.32	176.86
456.44	455.81	455.11	454.49	453.6	452.14	449.87	446.86	444.44	442.83	442.08	441.81	441.83	441.78	441.31	440.24	438.97	438.23	438.1	438.62	438.9	438.54	437.39	435.94	434.74
250.77	248.61	245.94	243.36	241.11	238.61	236.03	233.28	230.39	227.28	224.03	221.29	219.34	217.94	216.19	213.89	211.28	208.59	206.28	204.18	202.5	200.87	199.38	197.87	196.54	195.26	194.09	192.68	190.85	187.76	184.99	182.54	180.05	177.54	175.11	172.42	169.5	166.47	164.89	163.41	162.44	161.54	160.29	158.5	156.76	155.15	153.72	152.24	150.98	149.63
101.46	107.76	114.36	120.91	127.55	133.9	140.35	146.78	153.48	160.24	167.67	174.91	182.2	188.89	195.6	202.27	208.96	215.68	222.41	229.23	236.03	242.88	249.94	257.34	264.88	272.45	279.32	285.12	289.5	293.2	297.29	302.11	307.41	312.72	318.21	324.14	330.29	336.49	342.82	349.38	356.3	363.42	370.41	377.32	384.23	391.37	398.65	405.87	413.02	420
181.14	188.75	196.24	204.27	212.84	221.7	230.44	239.03	247.42	255.75	264.02	272.15	279.92	287.51	294.88	302.55	310.65	318.95	327.4	335.63	343.95	352.22	360.59	368.95	377.15	385.25	393.24	401.05	408.72	416.29	423.75	431.38	439.28	447.61	455.91	463.96	471.46	478.81
275.78	275.68	275.5	275.02	273.99	272.74	271.98	272.03	272.64	273.17	273.15	272.37	271.22	270.11	269.42	269.18	269.24	269.37	269.52	269.52	269.11	268.18	267.03	266.27	265.97	266.1	266.34	266.34	265.96	265.28	264.59	263.95	263.34	263	262.64	262.21	261.52	260.87
98.03	93.929	89.508	85.378	81.099	77.162	72.96	69.131	65.196	62.127	59.882	58.15	56.314	54.025	51.202	47.831	44.288	40.907	38.023	35.344	32.481	29.129	25.737	22.575	19.853	17.752	16.071	14.197	11.725	9.1108	6.3176	3.9534	1.4518
539.45	536.09	532.48	528.79	525.46	521.96	518.89	515.99	513.27	511.3	509.66	508.11	505.93	503.42	500.86	497.95	494.84	491.59	488.71	485.96	483.65	481.54	479.34	476.83	474.33	472.34	470.79	469.69	468.45	467.26	465.56	463.68	461.64
286.82	286.67	285.27	283.49	281.04	278.52	275.52	271.75	268.34	265.35	262.65	259.7	256.8	253.11	248.95	243.89	238.74	234	230.66	228.21	226.05	224.15	222.03	219.44	215.91	212.55	209.47	206.61	203.34	200.2	196.94	194.26	191.92	189.82	187.47	184.49	181.17	177.37	173.65	170.04	166.92	163.79	160.8	157.61	154.2	150.6	146.75	142.98	138.6	134.09
631.21	624.44	616.06	607.77	599.57	592.8	585.74	579.18	572.02	565.15	557.77	550.69	543.73	537.6	531.38	525.23	519.13	513.72	509.17	503.92	497.8	490.78	483.88	476.66	469.3	462.09	455.27	448.25	441.31	434.73	428.16	421.26	414.15	407.05	399.97	392.96	386.31	380.22	374.12	367.76	360.84	353.84	346.8	339.88	333.24	326.73	320.6	314.23	307.76	301.09
395.28	396.88	398.71	401.08	403.1	404.84	406.1	407.1	407.98	408.87	409.83	410.85	412.06	413.62	415.28	416.63	417.59	418.29	418.87	419.24	419.72	420.18	420.73	420.9	420.74	420.14	419.63	419.23	419.28	419.54	420.07	420.67	421.04	421.15	421.27	421.74	422.84	424.17	425.39	426.28	426.72	427.04	427.45	428.71	430.22	431.85
613.2	606.22	598.59	590.72	582.71	574.91	567.17	559.39	551.36	542.97	534.22	525.4	516.79	508.93	501.73	494.87	487.86	480.28	472.23	464.1	456.02	447.77	439.46	430.89	422.73	414.82	407.43	399.98	392.61	385.14	377.78	370.07	362.27	354.5	346.88	339.23	331.27	322.94	314.26	305.48	296.97	289.06	281.75	274.35	266.94	259.22
475.98	472.41	467.86	462.02	455.26	447.92	441.03	436.11	432.71	430.1	427.03	423.43	419.53	415.32	411.18	406.89	402.35	397.28	391.98	386.83	382.05	377.56	372.66	367.83	363.05	358.72	354.14	349.69	345.13	340.86	336.17	331.92	327.68	323.74	319.47	314.89	310.24	305.23	299.95	294.27	288.52	282.66	277.1	271.35	265.56	260.16	255.11	250.07	244.3	238.26
382.58	387.28	391.8	396.14	399.86	403.69	407.47	410.14	411.12	411.9	414.07	417.41	420.85	424.49	428.21	431.53	434.46	436.91	439.31	441.91	445.1	449.09	453.58	458.06	462.17	466.11	469.54	473.12	476.56	480.34	483.29	486.8	490.84	495.88	500.64	505.02	509.36	513.37	517.03	520.18	523.5	527.18	531.2	534.9	538.68	542.16	545.83	548.95	551.79	554.24
226.6	233.9	240.73	247.13	252.14	256.87	260.93	265.31	269.51	275.89	282.72	291	298.34	306.11	312.72	318.7	324.93	332.18	338.81	344.74	349.68	355.34	361.27	367.21	372.85	378.08	382.99	387.98	393.34	398.91	404.47	409.85	414.85	420.37	425.87	431.66	436.87	442.57	448.45	453.95	458.49	462.77	467.33
151.56	147.99	143.4	139.28	134.88	130.81	126.33	121.52	116.53	111.17	105.68	100.28	95.591	91.557	87.936	84.844	82.215	79.741	76.56	73.154	69.624	66.566	63.169	59.756	56.322	53.064	49.659	46.565	43.961	41.946	40.033	37.878	33.583	30.47	27.14	25.3	21.84	18.118	14.486	10.432	6.166	2.414	-0.88949
124.08	119.75	115.22	110.08	104.92	100.29	95.72	91.217	86.743	82.158	76.895	71.096	65.048	58.904	52.634	46.57	40.937	35.604	30.359	24.847	19.442	14.444	9.8367	5.4297	0.79934
256.71	264.15	270.88	278.15	285.45	292.7	299.96	307.09	314.11	320.71	327.35	334.09	341.08	347.81	354.18	360.57	367.12	373.76	380.09	386.4	392.88	399.58	406.46	413.24	419.99
264.17	256.65	249.26	241.94	234.61	226.97	219.16	211.02	202.66	194.25	185.84	177.59	169.8	161.92	154.17	146.12	138.6	131.24	123.84	116.2	108.28	100.22	92.147	84.379	76.888	69.527	62.291	55.026	47.722	40.234
601.3	600.21	598.2	595.63	593.15	591	589.33	588.09	587.74	587.37	586.22	585.16	584.96	583.73	580.68	576.5	573.54	571.7	570.2	569.34	568.78	568.46	568.08	567.68	567.29	566.96	566.94	567.37	568.37	569.43
309.52	303.68	296.95	289.69	281.84	274.24	266.76	259.76	252.55	245.17	237.4	230.04	223.14	216.79	209.98	202.61	194.82	187.54	180.17	172.77	164.95	157.46	150.09	142.68	135.13	127.36	119.46	111.52	103.76	95.988	88.108	80.181	72.4	64.726	56.745	48.7	40.539	32.749	25.211	18.001	10.727
5.021	5.8432	6.9589	8.2482	9.5766	11.391	13.589	15.893	17.587	18.864	19.664	20.115	20.15	20.373	20.891	21.893	23.091	24.176	24.958	25.189	24.661	23.721	22.475	21.574	20.781	20.546	20.433	20.457	20.65	21.019	21.306	20.961	20.449	19.241	17.973	16.518	15.682	15.214	15.285	15.421	15.564
473.49	468.83	463.53	458.04	453.02	448.31	444.06	439.55	435.12	430.79	426.95	422.98	418.61	413.74	409.02	404.56	400.56	397.02	393.66	390.55	387.83	385.57	383.16	380.43	377.5	374.85	372.31	369.7	367.07	364.56	361.65	358.6	355.05	351.86	348.48	345.16	341.8	338.53	335.36	332.4	329.77	327.4	324.94	322.05	318.55	314.98	311.23	307.62	303.68	299.66
431.61	432.87	435.01	437.34	439.57	441.69	443.58	444.86	445.94	447.23	448.9	450.91	453.4	456.18	459.32	462.75	466.7	470.89	474.79	477.96	480.99	484.47	488.22	491.77	494.95	498.07	501.53	505.14	508.98	513.07	517.26	521.3	524.82	527.99	532.12	536.19	540.34	543.53	546.85	550.18	553.33	556.34	559.25	562.48	565.79	569.08	572.37	575.72	579.16	582.54
171.79	173.33	176.03	179.1	182.97	187.49	193.67	199.77	203.57	203.78	203.27	203.46	204.88	206.17	207.64	209.6	212.32	215.1	217.7	219.9	222.2	224.18	226.14	227.54	228.74	229.52	230.47	231.58	232.64	233.51	234.61	236.25	238.17
564.6	560.05	554.17	548.23	541.5	535.36	529.29	524.17	520.09	515.72	510.34	503.83	497.52	491.09	484.89	478.47	472.55	466.57	460.36	453.79	447.13	440.81	434.51	428.33	422.39	416.63	410.54	404.29	397.82	391.47	385.31	379.4	373.63
477.96	476.8	475.66	474.56	473.21	471.66	470.58	469.99	469.14	467.75	465.96	464.03	462.49	460.97	459.92	459.08	458.14	456.55	454.32	451.91	449.84	447.74	445.66	443.61	441.32	439.08	436.61	433.94	431.19	428.47	426.12	423.61	420.81	418.05	414.85	411.73	408.63	405.77	403.01	399.78	396.41	393.58	391.83	391.01	389.87	388.53	387.12	385.99	384.75	383.33
313.62	317.52	320.71	323.65	326.26	328.85	331.75	335.14	338.61	342.04	345.33	348.1	350.82	353.78	357.42	360.84	363.7	366.22	368.64	370.75	372.89	375.19	378.07	381.13	384.2	387.31	389.87	391.95	393.32	394.48	395.36	396.14	397	398.19	399.8	401.8	403.63	405.74	407.68	409.07	409.36	409.49	410.53	412.5	414.45	416.25	417.79	419.66	421.53	423.24
34.57	42.526	51.814	59.699	66.976	74.488	82.061	89.64	97.018	104.32	111.96	119.84	127.88	135.59	142.83	149.67	156.19	162.59	169.08	175.68	182.28	188.85	195.53	202.16	208.68	214.86	220.67	225.96	230.69	234.94	239.43
165.44	161.53	156.32	152.12	149.05	147.15	145.94	145.01	144.4	144.31	144.22	144	143.55	143.31	142.75	141.77	140.16	138.13	135.53	133.02	131.09	130.26	130.58	131.19	132.27	133.04	133.79	134.68	136.09	137.87	139.26
274.54	271.15	267.61	262.97	257.76	252.56	247.66	242.9	238.08	233.34	228.51	223.35	218.01	212.87	207.83	202.91	199.17	195.76	192.88	188.29	183.39	177.96	173.08	167.84	162.4	156.95	151.8	146.82	141.66	136.53	131.44	126.49	121.13	115.98	110.92	106.61	102.26	97.811	93.199	88.503	83.828
247.96	246.07	244.31	242.36	240.38	238.48	236.67	234.43	231.24	227.72	224.18	221.34	218.49	215.5	212.2	208.77	205.56	202.42	200.49	198.38	195.85	192.29	189.08	186.86	184.96	182.89	180.67	178.87	177.75	176.7	175.5	174.02	172.76	171.01	168.92	166.49	164.25	162.15	159.78	157.77	155.92
165.69	172.08	178.55	185.03	191.1	199.15	206.98	215.55	222.34	228.35	235.17	242.81	252.27	261.37	269.59	277.29	284.68	291.49	298.09	304.79	311.67	318.03	324.73	332.45	340.96	349.17	357.72	365.34	372.16	378.04
134.29	133.85	132.58	131.01	129.84	128.02	126.3	123.94	121.85	118.94	117.08	115.7	115.3	114.97	114.65	114.08	113.01	111.92	110.89	109.7	108.53	107.76	107.47	107.3	106.64	105.66	104.89	104.5	104.49	104.41
456.46	451.08	446	441.17	435.97	430.34	423.87	417.52	411.36	405.63	399.46	393.28	387.24	381.7	376.34	370.85	365.2	359.39	353.61	348.04	342.76	337.73	332.69	327.81	322.8	318.04	313.32	308.8	304.03	298.78	293.95	289.26	284.75	279.77	274.66	269.91	265.43	260.51	255.13	249.19	243.6	238.08	232.77	227.86	223.21	218.63	213.84	208.75	203.36	197.91
499.22	501.69	504.19	506.32	507.69	508.92	510.56	512.13	514.02	516.23	518.77	520.53	522.47	524.5	527.05	528.95	530.94	532.67	534.01	535.02	536.43	538.5	540.74	543.42	546.55	549.92	553.22	556.2	558.68	560.88	562.79	564.72	566.99	569.65	572.72	576.12	580.07	583.83	586.94	589.62	592.21	595.22	598.06	601	603.89	606.74	609.1	611.32	613.83	616.8
180.06	177.08	173.53	170.51	167	163.27	159.8	156.6	154.13	151.95	150.28	148.85	147.4	145.49	143.38	141.36	139.63	138.03	136.19	134.12	131.87	129.44	126.81	123.55	119.82	115.8	111.66	107.56	103.4	99.148	94.905	90.856	86.976	82.958	78.87	74.812	71.072	67.368	63.811	60.095	56.146	52.505	48.616	44.878	40.693	36.428	31.77	26.93	22.664	18.973
31.109	38.226	45.445	53.497	61.206	69.359	77.633	85.506	92.747	99.729	106.59	113.28	119.81	126.37	133.36	140.51	147.56	154.54	161.58	168.81	176.08	183.29	190.59	197.99	205.38	212.68	219.7	226.37	232.55	238.42	244.15	250.03	256.2	262.34	268.28	273.99	279.74	285.78	292.6	299.79	307.01	313.83	320.81	327.63	334.36	340.43	346.2	351.73	357.48	363.44
268.63	267.24	265.93	264.2	262.23	260.02	258.25	256.77	255.61	254.38	252.68	250.37	247.9	245.01	242.22	238.99	235.76	232.42	229.06	225.76	222.51	219.5	216.31	213.41	210.73	208.22	205.17	201.56	197.74	193.54	189.31
47.143	53.409	59.509	65.541	71.702	77.816	83.899	89.744	95.802	102.29	109.12	116.03	122.82	129.3	135.54	141.6	147.62	153.43	159.16	164.91	171.12	177.5	184.05	190.51	197.24	203.67	209.78	215.38	220.53	225.49	230.43
142.71	148.93	154.79	161.33	167.91	174.84	181.9	189.14	196.39	203.67	211.6	219.14	226.25	231.95	238.4	245.76	254.04	261.83	269.3	276.66	284.11	291.55	299.15	306.39	313.44
132.83	131.14	129.72	128.7	127.85	126.84	126	125.18	124.41	123.36	122.66	122.35	122.61	122.52	121.78	119.88	117.43	114.87	112.57	110.54	108.63	106.4	103.6	100.77	98.265
114.59	115.97	117.7	119.67	121.59	123.31	124.97	127.04	128.81	130.46	132.09	133.39	134.08	134.47	135	135.66	136.56	137.75	138.93	140.36	141.93	143.63	144.89	145.48	146.38	147.68	149.21	150.88	152.52	154.19	155.55	157.06	158.82	160.7	162.41	164.84	167.7	171.04	174.45	178.25	181.97	185.84	189.33	192.96	195.92	198.93	201.99	205.42	208.32	210.6
21.678	28.531	35.389	42.469	49.336	56.289	62.693	68.477	74.215	80.026	86.364	92.667	99.309	105.68	112.08	118.36	124.67	131.01	137.74	143.99	149.98	154.83	160	164.91	170.4	175.95	181.9	188.12	194.87	201.98	208.93	215.58	221.86	228.18	234.66	241.56	248.15	254.13	259.64	265.19	271.15	276.92	282.72	288.55	295.42	302.63	310.04	316.91	323.43	329.68
326.18	328.14	331.09	334.24	338.04	342.35	346.76	351.27	355.79	360.34	364.85	369.34	373.59	377.89	382.24	386.85	391.29	395.63	399.8	403.91	407.95	411.97	415.7	419.07	421.74	424.44	427.4	431.26	435.56	440.01	444.3	448.92	454.03	458.34	461.96	464.72	468.11	471.33	474.04	476.23	477.85	479.68
615.77	609.71	603.5	596.84	589.23	581.44	574.15	567.13	560.15	553.37	546.93	540.76	535.05	529.21	523.15	516.08	508.88	501.59	494.35	487.02	479.53	472.11	464.77	457.75	451.45	445.31	439.18	432.43	425.82	419.3	412.99	407.06	401.55	394.95	387.41	379.2	372.11	365.46	359.01	352.29	345.54	338.68
90.189	88.401	86.139	83.691	80.421	76.789	73.506	70.59	67.973	65.374	62.98	60.8	58.641	55.705	52.512	49.376	46.941	44.603	42.502	40.787	39.891	39.32	38.798	37.739
628.11	625.89	623	618.61	614.14	609.84	605.71	601.74	598.1	594.51	591.03	587.52	583.87	580.56	577.39	574.55	571.71	569.37	567.97	566.5	564.12	561.12	557.76	554.82
171.22	178.17	185.12	191.77	198.59	205.46	212.3	218.87	225.53	232.43	239.28	245.9	251.99	257.86	263.38	268.98	274.64	280.65	286.73	292.97	299.23	305.6	312.16	318.75
351.29	347.39	343.51	339.78	336.34	332.84	328.88	324.47	320.33	316.01	311.54	306.51	301.32	296.15	291.21	286.5	282.04	277.58	273.29	268.88	264.6	259.73	255.32	250.85
461.64	455.02	448.58	442.18	435.75	429.2	422.9	417.08	411.74	406.72	401.75	396.54	391	384.93	378.36	371.47	364.66	358.08	351.89	345.94	340.32	334.9	329.75	324.63	319.14	313.26	307.58	302.06	296.42	290.12	283.26	276.2	269.12	262.19	255.06	247.57	239.73	232.06	224.71	217.82	211.24	205	198.87	192.71	186.61	180.62	174.83	168.83	162.78	156.67
362.12	366.64	371.2	375.56	380.39	385.32	390.65	395.82	401	406.19	411.51	416.77	422.06	427.31	432.1	436.62	441.03	445.64	450.17	454.7	459.4	464.54	469.79	474.94	479.44	483.4	487.2	490.87	494.74	498.65	502.59	506.25	509.31	511.86	514.36	516.97	519.98	523.03	526.25	529.46	532.55	535.51	538.29	541.04	544.34	548.32	552.88	557.04	560.81	564.26
423.09	426.54	430	432.83	435.04	436.69	437.9	439.23	440.71	442.11	443.75	445.77	448.09	450.09	451.56	453.34	455.57	458.05	459.99	461.25	462.08	462.92	463.76	464.55	465.09	465.52	465.81	466.69	467.71	469.34	470.78	471.89	472.23	472.13	472.02	471.92	471.81	471.71	471.6	471.5	471.39	471.57	471.83	472.7	473.93	475.63	477.08	478.15	478.81	479.26
265.24	272.22	279.07	285.41	291.55	297.27	302.89	308.58	314.58	320.59	326.57	333	339.63	346.26	352.49	358.77	365.12	371.51	378.16	385.15	392.49	399.82	407.16	414.88	422.68	430.65	438.35	445.9	453.36	460.56	467.83	475.13	482.64	490.24	497.84	505.43	513.03	520.62	528.22	535.81	543.41	550.59	557.82	564.98	572.34	579.51	586.48	593.29	599.82	606.26
322.47	326.03	330.96	335.88	341.02	346.39	352.02	357.34	361.9	366.41	371.58	377.09	382.77	388.58	392.75	397.25	401.43	407.76	413.23	418.35	422.38	427.34	432.81	438	443.09	448.39	455.28	461.06	466.41	470.65	475.31	480.02
630.65	626.74	622.82	618.45	614.28	609.95	605.15	600.66	596.26	592.61	588.14	583.01	578.14	572.98	568.78	564.88	561.75	558.31	554.56	550.44	546.43	541.87	537.56	532.93	528.83	524.24	519.89	515.77	512.43	509.01	506.05	503.15
268.65	262.29	255.5	248.62	242.21	235.76	229.04	222.58	216.43	210.9	205.61	200.2	194.73	188.75	182.83	177.19	172.11	167.61	163.21	159.06	154.16	148.71	142.92
147.95	148.26	148.61	148.82	148.76	148.72	149.01	149.62	150.21	150.88	151.51	152.01	152.42	153.19	154.36	156.07	157.73	159.06	160.17	161.16	162.52	163.25	164.01
233.54	229.55	224.7	219.85	215.98	212.09	209.28	204.95	200.21	194.23	190.53	185.7	180.17	173.28	167.84	164.17	159.5	154.31	147.66	142.1	136.82	131.52	126.52	121.75	117.18	112.38	107.53	102.68	97.836	92.989	88.142	83.295	78.448	73.601	68.754	63.907	59.06	54.213	49.366	44.519	39.672	36.324	31.997	27.231	20.548	15.708	11.576	8.1011	4.3841	0.98192
21.071	19.205	18.589	18.137	18.793	18.251	17.885	17.926	18.517	19.309	20.725	21.706	22.516	22.506	22.899	22.922	23.194	23.714	25.173	26.561	26.904	26.002	25.632	26.036	27.241	27.933	28.654	29.375	30.095	30.816	31.537	32.258	32.978	33.699	34.42	35.141	35.862	36.582	37.303	38.024	38.745	40.459	40.9	40.939	39.248	38.823	38.15	37.282	36.103	35.086
359.36	365.26	370.73	376.1	381.26	386.51	392.25	397.89	403.44	408.85	414.54	420.13	425.69	431.03	436.69	442.57	448.67	454.75	460.91	467.17	473.25	479.18
164.36	160.44	156.42	152.37	147.98	143.48	138.95	134.72	131.26	128.2	125.2	121.56	117.73	114.01	111.02	108.05	104.99	101.32	97.426	93.608	89.769	86.062
205.14	198.16	190.67	183.05	175.63	168.52	161.59	154.65	147.68	140.45	133.21	125.94	118.85	111.76	104.5	96.975	89.36	81.552	74.751	67.268	59.523	50.612	42.378	34.541	26.764	19.095	11.763	5.2437	-1.1604
633.17	631.85	629.87	627.79	626.06	624.54	622.96	621.31	619.38	617.31	615.24	613.63	612.55	611.78	611.36	611.12	611.12	611.24	611.6	611.8	611.77	611.64	611.67	611.89	611.58	611.24	610.52	610.08	609.54
468.77	465.51	461.87	457.92	454.14	450.69	447.93	445.04	441.47	437.16	433.52	429.9	426.54	423.55	420.44	416.65	411.7	407.12	403.77	400.73	397.16	393.11
490.62	493.68	497.64	502.4	507.44	512.58	517.75	522.73	527.21	531.61	535.66	539.71	543.54	547.11	551.78	556.44	561.31	565.69	570.64	575.89	580.9	585.54
118.72	114.3	110.06	105.79	102.73	99.038	95.525	91.922	88.63	85.203	82.005	78.915	76.081	73.61	71.126	68.446	66.239	64.476	62.887	60.858	58.306	56.02	53.104	50.04	46.377	42.85	39.44	35.995	33.146	30.468	28.295	25.793	23.583	21.436	19.529	17.622	15.715	13.807	11.9	9.4413	6.5044	3.7305	1.6847
449.58	449.37	449.86	450.16	450.93	450.93	450.77	450.1	449.07	448.06	447.14	446.67	446.01	444.36	442.74	442.38	441.64	439.79	436.41	433.96	432.28	430.72	429.27	427.55	425.33	422.7	420.26	418.17	416.06	413.92	410.95	408.13	404.82	401.88	398.54	395.2	391.86	388.52	385.18	382.22	378.25	374.57	370.78
96.234	95.325	94.797	94.333	93.535	93.283	92.786	92.67	92.114	91.655	91.057	90.288	89.01	87.71	85.899	84.347	82.74	81.493	80.244
80.294	85.734	90.945	95.51	100.19	105.92	112.1	119.38	125.87	131.95	136.73	141.94	147.38	153.05	158.61	164.36	170.56	176.43	182.06
82.431	83.828	85.003	86.709	87.971	88.646	89.096	89.948	91.224	92.401	94.762	98.28	102.98	107.39	111.25	114.93	118.19	121.44	124.35	127.06	129.9	132.4	134.99
100.69	97.268	93.202	89.141	85.09	81.199	77.508	73.834	69.998	66.036	61.31	55.781	49.725	44.715	40.525	36.986	33.047	28.739	23.633	18.627	13.364	8.2727	3.1211
311.71	312.35	312.33	312.84	313.89	315.68	317.46	319.09	320.55	321.34	322.34	323.55	325.37	327.19	329.1	331.28	333.51	335.31	337.07	338.49	340.26	341.61	343.48	345.46	347.43	349.28	350.33	351.19	352.12	353.33	354.36	355.05	354.97	355.15	355.15	355.43	355.52	355.65	356.22	356.37	356.64	356.22	356.14	355.69	355.56	355.36	355.62	356.47	357.64	358.46
15.841	20.722	25.639	30.797	35.903	41.354	46.928	52.444	58.015	63.254	68.104	72.623	77.004	81.77	86.088	90.377	94.535	98.522	103.76	109.22	115.25	119.72	124.53	130.03	135.68	140.98	145.34	150.47	156.11	161.6	166.94	171.67	176.53	181.04	184.99	188.56	191.98	195.52	199.76	203.93	208.25	212.76	216.94	221.11	226.21	232.98	239.14	244.45	248.72	253.62
158.47	164.06	169.45	173.15	175.76	179.58	184.25	190.02	195.35	200.55	206.38	212.49	218.64	223.38	227.14	230.59	234.56	239.62	245.06	250.09	253.71	257.18	262.37	269	275.84	281.79	287.24	292.49	296.82	301.12
244.59	242.07	240.39	240.51	240.31	239.63	238.78	238.22	237.63	236.61	235.79	235.15	235.05	235.07	235.65	236.47	237.48	237.91	238.17	238.46	238.7	238.83	238.92	239.04	239.66	240.19	240.65	240.75	240.77	241.08
337.63	342.23	346.29	350.55	354.84	358.82	362.72	366.42	369.9	373.24	376.79	380.62	384.6	388.65	392.86	396.81	400.6	404.02	407.53	411.12	414.97	418.72	422.57	426.43	430.44	434.19	437.82	441.72	445.77	449.9	454.14	458.37	462.71	466.75	470.8	474.55	477.76	480.85
229.36	229.57	229.47	229.66	229.81	229.54	228.82	228.03	227.76	228.45	229.51	230.71	231.91	232.9	233.65	234.25	235.32	237.24	239.67	242.44	245	247.14	248.85	250.39	251.91	253.85	256.14	259.1	262.68	266.54	270.71	274.48	278.51	282.26	286.16	289.98	293.84	297.54
9.5861	14.005	18.905	24.154	29.554	35.174	40.474	46.415	52.46	57.503	62.361	66.607	72.312	77.903	83.76	89.678	95.633	101.6	107.51	113.39	119.36	125.32	131.06	136.91	142.96	148.51	154.6	160.55	167.31	172.27	178.1	184.25	192.03	199.05	205.92	212.4	218.79	224.74	230.7	236.8	243.15	250.53	257.29	264.06	269.88	275.9	281.56	286.77	292.02	297.64
190.8	187.65	185.12	182.89	180.81	179.3	177.62	176.65	175.61	173.07	171.12	168.21	166.71	163.75	160.95	158.12	155.47	152.96	150.84	148.97	147.56	146.44	145.64	144.91	144.23	143.15	142.18	141.13	140.47	139.48	138.42	137.3	136.24	135.06	133.55	131.8	129.67	127.4	125.01	122.94	121.03	118.15	115.57	113.16	112.24	111.25	110.53	109.77	109.01	108.41
70.741	69.369	67.689	65.641	63.287	61.028	59.964	59.126	58.161	56.712	56.018	57.271	57.945	57.571	55.954	54.873	54.078	54.044	53.794	53.163	51.544	50.268	49.277	48.55	47.759	47.263	47.045	47.054	47.063	47.073	47.082	47.091	47.1	47.11	47.119	47.128	47.138	47.147	47.156	47.723	48.367
493.77	499.23	505.08	511.15	517.72	524.42	531.14	538.12	544.9	551.84	557.85	563.06	568.67	574.8	581.69	587.74	593.67	599.99	606.08	611.95	617.48	623.55	629.6	634.9	639.64	640.11	636.75	629.19	621.64	614.09	606.54	598.99	591.44	583.88	576.33	568.78	561.23	553.68	546.12	540.65	537.76
306.66	302.95	298.9	294.18	289.16	284.16	279.67	275.15	270.56	266.15	262.08	257.77	253.24	248.29	243.28	238.1	232.96	227.83	222.53	217.04	211.49	206.23	201.28	196.48	191.92	187.8	185	182.46
494.4	499.18	504.28	509.39	514.48	519.47	524.43	529.4	534.74	540.36	545.85	551.21	556.43	561.77	567.42	573.22	579.27	585.21	591.32	597.49	603.68	609.84	616.08	622.77	628.98	634.04	637.73	641.34
157.2	162.94	168.73	174.79	181.08	188.04	195.01	201.8	208.53	215.02	221.58	228.14	234.63	241.21	247.63	255.64	263.15	270.5	276.09	282.22	288.73	295.06	301.15	306.64	312.15	317.35	322.75	328.44	334.24	339.9	345.46	351.32	356.91	362.3	366.86	370.84	373.72	376.2	380.13	385.12	391.07	396.37	401.25	405.6	409.38	413.25	417.51	422.44	427.61	432.95
21.88	23.607	24.759	26.585	28.831	30.691	32.912	35.588	38.446	41.326	43.963	46.554	49.701	53.381	57.012	60.676	63.745	66.743	69.698	73.052	76.735	80.627	84.855	89.114	92.981	96.047	98.561	101.1	104.35	108.33	112.81	117.52	122.43	127.34	132.67	138.45	144.35	149.06	153.3	157.58	162.48	167.23	172.23	177.71	183.44	189.33	195.14	201.13	206.66	211.83
473.33	468.03	462.48	456.66	450.87	445.25	440.15	435.24	430.31	425.5	420.74	416.1	411.4	406.5	401.38	395.96	391.35	387.48	383.88
206.42	201.69	197.09	192.42	187.68	183.08	178.63	174.41	170.32	166.11	161.63	156.92	152.52	148.54	144.75	140.55	136.05	131.09	126.34
313.99	318.93	323.87	329.14	334.97	340.8	345.79	350.13	355.15	361.39	367.58	373.05	377.88	383.22	389.44	395.52	401.13	405.88	411.78	418.63	425.74	431.69	436.69	441.48	447.43	453.68	459.78	464.64	469.37	474.38
411.39	409.11	406.82	405.35	404	402.48	400.96	399.38	398.88	397.74	396.45	394.25	392.52	391.91	391.67	390.87	388.85	386.56	385.54	385.37	384.78	382.97	380.79	379.75	379.37	378.52	377.14	375.45	374.67	373.98
398.22	396.41	393.88	390.63	387.84	385.82	384.18	382.82	381.34	380	378.35	376.73	374.54	372.5	370.36	368.63	366.74	363.49	359.99	356.16
517.8	523.71	529.79	536.05	542.57	549.21	556.02	562.57	569.03	575.65	582.48	589.38	596.09	603.23	610.11	616.3	621.74	626.52	632.35	638.16
145.96	141.61	136.62	131.16	125.7	120.5	115.07	109.66	103.19	96.487	89.747	83.981	79.139	74.809	70.215	64.609	58.4	52.222	46.846	41.847	37.123	31.936	26.401	20.011	13.539	7.4868	3.188	-0.71936
7.9545	13.964	20.506	26.621	31.686	35.478	39.996	44.71	50.801	56.739	62.77	68.623	74.295	79.762	85.069	90.21	95.383	100.42	105.3	110.73	116.32	122.45	128.16	133.76	139.01	143.21	148.73	154.3
215.83	212.42	208.87	205.32	202.27	199.38	196.68	193.85	191.49	189.65	187.47	184.91	182.22	179.19	175.82	171.02	167.18	163.51	161.88	159.8	156.04	152.44	148.58	145.03	142.75	139.11	139.54	135.51	133.08	128.02	124.66	120.85	117.67	114.33	110.52	106.37	103.22	100.53	97.346	95.076	92.787	90.681	86.971	83.423	79.55	75.677	71.805	67.932	64.059	60.765
612.82	612.6	611.9	610.53	609.36	608.1	606.61	604.86	603.01	600.79	598.6	596.71	594.87	592.89	591.26	590.25	587.99	585.15	581.3	580.2	579.34	579.31	577.94	575.84	574.43	572.3	570.47	567.42	564.69	561.89	559.22	557	554.75	552.56	550.78	549.29	547.4	544.63	543	541.07	539.51	536.74	534.01	530.4	526.12	521.84	517.56	513.28	509	505.82
72.358	79.286	86.909	95.504	104.35	113.3	122.04	130.59	138.81	147	155.29	163.48	171.36	178.79	185.89	192.91	200.04	207.5	215.01	222.53	230.01	237.61	245.34	253.17	261.17	269.28	277.1	284.59	291.68	298.6	305.24	312.06	319.19	326.56	333.68	340.21	346.37	353.57	362.5	372.38	381.43	389.4	396.99	404.82	412.71	420.47	428.1	435.58	442.96	450.36
37.342	38.521	40.123	42.061	44.308	46.779	49.373	51.482	52.946	54.006	55.18	56.875	58.931	61.069	63.059	65.159	67.317	69.367	70.976	72.288	73.281	74.123	74.97	76.011	77.202	78.612	80.066	81.917	84.3	87.049	89.834	92.143	94.353	96.499	99.384	101.7	103.28	103.73	104.04	104.84	106.12	107.94	109.67	111.18	112.54	113.84	114.6	114.71	114.38	113.8
198.94	193.91	186.81	177.58	166.84	157.8	150.38	143.1	135.96	128.98	122.47	116.17	109.79	102.72	95.471	88.636	81.585	74.26	66.811	59.779	52.974	46.045	38.855	31.251	23.384	15.541	8.2009	0.97826
416.93	417.69	418.43	419.42	421.18	423.54	426.46	429.3	432.36	435.02	437.9	440.43	443.11	445.54	447.63	449.42	450.72	451.62	452.31	453.06	453.69	454.11	454.46	455.11	455.89	456.65	457.26	457.93
385.06	381.7	378.44	375.61	372.88	369.63	365.74	361.53	357.33	353.03	348.18	342.9	337.68	332.53	327.7	323.49	319.76	315.93	311.53	306.97	302.57	298.12	293.62	289.12	284.77	280.58	276.21	271.48	266.15	260.34	253.9	246.96	239.84	232.78	226.16	219.63	213.22	206.85	200.92	195.25	189.75	184.43	179.32	174.16	168.62	163.01	157.39	152.01	146.77	141.57
417.75	412.06	406.13	399.72	393.24	386.67	380.51	374.41	368.52	362.69	357.17	351.96	346.5	340.74	334.39	327.92	321.35	314.92	308.6	302.32	295.74	288.93	281.89	274.87	267.98	261.43	255.19	248.98	243.14	237.71	232.74	228.13	223.62	219.41	215.09	210.7	206.06	201.03	195.47	189.46	182.98	176.34	169.7	163.7	158.41	153.35	148.09	142.56	137.13	131.53
9.3187	12.254	14.914	17.198	18.995	20.392	21.698	23.037	25.062	27.52	30.216	32.593	34.932	37.377	40.363	43.555	47.069	50.605	54.04	57.519	61.186	65.041	67.653	68.875	69.201	70.067	71.678	74.318	77.954	82.219	86.767	91.341	95.873	100.1	103.98	108.11	112.38	117.2	122.07	126.77	130.89	134.92	139.28	143.76	147.55	150.52	152.99	155.4	157.97
308.8	302.29	295.29	287.35	279.05	270.85	262.94	255.12	247.47	240.01	232.56	225.06	217.52	210.24	203.03	196.04	189.31	183.07	177	170.85	164.62	158.4	151.97	145.17	138.06	131.05	124.22	118.04	112.5	107.26	101.95	96.459	91.01	85.601	80.315	75.119	69.78	64.283	58.689	53.035	47.442	41.646	35.649	29.338	22.952	16.82	11.197	6.0799	1.0574
166.74	170.03	173.22	177.06	181.23	185.57	189.46	193.41	197.56	201.86	206.35	210.62	214.54	218.37	222.09	227.13	231.97	236.29	239.42	242.61	246.34	250	253.75	257.63	261.81	266.28	270.96	275.71	280.31	284.88	289.52	294.37	299.21	304.05	308.89	313.74	318.73	323.69	328.15	331.98	335.63	339.55	343.98	348.9	353.62	357.46	360.15	362.95
568.07	565.02	563.06	561.92	560.66	559.17	557.36	555.72	554.31	552.84	551.39	549.83	548.51	547.94	547.32	546.67	545.08	543.7	542.52	541.6	540.7	540	539.46	538.83	537.47	536.36	535.62	535.11	534.24	533.14	532.21	531.4	530.59	529.77	528.96	528.14	527.41	526.89	526.1	525.22	523.87	523.24	523.02	523.63	524.07	524.14	523.96	523.68
230.91	226.01	221.12	216.34	211.65	207.08	202.81	198.63	194.28	189.79	185.5	181.44	177.7	174.49	171.38	168.12	164.84	161.97	159.62	157.07	153.82	149.82	145.39	140.95	136.52	132.08	127.64	123.21	118.77	114.17	109.68	105.38	101.02	96.35	91.513	86.929	82.637	78.201	73.785	69.385	65.233	61.328	57.369	53.572	49.867	46.27	42.354	37.123	31.012	25.159
178.7	173.53	168.95	164.73	160.75	156.61	152.46	148.37	144.51	141.11	137.7	134.3	130.54	127.11	123.57	120.25	116.54	112.89	109.26	105.65	102.28	98.956	95.825	92.693	89.562	86.43	83.299	80.167	77.036	73.808	70.481	67.488	64.919	62.758	60.375	57.747	54.853	52.011	49.435	46.947	44.58	42.156	39.666	36.897	33.753	30.976	28.81	28.425	28.426	28.031
242.13	247.49	252.18	257.46	263.55	269.51	275.96	281.91	287.66	292.75	297.97	303.47	308.9	314.48	320.22	325.78	331.48	337	342.39	347.23	351.96	356.47	361.15	365.81	371.12	376.78	382.91	388.97	394.68	400.29	406.32	412.95	419.41	425.73	431.91	438.12	444.04	450.09	456.59	463.08	469	474.51
389.75	386.45	383.7	380.92	378.59	376.78	375.62	374.45	373.48	371.99	370.18	368.23	366.36	364.9	363.93	363.27	362.76	361.91	361.09	360.1	359.11	358.58	357.83	357.13	356.64	356.72	356.17	355.33	355.16	355.26	355.47	354.98	354.38	353.71	352.68	351.67	350.03	348.22	346.41	344.38	343.55	343.02
29.414	28.238	26.811	25.241	23.846	22.591	21.718	21.124	20.666	20.239	19.888	19.468	18.467	17.06	15.978	15.377	15.385	15.345	15.43	15.924	17.096	18.294	18.985
556.62	549.49	542.25	535.06	528.01	520.7	513.17	505.74	498.5	491.51	484.72	478.44	472.24	465.74	458.72	451.85	445.07	438.45	431.96	425.59	418.73	411.39	403.94
171.48	167.67	164.51	161.97	158.75	155.37	152.1	149.61	147	143.95	140.64	138	135.57	133.87	129.98	126.13	121.78	119.36	117.24	115.21	113.36	111.67	110.24	108.83	106.78	104.38	102.15	100.5	98.692	96.044	92.968	89.91	87.167	84.682	82.198	79.869	77.311	74.867	72.102	69.105	65.857	62.762	59.854	56.809	53.56	50.394	47.641	45.178	42.914	40.996
132.87	137.78	142.3	146.5	151.71	156.67	161.25	164.9	169.25	174.13	178.95	183.47	187.82	194.02	201.09	208.54	214.31	219.48	224.86	230.72	236.53	241.79	246.93	252.33	258.24	264.2	270.26	276.13	281.94	287.99	294.25	300.68	306.78	312.46	317.87	323.52	329.8	336.45	343.76	351.31	359.08	366.05	372.68	379.62	386.2	392.21	396.8	402.09	407.99	414.92
11.595	11.656	11.302	10.476	9.5019	9.0393	8.8048	8.2668	7.4478	6.4778	5.5451	4.7208	4.1063	3.8183	3.8795	4.3311	5.2288	5.8648	5.945	5.3953	4.8414	4.4878	4.3573	3.9501	3.5124	2.9122	2.5763	2.3282	2.3092	2.2878	2.2767
219.1	212.26	205.52	198.33	191.2	184.16	177.03	169.75	162.1	154.42	146.54	138.75	131.44	124.65	118.26	111.66	104.77	97.484	89.861	82.446	75.125	67.831	60.271	52.639	45.049	37.326	29.358	21.118	13.01	5.7955	-0.87167
185.43	183.92	182.1	180.22	178.42	176.78	175.58	175.09	175.17	175.37	175.35	175.07	174.62	174.14	173.58	172.68	171.5	170.12	169.32	168.92	169.01	169.44	170.4	171.71	172.95	173.75	174.32	174.68	174.91	175.03	174.42	173.49	172.37	172.04	172.38	173.3	174.77	176.44	178	179.33	180.7	182.2	183.67	185.06	186.44	187.9	189.41	190.92	192.44	193.95
75.594	82.459	89.669	96.943	104.04	111.17	118.55	126.33	134.13	141.61	148.99	156.72	164.93	173.25	181.35	189.4	197.23	204.77	212.35	220.07	228.13	235.39	241.9	248.02	254.68	261.96	269.3	276.41	283.65	290.93	297.68	304.05	310.51	317.77	325.3	332.6	339.64	346.47	353.25	360.19	367.06	373.89	380.52	387.13	393.97	401.04	408.29	415.54	422.78	430.03
302.12	302.31	302.91	303.36	304.09	304.73	305.74	307.03	307.9	308.97	309.7	310.91	311.91	313.48	315.18	316.61	317.67	318.53	319.07	319.81	320.27	321.47	322.24	323.28	324.52	325.81	326.59	326.74	327.55	328.43	329.42	329.89	330.57	331.77	333.35	335.59	337.91	340.07	341.83	343.09	344.84	346.55	348.46	350.02	351.22	352.36	353.53	355.17	356.32	357.24
4.4888	6.6745	9.5978	13.436	18.357	23.723	29.187	34.098	38.651	42.925	47.613	51.952	56.086	59.698	63.406	67.876	72.816	78.274	83.312	87.98	92.44	96.816	101.51	105.77	109.7	113.19	117.24	122	126.9	131.25	134.91	138.51	142.37	146.71	151	155.12	159.27	163.53	168.12	172.68	177.47	182.13	186.67	190.95	195.13	199.26	203.36	207.44	211.61	215.82
55.891	54.663	52.9	51.088	49.603	48.536	47.519	47.04	47.681	48.897	50.27	51.167	51.755	51.839	51.735	51.566	51.596	52.167	53.117	54.204	55.46	56.924	58.398	59.756	61.448	63.532	65.456	66.878
144.48	140.18	135.95	130.81	124.82	118.36	111.92	105.55	99.798	94.187	88.914	83.514	78.336	73.066	67.551	61.894	56.111	50.762	45.682	40.779	35.584	30.208	24.962	19.982	15.352	10.669	6.4155	2.0423
189	183.67	178.59	174.19	169.78	165.39	160.02	154.61	149.1	143.93	138.54	132.89	127.06	121.6	116.74	111.96	107.3	102.54	97.818	93.305	88.72	84.298	79.411	74.322	69.061	64.038	58.807	53.399	48.127	43.121	38.065	32.771	27.888	23.78	19.668	14.106	8.9016	3.7697
477.2	474.64	472.78	471.01	469.53	468.18	466.52	464.37	461.35	458.51	456.03	453.91	451.9	449.96	448.32	446.61	444.73	442.47	440.13	437.87	435.87	434.09	432.22	429.95	427.35	424.59	422.12	419.9	417.64	415.02	412.7	410.54	409.29	406.51	402.86	400.93	398.08	395.91
16.811	21.954	27.562	33.149	38.387	43.131	47.963	52.38	56.974	61.318	65.892	69.281	72.904	76.782	81.455	85.983	90.257	94.457	98.57	102.56	106.35	109.75	112.91	116.09	119.64	123.67	127.82	131.96	135.51	138.94	142.42	147.21	152.49	158.16	163.39	168.39	173.13	177.93	182.73	187.41	191.91	196.59	200.95	204.86	208.18	211.34	214.92	219.45	224.83	231.07
111.78	112.02	111.95	111.56	111.26	111.06	111.01	110.91	110.51	109.88	108.71	107.62	106.5	104.93	102.76	99.916	97.539	95.584	94.083	92.392	90.627	88.912	87.035	85.092	83.16	81.705	80.295	78.611	77.597	77.195	76.945	75.312	72.995	71.057	70.445	70.771	71.567	72.4	73.035	73.923	75.077	76.522	78.046	79.521	81.057	82.35	83.66	85.225	86.978	89.528
50.574	49.825	48.998	48.296	47.017	45.542	43.431	41.345	38.803	36.825	35.09	32.829	31.042	29.53	29.264	28.257	27.305	26.265	25.868	24.964	24.402	23.343	22.892	22.623	22.443	21.898	20.925	19.823	18.739	17.806	17.376	17.172	16.649	16.058	15.105	14.729	13.813	13.234	12.231	11.497	10.417	9.466	8.4993	6.927	5.1545
493.87	491.32	487.7	484.19	479.64	475.37	471.54	468.73	467.2	465.1	463.14	459.88	457.18	453.91	450.52	446.26	441.93	437.44	433.54	430.11	426.78	423.38	420.03	417.42	415.75	413.58	410.44	406.54	402.4	398.88	394.64	390.72	386.3	382.29	377.72	372.99	368.44	364.39	361.36	357.88	355.24	351.52	348.14	344.03	340.49
433.77	426.46	419.22	412.77	406.85	401.13	395.18	388.78	382.21	375.54	369.24	363.27	357.98	352.77	348.22	343.62	339.6	335.33	331.13	326.1	320.58	314.68	308.89	303.25	297.63	291.78	285.91	280.28	274.97
457.93	456.03	454.47	452.23	449.47	446.58	443.49	440.41	436.72	432.94	428.32	423.79	418.98	414.74	410.41	406.03	401.99	397.98	394.79	391.27	388.26	384.93	381.41	377.32	373.17	369.45	365.99	362.36	358.53
202.06	206.22	210.12	213.95	217.61	220.94	223.64	225.99	228.06	229.96	231.33	233.8	237.1	241.6	245.45	248.58	251.17	253.16	255	257.02	257.49	258.54	260.21	264.74	269.5	273.8	277.64	281.35	284.98	288.45	291.95	295.58	299.21	302.57	305.35	307.58	309.74	312.71	316.21	319.79	323.21	326.7	330.24
601.99	599.43	596.01	592.27	588.57	585.04	581.71	578.58	575.75	572.77	569.97	567.17	564.77	562.07	559.59	556.92	554.08	550.67	547.14	543.85	539.7	535.05	530.31	526.83	524.12	521.62	518.75	515.71	512.37	508.97	505.4	501.78	498.15	494.56	490.93	487.21	483.53	480.19	477.01	473.8	470.57	467.53	464.56
321.78	316.29	311.39	307.31	304.08	300.74	297.56	294.82	292.04	288.71	285.32	281.85	277.97	275.35	271.95	269.91	265.4	261.81	258.2	255.43	251.7	248.79	245.73	242.64	238.23	232.9	228.06	222.79	218.95	215.06	210.54	205.87	202.26	199.7	197.36	196.28	195.88	195.2	193.9	193.34	193.45	192.6	191.64	191.46	191.55	190.52	189.56	189.63	189.46	188.45
60.306	60.998	61.247	61.307	61.95	62.914	63.04	63.449	64.457	65.137	65.118	65.328	65.441	65.088	64.853	65.191	65.244	64.268	63.947	64.257	64.265	64.613	65.675	66.586	66.631	66.993	67.38	66.702	65.263	65.129	65.353	64.768	64.062	64.18	64.448	64.093	64.091	64.238	63.959	63.399	63.858	64.904	65.486	66.078	67.362	68.471	69.179	70.046	71.403	72.621
467.37	467.15	466.92	466.83	467.16	467.43	467.86	468.08	468.54	469.02	469.5	469.88	470.13	470.73	471.36	472.14	473.07	474.16	475.69	477.18	478.37	479.04	479.34	479.68	480.1
199.04	202.78	207.21	212.31	217.92	223.47	228.89	234.25	239.27	244.12	249.05	254.32	259.77	265.14	270.43	275.82	280.99	285.58	289.73	293.8	297.82	301.87	305.66	310.17	314.69
477.94	476.9	475	472.51	469.76	467.25	464.53	461.93	459.27	456.82	454.2	451.22	447.99	444.86	441.95	439.19	436.07	432.63	429.26	426.02	423.64	421.4	419.43	417.38	415.36	413.09	410.28	407.52	404.43	401	396.81	392.13	387.26	382.26	377.23	372.19	367.9	364.23	360.47	355.98	351.5	347.52	344.07	340.66	337.5	334.35	331.13	327.5	323.48	320.1
[truncated: 1,475 more rows]
[truncated: 161 more columns]
