# Supplementary material for: Novel Methods for Analysing Bacterial Tracks Reveal Persistence in Rhodobacter sphaeroides
Source: PLoS Comput Biol. 2013 Oct 24;9(10):e1003276. doi: 10.1371/journal.pcbi.1003276 (PMC3812076; doi:10.1371/journal.pcbi.1003276)
Supplement: Software S1 — Zipped folder containing Python implementation of the analysis method described in this study, together with experimental data. Details for how to install the software is given in the doc subfolder, while a thoroughly documented example of how to run the code is provided in the file usage_example.py. Further documentation of this software is provided online at http://www.2020science.net/software/bacterial-motility-analysis-tool. (ZIP) [file pcbi.1003276.s013.zip › software_dist_v0/data/wt.csv]

461.98	456.94	451.05	445.18	439.83	436.33	432.59	429.54	426.45	422.98	418.58	412.75	408.86	403.86	398.8	395.07	393.42	393.91	393.34	391.06	386.02	381.73	378.83	378.29	377.22	375.61	371.58	366.6	361.53	358.26	355.64	354.37	353.26	349.68	345.23	340.33	337.25
70.212	70.506	70.676	71.17	71.602	72.93	73.899	74.555	73.644	72.173	70.863	71.545	72.75	73.697	73.76	73.754	73.553	72.128	70.111	67.523	64.078	60.631	58.075	56.877	56.092	53.711	50.482	46.282	42.542	38.625	34.63	32.147	30.043	27.074	23.136	19.191	16.419
433.11	430.27	428.04	426.21	421.47	415.41	408.73	402.01	395.3	388.53	381.98	375.8	371.29	367.87	363.4	356.92	349.31	343.56	338.31	334.37	329.15	324.17	317.96	311.46	305.14	298.98	293.01	286.57
4.5406	5.3812	6.2604	7.3134	8.0889	8.9773	9.8164	11.026	13.312	15.609	17.215	17.828	19.17	21.665	22.576	22.229	19.278	17.504	13.878	12.448	10.281	9.8116	8.0531	6.1595	3.9762	3.3048	2.7891	2.6074
194.26	188.85	182.09	177.43	174.57	172.32	170.39	169.13	167.91	167.65	166.82	167.1	167.76	167.63	165.35	162.17	158.89	156.34	153.69	151.72	149.25	147.28	145.29	143.57	141.27	137.46	135.21	135.1	137.32	138.39	136.95	134.86	133.51	132.3	129.06	125.52	125.45	127.71	129.7	127.1	121.14	114.43	108.05	102.99	98.455	93.313	88.382	83.866	79.516	75.317
503.32	503.37	504.11	504.19	502.99	503.07	502.84	501.86	499.15	497.27	498.34	497.69	495.47	492.14	489.98	487.08	483.36	481.5	479.05	478.59	474.5	471.61	467.65	465.64	464.35	462.87	461.5	460.13	459.27	457.61	455.54	452.85	451.24	449.82	448.83	447.81	447.49	448.06	448.68	448.41	446.77	444.64	442.78	441.12	439.56	437.97	436.28	434.46	432.75	431.09
300.52	303.61	306.31	309.77	313.48	317.31	322.4	330.34	338.99	346.57	349.71	351.89	355.12	362.01	369.9	376.82	382.99	388.67	393.78	398.77	404.03	409.68	416.2	423.39	429	433.65
276.29	273.82	271.2	268.56	265.4	262.12	261.01	259.92	259.57	257.93	257.11	256.65	255.94	255.12	254.16	253.41	252.68	251.95	251.79	252.15	252.82	253.17	253.15	252.85	251.93	250.9
458.95	450.92	443.17	435.67	428.8	422.59	417.94	414.3	410.6	407.67	406.34	406.92	408.03	409.45	411.7	413.35	414.54	414.74	415.12	415.29	415.35	417.33	419.97	422.38	423.08	423.21	422.87	421.67	419.6	417.61	415.88	414.55	413.23	411.97	411.32	411.28	411.78	411.63	410.79	408.9	406.41	403.11	399.58	396.36	393.77	391.25	388.12	384.27	379.72	374.77
112.57	115.64	118.59	121.5	124.3	126.84	129.34	131.86	135.04	137.65	139.78	140.77	141.18	141.25	140.88	140.53	140.02	139.66	139.76	139.98	140.49	140.22	140.02	141.58	145.89	152.52	160.38	168.69	177.55	186.42	195.61	204.63	213.1	221.06	228.03	234.03	239.98	246.65	254.66	263.01	271.61	280.27	288.94	297.31	304.75	312.01	319.28	327.11	334.91	342.59
234.89	237.33	239.1	241.42	244.53	248.01	251.23	253.61	255.63	257.61	259.58	261.7	263.31	264.57	264.98	264.47	264.03	263.34	262.97	262.62	262.22	262.01	261.51	261.31	260.95	260.14	259.4	258.92	259.89	260.75	260.84	258.93	256	252.68	249.27	245.71	241.57	236.95	232.03	227.99	224.45	220.84	216.28	210.76	204.99	199.63	194.91	190.51	186.12	182.03
459.77	458.03	456.13	453.99	451.95	449.64	446.96	444.2	442.61	441.82	441.22	439.51	437.78	436.07	435.7	435.76	436.29	436.8	437.38	437.8	437.89	437.44	437.18	437.11	437.6	438.21	438.78	438.99	439.12	440.15	441.26	441.03	437.64	431.76	424.76	417.57	410.61	403.64	396.77	390.77	385.14	379.79	373.98	367.82	361.28	354.38	347.35	339.96	332.25	324.58
162.46	157.2	150.81	143.86	137.26	131.71	126.69	121.82	116.91	113.25	108.81	103.91	97.4	90.935	83.699	75.731	68.574	64.285	60.685	56.634	50.179	43.304	36.804	30.675	25.141	18.567	12.044	6.1233	0.89628
22.689	28.055	33.429	39.046	44.627	49.248	52.999	56.272	59.805	62.693	64.762	66.987	70.173	74.626	79.036	83.48	87.197	90.337	93.348	96.13	98.728	101.16	103.3	105.73	108	110.95	113.57	115.74	117.55
478.06	477.72	476.88	475.85	474.69	473.56	472.98	472.74	472.14	470.43	468.84	467.19	465.96	464.58	463.87	463.45	462.95	460.85	457.32	452.38	447.43	442.49	437.85	433.83	430.32	426.59	422.15	417.09	412.13	407.54	402.38	396.91	392.85	390.76	389.12	386.92	383.91	380.9	377.1	373.16	369.54	366.38	363.6	360.91	358.26	355.46
632.27	625.96	619.86	614.15	609.42	605.77	603.92	603.8	604.66	605.14	604.36	603.28	603.11	604.68	606.49	607.3	607.31	608.04	609.8	612.24	614.69	617.13	619.9	622.84	625.52	628.11	630.06	631.34	631.55	631.51	631.7	632.34	632.64	632.72	632.57	632.71	633.16	633.14	632.78	631.97	630.79	629.28	627.79	627.13	626.98	626.83
245.89	242.07	239.22	236.47	233.72	230.57	227.33	225.21	224.03	223.95	223.63	223.37	222.85	222.78	223.13	223.78	224.37	224.61	224.33	223.68	222.94	222.29	221.77	221.39	221.42	221.11	220.41	219.61	219.07	218.88	220.41	224.37	230.81	237.6	244.45	251.04	257.79	264.87	272.61	280.72	287.99	294.49	301.16	309.12	318	326.87	335.39	343.29	350.63	357.94
401.08	404.29	407.05	409.49	411.61	413.74	415.9	417.97	419.91	421.35	422.7	423.23	423.47	423.09	422.68	422.01	421.87	421.86	422.34	422.49	422.93	423.45	423.96	424.67	425.31	425.55	425.38	425.04	423.82	420.97	416.61	413.59	413.1	414.22	415.27	415.82	416.44	417.1	417.17	416.74	416.68	417.17	418	418.41	418.71	419.45	420.92	422.95	425.67	428.95
436.43	432.54	428.89	425.75	423.28	420.81	418.34	416.61	415.5	414.67	414.28	414.08	413.47	412.23	410.58	408.87	407.12	405.46	404.02	402.76	401.48	400.17	398.75	397.37	395.36	392.67	389.45	385.7	382.05	377.45	373.32	369.04
410.42	418.19	426.2	434.56	443.37	451.5	459.75	468.58	477.87	486.44	493.93	501.21	508.19	514.93	521.44	527.65	533.74	539.79	545.98	552.16	558.5	565.22	572.58	580.39	588.6	597.04	605.38	613.38	621.08	627.42	633.23	638.61
351.3	349.41	347.76	346.1	343.97	341.52	338.7	336.4	334.92	334.35	333.91	333.42	332.84	332.5	332.25	332.05	332.5	333.54	334.93	335.17	334.26	332.6	330.93	329.85	330.43	331.72	332.95	332.95	332.82	332.66	332.69	332.75	332.96	333.2	333.79	335.69	338.01	338.8	337.15	334.35	331.95	329.2	325.32	321.36	318.02	316.54	316.2	316.18	315.16	312.91
11.987	17.206	23.545	30.311	36.654	42.557	48.189	54.251	60.772	67.737	74.785	82.149	89.694	97.427	104.87	112.07	118.97	125.97	132.98	139.89	146.7	153.41	160.12	166.75	173.01	179.02	184.99	191.69	199.09	206.96	214.94	222.75	230.39	237.76	244.86	252.11	259.25	266.56	273.78	281.29	289.14	297.04	305.18	313.31	321.68	329.39	337.07	344.61	352.5	360.23
317.39	323.36	329.05	334.08	340.65	348.63	357.57	364.16	368.11	369.86	372.67	376.68	381.76	388.82	395.16	400.79	403.44	406.11	408.7	411.21	413.33	414.52	416.95	419.6	424.24	428.3	431.84	433.82	435.68	438.96	443.04	447.13	450.94	454.61	458.46	462.88	467.16	471.3	474.35	477.28	480.15
110.42	112.56	114.71	116.91	119.99	123.93	128.13	131.07	132.33	132.97	134	136.25	139.48	144.44	149.45	154.28	157.81	161.9	166.79	173.08	179.89	187.2	194.7	202.6	210.32	217.63	223.8	229.19	234.52	239.92	245.83	251.18	256.86	262.19	269.17	275.77	281.94	286.44	290.8	295.4	299.82
241.35	239.24	238.32	235.47	230.44	223.83	218.25	213.84	211.11	209.82	209.51	208.39	207.56	206.97	207.03	206.4	205.6	203.77	201	197.38	194.57	192.35	190.53	188.42	186.04	183.78	181.72	179.96	178.28	176.77	175.53	174.45	173.83	173.52	173.6	173.77	173.89	173.99	174.19	174.34	174.4	171.55	168.33
200.32	202.85	206.05	208.95	211.46	213.68	216.32	219.46	222.7	226.25	229.27	231.93	234.3	236.3	238.41	240.53	243.75	247.05	250.74	253.7	256.72	259.41	262.55	265.8	269.66	274.26	279.37	284.24	288.97	293.73	298.67	303.54	307.71	311.53	315.02	318.82	323.39	327.22	330.84	333.79	337.42	338.89	340.15
7.7693	8.914	10.193	11.673	13.511	14.067	14.441	14.727	14.972	14.197	12.63	11.063	9.4961	7.929	6.3619	4.7948	4.2381	4.063	5.4809	6.4029	7.6582	6.8799	5.1468	3.3439	2.4059	2.6061	3.5544	4.5215	5.4508	5.3809	5.6211	5.5371	5.5555	5.3483	4.8812	4.468	4.4698	4.6779	4.4904	4.2696	4.0927	4.6416	4.8046	5.4173	5.9397	6.1173	6.0519
13.962	16.692	20.202	25.855	31.118	35.68	38.744	42.267	49.17	59.518	73.353	87.188	101.02	114.86	128.69	142.53	149.25	150.39	144.75	139.45	133.62	131.18	132.14	135.5	137.82	139.11	139.95	142.44	145.22	146.77	146.94	146.73	147.6	148.23	148.41	147.87	147.25	146.96	147.33	148.29	149.5	150.77	151.38	152.53	153.6	154.94	155.62
36.66	36.618	38.584	38.742	40.141	40.33	42.41	40.366	37.145	36.845	38.366	41.906	40.863	42.176	43.403	46.834	50.758	54.566	57.708	60.592	61.603	61.909	61.606	63.507	65.844	68.831	71.308	73.601	75.526	78.715	80.256	80.727	79.242	78.179	77.468	76.851	77.126	77.448	77.043	77.213	77.919	79.271	79.564	80.04	80.992	82.174	82.889	82.962	83.146	83.594
112.49	116.71	122.45	128.16	135.01	139.79	144.84	147.75	150.83	153.57	156.15	161.89	166.32	171.03	173.48	176.43	180.03	181.61	185.13	188.45	195.21	199.83	204.64	207.75	211.26	214.29	216.87	219.76	223.33	226.91	228.91	229.03	228.25	228.08	228.3	228.46	227.95	227.13	226	225.63	225.73	226.6	227.24	228.38	228.99	229.28	228.94	229.59	230.98	232.36
300.37	299.01	297.05	295.06	293.09	291.01	288.97	286.49	283.71	280.63	278.08	275.62	273.35	270.47	266.92	262.79	258.98	255.66	252.52	249.02	245.22	241.42	237.62	233.83	230.03	226.23	222.43	218.52	214.96	211.78	208.65	205.03	201.07	196.89	192.01	185.65	179.32	173.94	170.08	167.71	165.97	164.11	161.01	156.86	152.87	149.32	146.61	144.23	141.85	139.47
220.91	225.64	230.61	236.82	243.87	251.59	258.85	265.65	271.57	277.02	282.21	287.36	292.58	297.73	302.88	308.05	314	320.02	325.54	329.9	333.66	337.43	341.19	344.96	348.72	352.49	356.25	359.54	363.23	367.15	371.78	376.33	380.37	384.3	388.03	392.49	397.3	402.19	407.28	411.87	416.38	420.61	424.9	429.88	434.71	439.36	443	446.25	449.49	452.74
65.572	64.331	61.473	56.488	53.857	50.808	49.273	45.06	41.559	38.497	35.283	32.361	29.984	28.604	27.036	24.806	24.487	24.855	25.263	25.258	25.244	25.816	24.134	23.468	23.73	26.369	25.471	23.212	21.018	21.069	21.176	20.702	20.087	19.561	18.353	17.925	18.497	19.465	19.238	18.612	18.532	18.44	18.238	17.345	16.718	15.524	15.632	15.965	16.947	17.712
167.51	164.52	158.64	151.19	144.9	142.2	140.21	136.37	131.66	125.84	120.58	114.24	109.62	106.68	105.83	106.99	108.58	110.13	109.78	109.9	110.2	111.09	112.85	113.2	112.86	110.79	110.16	108.87	107.53	105.64	105.25	105.96	106.99	108.22	109.32	110.7	111.51	112.08	112.27	112.62	112.96	113.02	113.24	113.39	114.54	115.67	116.37	116.01	115.46	115.04
334.15	328.77	323.57	317.85	311.44	304.59	297.67	290.89	283.8	276.64	269.25	261.61	253.8	245.81	238.26	230.54	222.98	215.42	208.26	201.32	194.54	187.62
620.38	621.1	621.93	623.25	624.79	626.29	627.21	627.59	627.57	627.18	626.48	625.57	624.62	623.63	622.28	620.72	619.14	617.91	616.39	614.54	612.95	611.67
406.61	404.9	404.34	404.98	405.97	405.37	407.89	412.44	418	422.3	425.81	427.65	429.06	431.35	435.89	439.39	443.98	448.64	453.02	454.14	452.52	451.29	449.95	451.06	453.5	455.43	457.18	458.75	460.77	461.11	461.46	462.45	463.3	464.42	464.61	464.66	464.64	465.02	466.55	467.29	468.56	469.11	469.93	471.46	473.92	476.45
213.53	209.98	205.11	200.3	197.2	194.61	192.63	189.54	185.83	181.38	176.53	171.42	166.41	162.14	158.4	154.95	151.1	146.88	143.24	141.44	141.65	142.49	143.47	142.88	142.03	139.8	138.44	137.45	137.18	137.86	137.58	137.47	138.62	139.99	140.79	139.14	138.11	137.59	138.5	139.1	140.02	139.41	138.92	138.18	139.09	140.1
253.33	257.16	259.26	261.28	262.82	266.41	270.66	274.18	276.78	278.66	283.22	288.77	297.65	304.86	312.15	315.02	317.31	318.96	323.28	328.53	333.51	337.28	340.64	344.88	350.03	355.28	360.07	364.69	369.55	374.24	377.99	381.19	383.87	387.14	390.5	393.32	395.35	397.14	399.33	401.61	403.2	404.73	406.29	407.92	409.25	410.1	410.79	411.3	412.08	412.99
634.44	634	633.98	634.2	634.66	633.97	633.03	632.29	632.18	632.62	632.99	633.59	633.94	634.26	634.66	634.67	634.6	633.6	632.02	629.84	628.07	626.85	626.27	625.87	625.88	625.83	625.64	625.01	624.31	623.58	623.11	622.5	621.79	620.65	619.56	618.8	618.41	618.3	618.27	617.67	616.86	616.04	615.6	615.36	614.93	614.3	614.16	614.33	614.94	614.81
162.92	163.1	162.42	162.18	162.36	164.58	166.33	168.16	167.48	166.81	169.38	172.4	178.22	182.84	187.45	188.34	189.04	191.49	196.7	202	206.38	211.23	215.76	221.06	225.9	230.22	234.76	239.22	244.21	248.55	252.37	255.64	259.35	263.01	267.84	273.44	278.73	283.92	288.8	294.51	301.08	307.42	314.51	320.92	327.59	333.53	338.23	342.52	347.19	352.76
45.591	47.879	49.776	49.727	48.508	50.667	55.377	60.285	60.187	59.58	60.926	63.073	65.995	66.74	68.751	69.004	70.053	69.942	70.565	69.726	69.333	68.104	66.748	65.429	64.424	63.65	62.859	61.598	60.637	58.964	57.486	55.4	53.689	51.733	49.91	47.572	45.348	43.558	41.353	39.287	36.818	34.874	33.138	31.44	29.84	28.197	26.06	23.807	21.165	18.581
452.73	452.63	451.83	451.29	448.8	447.61	446.46	446.02	447.09	448.44	448.5	446.66	444.93	443.89	443.47	443.28	443.19	443.24	445.1	445.89	446.28	444.72	445.93	446.64	448.6	448.08	448.39	447.36	446.94	446.21	446.3	446.79	447.14	446.72	447.38	453.19	455.89	459.1	457.01	458.14	457.89	459.08	460.73	462.67	467.71	472.25	476.13	476.25	475.71	474.43
173.19	171.42	168.64	165.59	161.75	158.91	156.29	154.28	152.16	149.76	146.12	142.23	138.67	135.91	133.35	130.57	127.63	124.82	121.98	118.99	115.86	113.03	111	108.79	105.46	101.26	96.768	93.425	90.136	87.576	84.647	81.184	76.63	72.014	68.193	65.566	62.461	59.494	56.045	53.306	50.381	47.631	44.891	42.685	39.017	35.376	31.263	28.479	26.945	25.577
436.37	436.8	437.15	437.51	437.86	438.22	438.57	439.19	440.12	441.13	441.97	442.76	443.7	444.97	445.25	444.67	443.39	442.77	442.4	442	442.14	442.39	442.44	441.61	440.62	439.77	439.19	438.57	438.3	437.94	437.87	437.49	437.29	436.94	436.82	436.65	436.22	435.85	435.56	435.83	436.07	436.48	436.97	437.54	437.91	439.31	441.92	444.69	445.15	443.91
138.19	138.29	137.39	136.49	135.59	134.69	133.79	133.47	133.64	134.23	134.65	134.85	135.02	137.4	140.13	144	145.79	147.71	148.62	149.52	150.28	150.77	150.67	150.02	149.26	148.43	148.19	147.39	146.72	145.63	145.36	144.74	143.87	143.72	143.38	142.44	140.9	140.19	140.53	140.54	140.57	140.52	140.44	140.02	139.61	138.37	136.48	134.76	132.08	128.04
465.15	465.05	466.31	467.81	470.65	472.37	473.07	472.66	472.04	471.87	472.32	472.65	472.81	472.92	472.46	472.26	471.76	471.18	468.15	463.97	458.18	454.66	452.89	452.81	451.17	447.51	441.44	435.43	429.99	426.51	424.2	422.05
61.206	60.614	60.808	61.196	61.998	62.857	64.625	67.126	68.728	69.501	69.193	68.969	69.145	69.356	72.04	76.171	82.426	88.415	94.167	98.77	102.89	108.07	113.94	120.22	125.65	130.72	135.43	139.96	145.32	151.05	157.14	162.72
173.36	169.64	166.82	163.33	161.29	158.49	155.69	152.89	150.09	147.29	144.49	141.69	138.89	136.09	133.29	130.49	127.69	124.89	122.09	119.29	116.49	113.69	110.89	108.39	105.44	102.65	99.79	97.094	93.775	89.386	84.783	80.123	76.519	74.066	72.083	70.005	67.018	63.881	60.031	57.502	55.786	55.362	54.609	54.59	55.011	56.137	57.077	57.686	57.803	57.797
6.6888	10.231	13.186	16.995	19.583	23.188	26.794	30.399	34.005	37.61	41.216	44.821	48.426	52.032	55.637	59.243	62.848	66.454	70.059	73.665	77.27	80.876	84.481	87.718	90.739	93.471	96.6	100.01	103.66	106.97	109.97	113.18	116.06	119.03	121.08	123.73	126.46	130.26	133.56	136.4	138.07	139.1	139.06	138.76	139.14	140.5	141.79	142.19	141.89	141.18
279.34	278.87	278.17	279.34	279.46	278.54	277.95	277.19	276.11	274.92	273.21	272.32	271.41	272.07	272.96	273.46	274.3	275.83	276.97	278.42	280.25	283.66	285.88	287.18	288.12	289.05	289.77	291.6	292.25	292.27	290.6	290.69	292.7	295.25	298.12	300.44	302.85
11.26	11.858	13.109	13.739	16.142	20.043	24.69	29.956	35.538	41.462	48.042	54.934	61.963	68.267	74.238	78.886	83.425	87.645	91.784	95.964	100.59	106.32	111.13	113.99	114.63	114.18	113.21	111.44	108.69	106.93	106.99	109.55	113.2	116.27	118.37	120.34	122.9
3.2134	3.4447	4.3629	5.6368	6.7392	7.8528	8.8658	10.346	11.953	13.667	15.019	16.059	16.919	18.103	19.247	20.269	20.992	22.125	23.517	24.844	26.364	28.057	30.219	31.8	33.279	34.722	36.509	38.48	40.327
137.97	135.41	131.33	126.33	120.74	115.15	109.67	104.73	99.692	94.64	89.4	84.559	79.961	75.629	71.013	66.16	60.873	55.321	49.642	44.134	38.837	33.877	28.824	23.797	18.339	13.057	8.3232	4.6723	1.0868
24.511	25.209	24.778	25.497	26.463	27.816	26.409	23.992	21.271	21.824	21.797	22.869	25.124	29.267	33.627	33.458	32.162	30.401	33.09	37.612	42.413	45.332	48.007	50.925	54.41	56.368	58.061	59.212	62.656	67.173	72.202	75.497	76.418	76.805	78.037	82.08	87.083	92.013	94.027	95.027	96.186	99.045	100.83	101.62	102.58	106.69	112.08	117.29	120.87	122.01
517.22	518.21	518.99	521.04	523.43	525.93	527.37	528.31	528.68	528.85	528.31	528.19	529.53	531.28	533.02	534.1	534.23	533.65	533.66	535.83	539.31	541.44	543.66	546.16	549.51	550.74	550.6	549.25	548.43	548.57	550.57	553.88	555.97	556.29	555.63	555.76	556.71	559.56	561.92	563.89	564.63	565.82	567.58	568.49	568.46	568.99	570.67	573.99	576.25	578.47
24.722	31.787	36.724	42.254	47.54	51.457	54.647	57.148	60.633	63.531	66.172	68.734	73.966	79.712	84.725	89.302	92.031	95.316	98.128	102.93	106.7	110.12	112.67	116.59	120.97	125.56	128.03	130.45	132.62	135.85	136.59	137.08	137.85	141.1	146.48
189.32	191.31	191.86	192.72	194.48	196.49	198.66	200.41	202.81	205.76	208.19	211.15	214.08	217.91	221.31	225.01	229.08	233.31	236.77	239.76	243.28	247.62	251.95	255.68	259.37	262.41	266.23	269.68	273.4	276.25	282.28	288.92	295.77	298.3	300.58
145.51	148.72	151.15	156.23	160.83	167.14	170.92	173.98	173.54	173.32	174.04	175.53	177.12	179.41	181.9	184.18	185.57	187.01	188.92	191.48	193.94	197.2	201.17	204.49	206.62	208.11	210.27	212.68	215.06	218.77	222.57	226.65	229.45	232.34
306.18	311.92	317.49	322.9	328.2	332.56	336.77	341.11	346.26	352.05	358	363.89	369.25	374.13	378.31	381.72	384.58	387.5	391.84	395.44	398.96	401.33	404.42	406.64	409.21	412.11	416.56	420.6	424.87	428.33	432.26	436.15	441.12	445.99
426.32	422.93	416.51	410.84	403.68	398.16	392	387.63	383.96	382.16	378.72	375.49	368.38	363.45	356.74	352.71	345.87	340.14	334.66	332.45	328.77	325.43	318.05	313.31	308.27	305.69	301.72	297.45	292.75	288.46	282.51	277.61
2.176	2.6979	3.3501	3.909	4.64	5.344	5.9138	6.0102	6.0581	5.6933	6.6414	7.7183	11.087	12.699	15.538	16.112	18.754	20.091	22.188	22.856	24.012	25.211	27.49	29.275	31.187	32.927	35.393	37.412	39.536	40.88	42.624	44.011
230.94	225.92	221.57	217.17	212.85	208.76	205.19	201.47	197.41	193.02	188.27	183.3	178.09	172.69	167.11	161.49	155.91	150.37	144.65	138.99	133.26	127.62	122.13	116.99	112.35	108.08	104.25	100.81	97.418	94.025	90.427
628.67	621.94	615.65	608.78	601.11	592.97	584.83	577.25	569.69	562.56	555.54	549.08	543.28	537.6	531.77	525.28	518.41	511.85	505.81	500.4	494.91	489.08	482.63	475.61	468.11	460.33	452.59	444.96	437.49	429.78	422.03
218.99	215.35	211.91	207.39	202.19	196.38	189.64	185.33	179.97	176.16	169.83	166.62	160.75	156.49	150.29	145.37	140.75	135.96	131.63	125.65	120.9	116.22
46.334	45.689	45.214	44.512	43.836	42.545	41.64	41.376	41.172	40.364	38.769	37.814	36.375	35.126	33.179	31.929	30.794	30.192	29.615	28.73	26.63	24.313
208.26	209.2	210.3	211.9	213.78	215.73	216.99	217.99	218.46	218.87	219.27	219.72	219.99	219.88	219.22	218.54	217.78	217.26	216.79	216.17	215.2	214.09	213.26	213.09	213.02	212.87	212.44	212.11	211.57	211.06	210.42	209.97	209.68	209.95	210.55	211.26	211.96	212.61	213.06	213.26	213.08	212.96	212.1	211.69	211.05	211.13	211.06	210.94	210.41	209.77
379.78	377.16	374.94	372.62	369.68	366.5	363.72	361.85	360.61	359.84	359.61	359.9	360.81	361.94	362.82	363.34	363.85	364.38	364.96	365.53	366.16	366.7	367.34	367.83	368.17	367.99	367.92	368.15	368.52	368.94	369.49	369.89	370.14	369.98	370.39	370.91	371.86	372.95	374.04	375.23	376.82	378.49	379.67	379.74	379.45	379.13	378.8	378.75	378.81	378.95
321.43	318.19	314.78	310.79	307.9	305.08	302.51	299.79	297.03	294.43	292.27	290.67	289.19	287.11	284.34	280.68	277.03	273.68	271.04	268.57	266.24	263.99	262.41	260.47	257.94	254.45	250.98	248.19	245.52	243.27	241.12	238.8	236.23	233.32	231.05	228.86	224.5	220.27
225.66	228.68	232.74	237.41	242.25	247.18	252.45	257.27	262	266.03	270.56	275.19	280.24	285.81	291.01	296.28	300.77	305.02	309.12	313.19	317.85	322.49	326.61	330.91	335.46	340.72	345.13	348.79	351.98	355.21	358.8	362.77	366.93	370.7	374.17	377.58	380.45	382.69
345.78	341.64	336.33	330.95	325.72	320.95	316.09	311.52	307.28	305.85	303.77	301.51	297.02	292.57	287.67	282.5	278.89	276.91	276.21	272.3	267.3	261.08
582.36	584.87	587.26	589.5	591.88	594.92	598.44	601.03	602.38	604.24	606.35	608.52	609.3	611.97	616.33	621.41	624.8	626.65	627.99	629.62	632.3	635.55
262.61	268.56	274.36	279.56	284.21	288.62	293.39	298.39	303.34	307.42	309.69	310.78	311.88	314.34	317.72	321.76	326.32	331.29	336.26	341.98	348.4	355.25
453.53	455.12	456.87	458.18	458.69	458.81	459.13	459.42	459.63	460.02	460.21	460.74	462.61	466.21	470.73	475.31	480.38	486.34	491.54	496.73	501.87	507.34
109.78	104.91	101.72	99.356	97.491	94.326	91.61	88.822	87.096	84.901	80.985	75.913	70.229	64.994	61.242	58.251	55.972	53.835	50.037	47.748	43.638	41.093	37.159	34.53	32.713	30.964
306.71	305.29	303.92	302.49	301.25	299.68	298.58	297.39	296.49	294.97	292.27	288.76	284.94	281.55	277.84	273.89	270.16	266.32	262.72	259.15	256.39	253.82	250.88	247.4	243.61	240.08
151.44	144.43	136.97	129.19	121.55	114.44	108.37	102.31	96.497	91.622	87.738	83.663	78.174	72.303	66.802	61.812	56.667	50.918	44.885	38.545	32.592	27.195	22.387	17.567	11.864	7.1007	4.2826	5.2013	7.548	11.047	14.334
636.88	634.94	632.65	629.77	626.98	624.56	622.42	619.96	616.99	614.12	611.55	609.06	606.79	604.39	602.19	599.63	597.06	594.31	591.32	587.74	583.62	579.25	575.47	572.12	567.84	563.77	559.31	556.38	553.49	552.04	551.23
48.846	49.939	50.862	52.111	53.71	55.716	57.619	58.424	59.065	61.421	65.221	71.999	77.788	84.976	90.689	96.32	99.668	103.44	107.12	110.83	114.39	119.1	124.57	129.18	132.56	136.56	140.58	144.94
513.19	513.21	512.55	511.42	509.31	506.5	503.93	502	499.22	496.23	493.05	490.09	487.04	484.03	480.38	475.39	469.12	463.16	457.24	452.39	447.19	442.14	437.59	433.58	431.73	426.23	421.27	414.53
266.33	260.75	252.74	244.68	238.96	236.16	235.75	236.43	237.07	237.7	238.14	238.93	239.71	240.28	240.39	240.28	240.01	239.91	239.78	239.59	239.36	239.38	239.6	239.78	239.75	239.88	240.15	240.32	241.12	242.95	245.95	250.19	254.92	259.23	261.54	262.28	261.99	260.77	257.74	255.95	256.52	259.46	262.03	263.2	264.16	265.24	266.17	266.46	265.87	265.54
99.951	99.386	99.445	99.33	99.671	100.35	101.58	102.92	104.17	104.86	105.01	105.25	105.66	106.08	105.95	105.81	105.6	105.47	104.93	104.24	103.3	102.52	101.87	101.69	101.76	102.05	102.4	102.33	102.17	101.12	99.406	98.029	97.822	98.813	99.872	100.61	100.71	99.987	100.86	104.35	110.64	117.48	124.23	129.75	134.83	139.13	142.87	144.87	145.46	144.89
323.68	328.07	331.21	332.76	333.8	334.4	335.01	335.72	336.12	336.92	337.3	337.85	337.76	337.65	337.6	337.7	337.59	337.39	336.92	337.16	337.53	337.88	337.34	336.33	335.3	334.87	335.8	337.12	337.62	337.18	336.16	335.73	334.87	334.67	334.21	333.63	332.66	331.39	331.49	331.66	331.74	331.45	330.71	330.47	328.81	327.48	326.38	325.8	324.79	324.16
76.127	74.719	72.952	70.484	68.634	66.858	66.199	65.786	65.249	65.129	65.205	67.038	67.763	68.369	67.89	68.264	68.418	68.695	69.979	71.114	71.997	71.364	70.796	70.147	69.914	69.977	69.812	69.18	68.638	68.413	68.501	68.279	69.14	69.203	70.032	68.034	66.477	63.956	62.97	62.972	63.424	65.77	66.929	69.147	69.381	69.788	69.306	69.216	69.113	68.778
148.48	144.8	141.25	138.28	135.11	131.59	127.41	123.5	120.06	116.93	115.81	115.01	112.94	109.01	105.03	102.34	99.791	97.661	94.673	91.345	87.132	83.765	80.411	77.679	75.237	72.415	69.946	67.489	65.988	64.002	62.528	59.502	55.178	50.562	46.406	43.277	40.285	38.128	35.474	33.119	31.17	30.448	29.7	29.158	29.05	29.119	30.152	31.826	33.97	35.055
33.503	33.508	33.586	33.724	33.843	34.462	35.343	36.695	38.174	39.534	40.923	42.094	43.643	45.559	47.65	49.518	50.479	50.84	50.563	50.425	50.502	50.737	50.523	50.383	50.739	52.521	55.019	57.153	58.244	59.016	61.237	62.984	63.775	63.158	63.868	65.975	67.469	68.098	68.461	68.592	69.419	70.775	72.807	73.564	72.724	71.701	70.28	69.214	68.624	68.647
471.08	472.45	473.23	472.13	469.56	465.62	461.49	459.21	457.97	457.51	456.01	454.05	451.6	449.55	447.05	444.77	442.35	440.28	437.05	433.35	429.97	428.19	426.03	423.2	419.6	416.04	414.12	412.97	414.19	413.28	410.58	406.07	402.83	400.39	397.95
219.92	211.38	203.01	195.67	189.01	182.34	175.55	168.32	161.58	155.23	148.47	141.18	133.79	127.11	121.26	114.93	108.45	101.46	94.73	88.592	82.571	76.494	70.466	65.536	61.267	56.66	52.482	49.137	44.371	37.394	29.258	22.479	17.667	15.418	14.074
327.34	323.2	318.57	312.78	306.66	300.98	296.34	292.66	289.63	287.18	284.29	281.15	278.32	276.49	275.31	273.39	268.93	264.28	259.74	257.02	253.81	250.3	246.35	242.05	237.37	232.16	226.92	222.07	217.62	213.27	208.61	203.99
565.24	567.19	569.14	571.16	572.37	573.44	574.3	575.85	577.77	580.05	582.05	584.15	586.08	587.66	588.05	588.06	587.7	587.78	588.07	588.8	589.67	590.6	591.41	591.8	592.01	592.16	592.8	593.34	593.98	594.58	595.11	595.72
42.146	47.684	52.958	60.179	64.498	70.537	75.891	81.728	87.751	94.198	100.45	106.61	111.48	114.96	118.89	123.67	130.14	134.97	139.33	144.93	151.26	159.74	165.36	169.81	172.56
245.45	243.68	241.83	238.5	235.39	231.36	228.77	227.03	225.94	224.45	222.84	221.56	220.67	220.39	220.19	220.03	219.44	218.32	215.85	212.48	208.62	205.96	204.44	203.9	203.19
7.9599	7.8073	7.0654	6.9667	7.2803	8.0351	9.1314	10.04	10.984	11.323	11.245	10.915	10.585	10.255	9.9244	9.5942	9.2639	8.5935	10.079	13.024	17.554	22.768	27.747	33.289	37.797	42.885	47.972	52.742	56.524	60.903	65.924	71.723	76.154	80.673	82.815	86.586	87.304	89.831
24.166	23.477	23.111	22.54	22.372	22.447	23.099	25.287	27.414	28.055	26.36	23.435	20.511	17.587	14.662	11.738	8.8134	7.7021	7.9471	10.025	12.251	15.591	18.81	22.315	25.596	29.413	33.229	36.771	39.265	41.89	45.12	48.81	52.296	55.671	59.045	62.6	65.473	68.666
15.972	20.396	25.104	30.052	34.781	38.897	42.338	46.081	49.627	53.117	55.978	59.175	62.011	64.776	67.588	71.135	74.978	78.714	82.392	85.662	88.684	91.796	95.533	99.444	102.91	105.93	108.01	110.49	114	117.14	120.96	123.46	127.31	130.23	132.73	135.35	137.5	141.18	144.32	147.48	148.3	148.87	150.2	153.88	158.57	163.05	167.6	171.79	175.68	176.93
306.93	306.53	306.32	306.82	307.96	309.95	312	314.34	316.53	318.88	320.85	322.69	324.24	325.57	326.54	327.45	328.77	330.92	333.65	336.32	338.81	341.55	344.8	348.27	351.18	353.65	355.87	357.51	358.84	360.19	362.16	364.19	366.11	367.68	369.69	371.21	373.26	374.72	376.48	377.33	377.52	377.66	378.51	380.95	384.21	387.2	389.55	391.45	393.36	394.64
395.04	394.44	393.36	390.82	388.17	384.53	382.33	380.52	378.69	376.7	374.88	373.68	371.99	369.08	366.62	365.15	365.06	364.75	363.84	361.24	356.86	351.64	346.22	340.47	333.99	327.29	322.42	317.49	314.42	309.38	305.63	301.04	297.53	297.93	298.41	300.99	300.23	301.93	303.56	307.84	310.58	313.21	311.36	309.6	305.75	304.1	304.58	309.14	314.31
78.268	83.921	88.905	93.903	98.884	104.9	110.98	116.97	122.71	128.2	133.84	138.53	141.49	143.36	145.86	149.46	152.14	153.03	153.15	153.98	156.2	159.46	162.96	166.68	170.61	175.27	180.13	185.36	191.28	196.61	200.51	202.38	204.37	205.59	206.16	205.84	205.78	205.72	204.98	204.05	202.21	200.26	197.94	196.29	195	194.13	193.51	193.66	193.84
272.6	277.94	282.64	286.47	290.43	292.79	295.65	297.18	301.9	307.12	313.5	318.97	324.49	330.3	335.14	340.54	345.3	350.85	354.45	357.93	361.13	364.04	366.87	369.37	372.44	375.24	377.94
223.99	226.99	229.8	232.24	234.47	236.7	239.23	241.78	244.38	246.76	248.9	251.12	253.65	256.72	260.48	264.23	268.29	272.69	277.17	281.63	285.42	288.74	292.28	296.33	301.01	305.99	310.69
241.55	245.13	248.96	252.5	256.28	259.33	264.2	268.96	274.18	276.16	277.11	277.73	280.46	282.78	284.99	286.28	288.29	289.99	291.35	293.8	298.5	303.85	308.63	310.24	311.17	311.3	312.57	312.15	311.09	310.06	311.5	313.91	316.23	316.61	316.56	317.34	319.29	321.54	323.5	325.98	328.56	330.9	333.18	335.59	337.99	340.03	342.11	344.36	346.85	349.68
511.41	510.76	509.16	507.05	504.92	503.06	501.73	500.68	500.15	499.57	498.9	497.42	496.09	495.15	494.89	494.64	494.21	493.42	492.43	491.04	489.42	487.94	486.76	485.5	483.8	482.17	480.9	480.05	479.35	478.91	478.12	477.04	475.67	474.4	473.39	472.31	471.08	469.43	467.55	465.54	463.05	460.37	457.89	456.01	454.53	453.08	451.44	449.58	447.59	445.3
315.87	313.77	313.51	310.03	307.44	303.22	301.9	300.3	298.09	293.53	291.56	290.89	288.85	284.93	280.14	276.88	273.35	269.75	265.81	261.88	257.52	253.22	249.15	245.51	241.97	238.58	235.17	232.3	231.38	230.03	229.75	228.83	230.46	232.63	234.5	235.64	235.5	236.01	234.7	234.92	234.87	235.8	235.97	233.68	233.06	229.96	227.79	225.31	224.91	226.3
197.55	199.49	201.61	204.75	208.33	212.62	216.77	220.43	223.93	227.64	231.55	234.96	238.63	242.3	246.06	249.61	253.18	257.18	261.31	265.19	268.69	271.66	274.77	277.98	281.44	284.89	287.97	290.98	292.88	295.35	297.68	300.92	304.52	306.86	308.59	308.05	307.47	307.42	307.43	309.21	309.81	311.26	312.18	313.25	315.92	318.15	321.84	325.57	331.21	338.71
174.21	177.53	180.22	181.9	184.3	188.18	191.68	194.42	196.09	198.27	200.43	203.4	206.39	209.46	212.37	216.07	220.26	223.16	225.2	226.99	230.37	233.76	237.06	239.94	243	244.99	246.27	247.79	249.39	251.19	252.27
574.96	570.75	564.76	557.17	549.21	542.02	535.47	528.97	522.51	516.14	509.24	502.27	494.79	487.51	480.27	473.19	466.44	459.99	454.29	448.85	443.62	438.76	434.75	430.44	425.64	420.69	415.78	409.91	404.84	400.58	397.58
300.66	300.64	301.12	302.07	302.3	302.47	303.86	304.36	305	305.55	306.56	307.16	306.55	305.93	306.41	305.67	305.01	304.67	305.52	305.89	306.65	306.85	308.15	309.6	312.5	314.33	314.5	309.98	304.34	298.49	296.38	295.67	295.46	295.77	295.27	294.48	294.19	295.29	296.66	297.24	296.89	295.89	296.23	297.42	299.33	300	300.38	300.45	301.24	302.3
193.05	192.7	192.42	191.99	191.57	191.17	191.1	190.72	190.02	190.15	190.98	192.51	193.27	193.54	193.67	194.13	194.48	194.29	193.27	192.82	192.66	192.58	192.5	191.8	190.51	188.04	185.94	184.93	185.15	183.22	180.11	176.15	174.86	175.13	177.02	178.75	179.97	179.76	179.32	179.13	179.5	180.58	181.46	181.89	181.99	182.45	183.27	183.95	184.49	185
399.32	400.08	400.88	403.17	405.72	408.16	407.73	407.39	405.42	405.93	406.31	408.69	410.21	411.47	412.84	413.37	413.31	413.9	414.09	414.5	413.56	413.69	413.66	413.71	413.49	413.8	412.51	411.4	409.98	410.68	412.29	414.58	417.21	419.15	420.47	421.21	423.5	425.11	426.3	425.6	425.42	424.98	424.27	423.46	423.05	423.54	424.32	425.15	425.32	424.31
45.502	45.126	45.236	45.306	45.712	46.526	47.747	48.455	48.505	47.997	47.878	48.283	48.815	49.266	50.492	50.745	50.378	48.106	47.346	47.377	48.624	49.198	49.655	49.94	50.435	51.036	51.49	52.521	53.917	56.19	58.435	60.447	61.977	63.011	63.924	64.722	65.826	66.128	65.42	63.793	62.685	62.241	62.328	62.244	62.635	63.483	65.263	67.219	69.23	71.194
386.85	387.98	388.9	389.66	389.71	389.23	388.07	386.41	384.32	382.06	379.68	377.11	375.13	374.14	374.59	375.69	376.75	377.63	378.41	379.38	380.79	382.04	383.39	384.13	384.95	385.67	386.57	386.7	386.6
405.13	401.69	398.63	395.62	392.35	388.58	384.7	380.69	376.44	372.01	367.49	363.18	359.29	355.46	351.39	347	342.51	338.06	333.66	329.64	326.1	322.86	319.7	316.76	314.21	312.03	309.43	306.61	303.44
315.04	319.11	325.22	331.55	337.7	343.07	349.06	354.57	358.43	359.64	362.13	363.74	367.02	368.07	369.31	369.97	372.96	374.76	375.5	375.85	375.93	376.75	376.71	376.23	375.42	375.09	375.73	377.69	376.87	375.03	372.81	372.7	374.96	377.87	381.98	386.71	391.45	395.2	399.69	404.38	411.35	416.63	421.47	424.99	428.79	432.41	436.1	439.92	444.11	447.82
199.41	201.44	203.54	205.39	207.23	208.67	209.63	211.2	213.55	215.75	217.33	218.72	220.5	221.71	222.52	223.25	224.91	226.48	227.45	227.74	227.45	228.1	228.19	228.04	227.16	226.43	226.76	227.43	228.41	228.23	228.24	229.08	230.9	232.82	234.45	236.13	237.88	239.72	241.96	243.9	246.37	248.76	252.27	255.07	258.61	261.58	264.54	267.43	270.41	273.57
169.43	168.58	168.35	168.13	166.69	164.97	162.66	160.03	158.43	156.63	154.84	151.02	147.29	144.84	142.81	142.13	139.96	139.49	138.24	136.59	135.01	132.23	131.43	130.55	129.87	129.43	127.72	127.57	125.94	124.74	122.54	120.82	120.88	119.89	118.53	115.61	113.65
495.22	500.72	506.77	509.62	514.6	517.82	523.2	529.06	533.31	536.15	539.25	544.61	551.83	556.97	561.86	565.14	568.29	572.39	577.33	582.15	586.43	590.36	594.72	599.27	604.47	610.2	613.85	617.36	619.83	622.95	625.55	628.43	631.46	634.21	636.37	638.37	640.28
328.95	327.49	325.45	323.34	321.19	319.09	316.84	314.55	312.17	309.77	307.53	305.47	303.53	301.61	299.98	298.76	298.12	297.53	296.82
23.35	30.696	38.399	45.978	53.253	60.196	67.02	73.498	80.027	86.968	94.333	101.95	109.92	117.83	125.74	132.3	136.95	140.02	143.07
64.937	72.883	80.777	88.854	96.681	104.15	111.38	120.38	128.92	137.25	143.57	150.08	156.51	162.81	169.31	176.1	182.88	189.47	196.15	202.85	209.58	216.25	223.05	229.69	236.68	243.88	250.79	257.85	264.93	272.95	280.36	287.21	294.54	302.99	311.57	320.17	328.58	337.37	343.39	349.47	355.91	365.07	373.39	380.41	386.42	392.81	400.24	409.09	417.59	426.66
329.64	332.04	334.09	336.56	339.53	342.51	345.1	347.75	351.69	356.98	363.01	368.37	373.23	377.66	381.69	384.75	386.96	388.87	390.85	393.12	395.08	397.14	398.89	400.51	401.91	403.33	404.79	406.32	408.15	410.17	412.06	413.62	415.1	416.87	419.09	421.61	424.15	426.64	428.97	431.34	433.89	435.97	437.22	437.73	438.33	439.28	440.34	441.65	442.76	443.72
179.78	179.62	178.99	178.58	177.93	177.25	176.35	176.24	177.01	177.79	178.38	178.69	179.23	179.62	179.72	180.2	181.83	183.91	185.38	185.71	185.27	184.91	184.34	184.31	184.2	184.42	184.6	184.71	184.49	183.97	183.67	183.46	183.63	183.85	184.34	184.75	184.84	184.98	185.14	185.55	187.51	190.09	193.11	195.78	198.05	200.59	202.61	205.41	208.28	210.56
430.39	431.3	432.35	433.23	433.77	433.96	434.18	434.78	435.33	435.8	435.62	435.54	435.63	436.14	437.11	437.79	437.81	437.96	438.58	440.03	440.64	440.61	440.27	439.84	439.77	439.7	439.09	438.03	437.46	437.84	438.87	439.03	438.96	438.51	438.63	438.7	438.81	438.62	437.99	437.22	436.4	435.26	433.85	430.8	427.69	424.07	421.83	419.86	417.94	416.41
463.53	464.45	465.83	465.08	465.11	463.7	463.92	463.26	464.58	465.82	466.59	467.51	468.85	470.3	470.06	470.38	471.11	471.81	472.35	473.1	474.23	474.72	474.93	475.25	475.74	475.76	475.49	475.53	475.8	476.3	476.61	476.96	476.97	476.92	476.59	476.16	476.05	476.41	476.54	476.34	475.87	475.73	475.56	475.23	474.59	473.99	473.35	472.51	471.54	471.66
130.26	128.45	126.29	124.25	122.15	119.79	117.36	114.74	112.35	110	107.53	104.82	101.92	98.708	95.115	91.571	88.398	85.417	82.367	79.406	76.207	73.316	70.718	69.834	67.744	65.087	60.989	58.79	57.7	57.638	57.798	58.12	58.223	58.026	57.13	55.494	53.116	50.496	47.965	45.668	43.965	42.081	40.744	39.736	39.659	39.645	39.373	38.392	37.255	35.999
242.2	239.48	236.16	233.16	230.3	226.86	222.57	217.94	212.73	207.63	203	199.85	197.52	194.75	191.48	188.48	185.83	183.24	179.83	176.32	172.31	168.49	164.82	161.58	158.02	155.06	152.1	149.34	145.68	141.42	138.1	135.71	132.47	127.1	120.57	116.06	111.99	108.03	102.89	98.012	92.86	87.494	81.97	76.092	70.402	64.703	58.268	51.335	44.931	39.833
274.72	280.61	285.46	289.82	294.63	301.45	309.46	317.69	325.39	332.52	337.82	341.27	343.76	347.24	351.41	356.09	361.07	366.98	373.49	380.37	387.41	394.58	401.34	407.55	414.66	421.1	428.78	435.77	443.51	450.39	457.03	463.82	470.6	477.36	483.94	490.1	495.84	501.25	506.75	512.15	517.39	522.75	528.51	535.65	543.12	550.84	553.95	555.9	557.11	561.41
358.27	359.73	361.26	362.79	364.15	365.77	366.93	368.3	369.33	370.7	371.97	373.9	376.34	378.76	380.31	382.29	384.78	388.03	390.81	393.92	397.02	400.37	403.45	406.78	410.2	413.81	417.83	421.97	426.98	432.73	438.83	444.22	448.43	451.99	455.37	458.55	461.74	464.95	468.18	471.55	474.53	477.27	479.28	481.46
297.52	293.14	288.48	283.82	279.46	275.04	270.5	265.58	261.12	257.72	254.66	251.44	246.99	242.24	237.48	233.16	228.93	224.47	220.24	216.06	212.11	207.9	203.86	199.71	195.66	191.01	186.36	181.56	177.7	173.98	170.65	167.08	163.96	160.49	156.47	151.31	146.32	140.67	135.13	129.27	124.18	119.12	114.41	109.77
260.28	263.23	265.31	267.72	270.5	271.84	272.17	270.78	270.5	269.8	269.42	267.38	266.36	266.06	266.88	267.21	267.02	266.26	265.3	263.54	262.72	262.12	261.13	259.1	258.05	258.86	258.98	259.72	259.38	261.12	262.72	263.38	262.52	259.89	259.06	258.81	260.27	262.54	265	265.79	266.08	264.09	261.57	258.38	257.02	256.37	255.85	255.7	256.19	257.04
211.7	204.19	197.06	190.26	183.57	176.7	171.6	169.44	170.01	170.94	171.42	171.54	171.84	172.02	172.31	171.87	171.57	171.23	171.53	171.48	171.44	171.38	171.43	171.55	171.9	172.23	172.39	172.74	172.95	173.26	173.37	173.49	173.46	173.48	173.58	173.5	172.62	171.85	170.53	169.5	168.61	168.64	168.9	168.84	168.56	168.21	168	167.67	167.61	167.51
130.46	136.83	143	149.25	155.33	161.69	168.59	175.95	183.28	190.75	198.5	206.36	213.75	220.96	228.34	236.07	243.4	250.76	258.48	266.82	275.75	284.67	293.64
226.69	228.91	230.21	231.94	234.14	236.89	240.16	243.53	246.69	250.09	254.32	259	263.28	266.83	269.87	272.88	276.18	279.49	282.69	285.54	288.46	291.52	294.59
300.75	299.92	299.01	298.27	297.83	297.45	297.16	296.87	296.57	296.25	295.77	295.27	294.76	294.26	293.76	293.25	292.98	293.16	293.47	293.08	291.77	289.88	288.4	287.41	287.2	287.06	286.79	286.08	285.7	285.47	285.67	285.81	286.14	286.42	286.85	287.43	287.64	287.07	285.98	285.48	284.12	280.99	275.5	269.21	262.42	255.24	247.61	240.11	232.79	225.85
618.21	612.18	606.46	601.1	595.86	590.1	583.96	577.8	571.83	566.08	560.28	554.48	548.69	542.89	537.1	531.3	527.04	524.4	522.83	522.42	523.07	525.34	527.29	528.66	529.52	530.14	530.63	530.79	530.46	529.91	529.41	529.53	529.71	529.75	529.4	529.16	529.45	529.86	530.45	531.53	533.67	535.65	536.48	536.31	536.37	537.46	538.94	540.62	542.08	543.67
332.59	330.77	329.4	328.35	327.46	325.96	324.22	322.44	320.74	318.66	316.2	313.38	310.56	307.75	305.15	301	296.3	290.96	287.29	284.75	284.17	284.49	284.91	284.37	283.27	282.08	280.94	280.05	278.9	277.11	274.7	272.15	270	268.11	266.17	263.73	260.83	257.48	254.21	250.83	247.62
629.65	623.16	618.67	615.66	612.64	608.8	604.46	599.86	595.3	590.37	585.2	579.54	573.89	568.23	562.44	556.12	548.78	540.9	532.87	525.75	519.24	512.92	506.3	499.45	492.45	485.42	478.01	470.42	462.18	453.55	445.03	437.21	429.81	422.46	414.74	406.59	398.26	389.92	381.97	374.04	366.12
3.3512	6.4744	9.2746	14.464	20.522	27.419	32.813	36.521	40.548	44.371	48.423	51.943	55.69	59.811	64.576	70.352	77.112	83.327	88.373	91.633	95.535	100.21	105.91	111.21	116.77	122.54	128.31	133.62	137.99	142.26	146.56	152.17	158.7	165.51	171.7	177.79	183.34	189.21	193.31	196.89	200.43	204.81	211.55	215.34	220.88	223.93	229.32	233.88	238.5	243.99
634.31	629.57	623.38	617.81	613.55	610.49	606.59	601.62	596.1	590.52	585	579.72	574.96	570.4	566.01	561.33	556.61	552.25	547.44	541.75	535.49	529.64	524.89	520.65	517.02	513.4	509.49	505.42	501.26	497.9	493.54	490.76	486.72	483.88	480.06	477.01	473.98	470.82	467.72	464.65	461.74	458.95	455.97	452.77	449.77	446.3	442.14	437.27	432.05	427.61
53.83	53.435	53.294	53.295	53.27	53.273	52.771	51.812	50.676	50.57	51.029	51.972	52.855	53.692	53.019	51.286	50.148	50.83	52.748	54.207	55.298	55.925	55.971	55.611	55.298	56.287	56.535	56.036	54.709	54.395	53.894	53.301	53.79	54.86	55.927	56.068	56.208	56.248	54.494	51.838	49.156	47.36	44.992	41.471	37.716	34.501	33.048	32.526	32.347	30.293
524.88	524.22	523.3	522.52	522.14	521.78	521.59	521.49	521.7	522.08	522	521.73	521.46	521.61	521.8	521.53	521.16	521.02	521.07	521.19	521.17	520.86	520.88	520.94	521.47	522.13	522.28	522.68	522.01	521.92	521.29	520.9	520.64	521.07	522.13	522.91	523.18	523.32	524.59	527.43	531.2	535.06	538.53	542.38	546.58	551.34	556.06	561.06	565.5	568.81
221.9	220.45	216.82	210.91	206.56	203.59	202.33	199.82	196.44	191.24	185.06	178.97	174.03	169.81	166.77	164.59	162.64	159.5	156.56	153.34	150.09	146.51	143.5	141.05	138.53
542.54	538.96	534.75	529.37	523.55	518.3	513.25	508.21	503.67	499.09	494.52	489.95	486.52	483.24	480.06	476.44	472.75	469.65	466	462.52	457.93	453.37	448.58	444.3	440.45
307.17	309.66	314.32	319.75	325.32	331	336.81	341.97	346.95	351.51	355.51	359.11	363.61	369.73	376.11	381.64	384.12	386.16	388.01	392.19	397.15	402.33	407.39	412.76	416.91	420.54	423.29	427.14	432.35	438.08	444.13	449.35	454	457.79	461.41	463.85	465.41	463.81	461.88	459.96	460.62	462.68	466.54	471.48	476.35
191.29	191.52	191.98	192.84	194.33	195.93	197.31	198.29	199.36	200.18	200.48	200.41	200.39	200.57	200.53	200.55	200.29	199.67	198.57	197.76	197.37	197.29	197.02	196.25	195.62	195.2	194.78	194.08	194.28	194.03	194.37	193.32	192.89	191.22	189.74	188.23	187.29	187.15	187.56	187.83	187.25	186.79	187.85	190.02	192.22
408.39	407.5	406.55	405.24	403.66	402.15	400.74	398.73	397.13	396.29	396.42	396.41	395.63	395.62	395.73	393.69	390.05	385.65	383.23	381.75	380.83	380.18	379.32	378.37	377.23	376.26	374.88	373.33	370.01	366.81	363.66	361.73
90.456	93.518	97.41	101.98	106.98	111.79	115.95	119.67	123.31	127.7	132.26	136.51	140.37	144.94	149.9	155.2	159.9	164.59	168.93	173.19	177.19	181.24	185.24	188.99	192.05	195.49	199.72	204.63	208.54	211.91	215.45	219.64
460.95	453.85	446.22	438.38	430.37	422.33	414.55	407.02	399.49	391.85	384.21	376.65	369.06	361.42	353.72	345.99	338.12	330.24	322.4	314.83	307.14	299.44	291.71	284.51	278	272.67	269.2	266.54	263.51	258.53	252.79	247.07
344.89	339.68	334.46	329.46	324.55	319.36	314.04	308.4	303.21	298.54	294.9	291.2	286.89	281.97	277.05	272.49	268.02	263.62	259.24	254.81	250.21	245.9	241.75	237.18	231.9	226.58	222.45	218.77	215.02	210.05	203.98	197.89
216.5	219.05	220.46	219.83	217.98	215.39	215.3	215.17	216.13	216.58	217.16	217.1	216.32	217.06	218.85	221.04	223.1	224.73	227.26	228.22	229.5	230.95	232.79	233.57	234.22	234.57	235.74	236.23	236.79	235.84	234.81	233.48	232.52	230.09	227.62	226.38	227.12	228.69	229.26	229.82	231.27	234.38	235.58	237.08	236.43	237.28	236.72	237.6	238.55	239.34
633.11	627.58	621.41	615.61	610.37	605.91	601.55	597.17	592	586.75	582	578.8	578.12	576.87	573.99	569.59	565.5	562.16	559.37	558.13	557.32	558.17	558.98	559.37	558.64	558.18	558.3	558.22	557.68	557.5	557.53	558.32	558.96	559.67	560.16	562.88	567.82	574.12	581	586.87	591.12	594.46	597.86	602.5	606.73	610.62	614.02	617.26	619.67	620.86
475.72	472.64	468.93	465.61	462.01	458.62	454.69	450.1	444.56	439.96	436.39	434.62	433.44	432.37	429.86	425.62	419.97	414.05	408.11	402.43	396.15	389.39	382.45	376.11	370.02	363.6	356.96	350.35	344.24	339.03	333.75	328.8	323.1	318.58	314.97	311.81
613.87	615.17	615.78	615.75	615.14	614.73	614.14	613.98	613.31	613.17	613.2	614.08	615.23	615.03	614.56	614.14	615.12	615.98	616.24	616.14	616.33	616.69	617.04	617.46	618.1	619.27	620.94	623.03	625.11	626.99	629.27	631.85	634.45	636.72	638.58	640.39
241.96	245.83	249.62	252.96	254.63	255.07	254.94	254.57	253.63	252.17	250.91	250.08	249.92	249.76	249.47	249.4	249.6	249.97	249.91	250.09	250.68	251.51	252.08	252.15	252.56	253.12	253.91	254.21	254.24	253.37	252.51	251.78	252.13	252.75	253.09	252.96	252.57	252.55	252.98	253.57	254.01	254.04	253.77	253.56	253.96	254.15	254.05	253	252.25	252.18
104.26	102.16	99.785	97.755	96.398	95.927	95.338	94.981	94.814	94.832	94.846	94.865	95.005	95.554	96.11	96.728	97.158	97.806	98.905	100.05	101.12	101.98	102.81	102.64	101.81	100.88	100.55	100.39	99.786	98.798	98.008	97.563	97.863	98.552	99.054	99.509	99.592	99.725	99.499	99.077	98.732	98.436	98.279	98.489	99.035	99.526	100.24	101.16	102.21	102.23
245.54	247.19	248.8	250.26	251.59	253.74	257.4	263.44	270.3	277.47	284.39	290.79	296.67	302.01	307.14	312.63	317.66	323.06	328	333.29	338.6	344.06	349.84	355.39	360.78	365.86	370.75	375.7	380.65	385.61	390.51	395.41	400.32	405.22	409.98	414.32	418.24	422.02	426.03	430.74	435.48	441.33	447.32	453.98	460.43	466.84	472.63	477.8
588.04	585.58	584.63	584.61	584.82	584.47	582.86	579.89	576.4	572.48	568.46	563.59	559.09	554.4	550.15	545.47	540.33	534.99	529.75	524.86	520.51	516.23	511.96	507.54	503.7	500.38	497.62	494.66	491.51	488.14	484.77	481.4	478.02	474.65	471.52	468.25	464.83	461.21	457.91	454.7	451.69	448.18	444.95	441.21	437.7	434.12	430.41	426.72
421.25	419.9	418.82	417.63	416.64	415.12	413.35	411.11	408.9	406.11	403.11	400.05	397.46	395.04	392.5	389.99	387.42	385.65	383.13	380.35	376.64	373.15	370.29	367.18	363.45	359.26	355.58	353.3	351.64	351.66	351.87	351.71	351.2	350.29	349.98	349.69	350.2	351.24	352.31	353.48	354.48	355	355.01	354.71	354.75	355.14	355.73	355.92	355.8	355.65
634.27	629.73	624.02	617.71	610.9	603.35	595.58	587.75	580.8	574.06	567.21	560.45	553.84	547.24	539.88	532.04	524.78	518.9	513.4	507.37	499.55	492.29	486.17	480.99	474.3	467.28	460.39	454.53	449.18	446.71	445.76	444.24	442.2	440.14	440.22	441.26	442.74	444.21	444.89	446.65	447.41	447.7	446.84	446.67	446.64	446.56	446.14	445.82	445.69	446.08
279.75	274.38	269.48	265.03	260.56	255.64	250.22	244.5	238.92	233.25	227.49	221.44	215.28	209.45	204.01	199.55	196.25	193.18	188.3	182.43
537.88	543.53	547.92	551.27	554.87	559.58	565.82	572.36	578.59	584.66	590.9	597.52	603.92	610.07	615.83	621.03	625.65	630.26	635.15	640.35
330.02	332.68	334.95	337.05	339.08	341.2	343.97	346.15	348.37	349.93	350.98	353.88	357.08	361.32	363.29	364.87	366.1	367.81	369.11	370.85	372.7	375.22	377.04	378.7	380.55	383.05	384.94	386.87	389.35	392.42	395.37	397.97	401.58	405.15	408.69	411.37	413.99	417.59	424.77	429.07	432.18	432.09	434.68	437.66	440.23	442.5	445.15	446.69	448.48	448.86
532.88	533.93	535.22	535.65	536.92	537.67	538.26	537.2	536.78	537.3	538.59	539.85	540.72	542.88	544.79	546.46	547.41	548.65	550.06	551.16	551.9	552.57	552.77	553.32	553.79	554.54	555.14	555.67	556.53	557.24	558.76	560.45	562.43	564.58	566.4	568.77	570.69	572.68	575.05	576.91	579.3	580.97	583.14	585.17	587.37	589.62	592.59	594.79	596.03	596.57
263.85	263.06	264.18	264.51	265.11	265.01	265.25	265.42	266.21	265.63	264.86	262.95	262.28	261.54	261.45	261.5	261.6	261.67	261.33	261.54	262.42	263.67	265.4	265.12	263.75	261.34	261.36	262.66	265.32	267.61	270.8	273.72	276.54	277.9	279.74	281.37	283.34	284.56	285.97	288.49	291.09	294.37	297.66	299.82	301.47	301.22	301.42	299.68	298.11	296.71
530.5	532.75	534.17	535.09	534.85	534.72	534.41	533.83	533.52	534.6	535.73	536.84	536.8	537.22	536.73	536.32	535.28	534.99	534.54	534.56	534.91	535.54	536.55	537.66	537.99	536.66	534.6	533.59	535.49	540.06	546.62	553.08	558.95	563.9	569.06	573.58	576.97	580.11	584.25	590.89	597.48	603.23	607.54	611.25	614.43	616.16	617.33	617.94	618.59	618.7
297.2	299.3	301.63	303.89	306.22	308.47	310.88	313.6	316.4	319.32	322.32	325.31	328.67	332	335.06	337.62	340.22	343.34	346.85	350.05	352.4	354.47	356.96	360.28	363.91	367.31	370.5	373.41	376.25	379.1
5.3113	8.1315	12.033	16.322	21.499	26.221	31.228	36.433	41.922	47.165	51.578	55.693	60.028	64.931	70.129	74.623	79.001	82.781	87.662	91.868	94.988	96.917	98.533	101.08	103.93	107.41	111.81	116.83	122.67	128.5
462.21	463.43	464.45	464.66	465.53	466.55	467.49	468.51	469.63	471.52	472.91	474.17	476.04	477.64	479.2	480.14	480.68	480.75	480.58	480.19	479.85	479.55	479.68	479.88	479.87	479.79	479.71	479.63	479.55	479.47	479.39	479.31	479.24	479.16	479.08	479	478.92	478.84	478.8	478.69	478.49	478.21	478.15	477.65	477.51	477.12	477.36	476.96	476.36	475.53
470.06	475.06	480.05	484.53	488.4	491.77	495.11	498.97	502.88	507.3	512.46	517.92	522.54	525.36	527.71	530.71	533.37	535.35	536.99	536.99	536.82	535.01	535.23	535.08	535.41	534.8	534.19	533.58	532.96	532.35	531.74	531.13	530.52	529.9	529.29	528.68	528.07	527.45	526.65	526.05	525.92	526.35	526.34	525.94	525.6	526.14	525.23	524.43	523.86	524.34
138.71	144.26	149.5	154.78	160.41	166.29	171.71	176.57	181.17	185.68	189.88	193.4	195.96	197.62	198.75	199.69	200.39	200.48	200.09	199.42	198.78	197.77	196.58	195.49	194.92	194.68	196.61	198.49	200.31	198.98	198.1	198.1	200.71	205.18	211.89	219.95	228.34	236.17	242.03	245.58	247.36	249.95	252.75	254.75	254.42	253.23	251.66	250.6	249.75	249.1
22.02	26.916	33.162	40.728	48.512	56.295	63.652	70.93	78.451	86.355	94.264	101.35	106.51	109.3	110.74	111.41	111.76	111.24	110.32	109.34	108.65	107.91	107.05	105.74	103.79	101.86	100.63	100.24	100.62	100.98	102.44	103.51	103.58	101.47	98.531	95.593	93.316	90.534	87.912	85.774	84.4	82.451	80.21	78.504	77.956	77.773	77.984	78.529	79.408	80.176
76.671	82.147	87.227	93.193	99.38	105.69	111.3	116.23	120.37	124.66	129.36	134.53	139.86	144.92	149.9	154.94	159.98	164.85	169.65	174.46
597.96	593.81	589.48	585.46	581.38	577.22	573.07	568.54	564.12	559.38	555.23	551.19	547.8	544.14	540.8	538.06	535.68	533.07	530.02	526.78
449.62	440.58	431.16	421.82	414.68	408.34	402.5	395.93	389.3	382.84	375.82	368.42	360.93	353.86	347.27	340.75	334.02	326.79	319.32	312.16	306.06	300.95	296.63	292.05	287.16	281.36	275.14	268.45	261.79	254.93	248.23	241.31	235.11	229.5	224.34	218.6	212.14	205.25	199.12	193.38	188.07	183.06	178.75	176.16	174.93	173.44	173.52	173.62	175.48	176.33
34.699	37.796	41.394	45.32	47.812	49.532	51.53	55.252	60.261	65.809	71.266	76.459	81.452	86.248	90.762	94.889	98.85	102.69	106.28	109.52	112.03	114.02	115.74	117.65	119.48	121.38	123.11	124.9	126.75	128.89	130.93	132.24	132.89	132.64	132.23	131.54	130.9	130.02	128.49	127.55	126.81	127.19	127.69	128.29	128.22	127.84	127.06	126.33	125.23	125.13
10.72	20.1	27.549	33.636	38.366	43.488	48.378	52.937	57.013	60.491	62.562	64.272	66.12	68.914	71.926	74.737	77.565	81.585	86.021	90.503	94.448	98.32	99.963	101.63	101.95	103.54	103.62	104.54	105.85	107.31	108.63	109.91	111.21	112.78	113.94	115.22	115.23	114.77	113.43	112.09	110.74	110.64	111.08	112.06	112.48
221.21	230.93	236.52	237.66	234.02	229.44	224.51	219.53	214.59	209.25	203.69	198.3	193.51	189.38	185.67	181.82	178.54	175.1	170.97	165.7	160.03	154.97	150.08	145.29	140.23	134.82	128.96	122.72	116.28	109.88	103.5	97.349	91.565	86.672	81.876	76.986	70.676	63.433	55.241	47.049	38.857	30.564	23.12	16.127	9.9912
474.35	471.68	469.52	466.62	463.96	461.94	462.44	463.2	461.93	458.02	453.22	447.24	442.11	438.55	435.67	432.27	426.41	420.11	414.16	407.42	399.93	390.84	381.76	372.67	364.31	357.11	351.07	345.32	339.54	333.95	328.67	323.67	318.73	314.06	309.3
503.86	499.85	496.89	495.18	494.55	494.16	494.49	494.35	493.32	491.6	489.41	487.43	485.08	482.53	478.99	474.94	470.04	465.02	460.43	455.91	451.43	446.32	441.21	436.1	430.76	425.19	419.35	413.53	408.32	403.65	399.85	396.6	394.04	391	387.49
246.22	251.42	256.85	262.14	267.03	271.79	276.16	280.17	283.8	286.87	288.83	290.53	293.43	297.63	302.12	305.8	309.19	312.34	315.42	316.85	316.64	318.83	322.1	327.18	329.83	333.42	337.45	341.77	346.05	349.59	353.44	357.66	362.76	368.12	373.76	379.19	384.78	389.93	394.1	397.24	399.57	402.52	406.21	411.01	416.06
470.31	467.11	462.87	458.74	454.88	451.38	447.61	443.35	438.63	433.71	428.65	423.48	418.47	413.6	408.84	403.85	398.49	393.49	388.66	384.09	379.16	374.4	369.28	364.68	360.22	355.94	351.02	345.75	340.69	336.22	331.92	328.06	324.06	319.88	315.21	310.19	305.79	301.01	296.8	292.04	288.08	283.78	280.36	277.5	274.93
306.88	305.51	304.6	304.15	304.13	304.08	303.93	303.39	302.66	301.79	301.07	300.06	298.57	296.7	294.65	292.6	290.43	288.16	285.75	282.73	279.32	275.53	271.56	267.6	263.49	259.35	255.28	251.23	247.43
77.868	80.849	85.761	92.604	101.44	109.79	117.55	124.46	131.22	138.75	146.71	154.77	162.19	169.26	175.8	181.4	186.71	191.82	197.49	203.82	210.97	218.42	225.71	232.93	240.74	248.6	256.36	262.92	269.28
16.52	17.673	18.293	18.488	17.693	17.04	16.197	15.462	14.729	14.229	13.505	13.621	13.574	13.207	12.149	11.3	11.792	12.62	13.688	13.594	12.766	11.734
142.37	136.47	131.41	125.69	118.53	110.71	102.85	95.495	87.892	79.915	71.077	62.613	55.715	50.847	46.436	40.852	34.502	28.133	21.907	15.241	8.7563	2.6602
472.1	466.64	459.25	452.45	446.51	439.83	435.08	431.34	431.3	429.54	426.96	423.74	419.28	412.41	402.09	390.66	382.12	375.5	370.84	365.18	358.26	350.62	342.95	336.94	332.41	327.38	322.77	318.24	317.13	314.02	309.17	301.03	294.4	288.42
494.74	494.46	494.75	495.75	496.96	498.14	499.21	499.76	499.83	499.1	498.66	499.28	499.91	499.57	497.91	495.1	493.44	492.4	492.91	493.26	493.04	492.97	493.14	495.16	497.22	498.84	499.1	498.86	498.45	497.37	496.13	495.27	494.82	494.54
78.875	80.317	81.569	82.804	84.422	85.376	86.189	87.13	88.704	89.868	90.491	91.727	93.151	94.459	94.645	94.569	94.205	93.832	93.13	92.553	91.703	91.144	90.701	90.292	89.742	89.176	88.342	87.49	87.125	86.962	86.972	86.694	86.705	86.49	85.903	84.968	84.389	84.431	84.788	85.4	85.827	85.799	85.158	84.499	83.56	81.958	80.131	80.089	82.87	87.761
133.61	128.27	122.18	116.02	108.82	102.58	96.756	91.05	85.249	79.508	74.822	70.598	67.48	65.032	64.458	64.999	65.9	66.776	67.639	68.25	68.715	69.238	70.061	71.11	71.969	73.037	74.003	74.683	75.037	75.414	75.982	76.458	76.839	76.777	76.49	75.804	75.309	75.014	74.991	74.981	74.929	75.269	75.652	76.399	77.812	80.26	82.445	81.774	78.539	73.583
132.48	127.18	122.63	117.75	112.82	107.64	103.45	98.433	93.39	87.644	81.764	75.441	68.181	62.332	57.252	53.574	49.28	43.542	36.378	28.413	21.914	16.296	11.917	7.5639	2.8401
480.61	484.11	488.64	493.46	497.97	502.29	506.77	510.89	514.82	518.26	521.71	525.31	529.28	533.11	536.42	539.89	543.27	546.49	548.8	550.61	552.59	555.25	558.2	560.46	562.13
107.65	105.87	104.41	102.9	101.47	100.31	99.153	97.641	95.753	93.904	92.399	91.368	90.772	90.006	89.028	87.949	87.469	87.361	87.371	87.717	88.22	88.624	88.702	88.945	89.314	89.932	90.658	91.718	92.098	92.119	92.247	93.028	94.051	94.671	95.416	96.116	96.985	97.617	97.981	98.171	98.33	98.759	98.903	98.967	98.66	98.113	97.508	97.198	97.092	96.703
587.64	583.92	579.57	574.68	569.57	564.84	559.65	554.51	549.39	545.28	542.03	539.33	536.76	533.6	530.11	526.4	523.28	520.76	519.2	518.61	518.55	518.68	518.77	519.07	519.33	519.9	520.78	521.97	522.96	523.73	524.43	525.44	526.49	527.13	527.31	527.84	528.37	528.52	528.06	527.51	527.17	526.66	526.15	525.72	525.75	526.23	527.24	528.53	529.29	529.55
235.72	236.38	235.31	233.67	230.61	229.78	231.33	233.41	234.42	234.6	234.71	236.64	239.27	242.29	245.06	246.8	248.44	248.64	248.19	247.85	247.73	248.74	249.65	251.6	253.55	257.08	259.85	262.38	265.03	268.38	272.82	275	275.32	275.45	276.7	279.23	279.4	278.22	277.09	277.26	278.1	279.15	280.02	281.04	282.24	283.56	284.79	286.84	288.34	291.49
611.57	604.88	597.68	590.65	582.81	575.39	567.98	561.34	554.15	547.35	540.61	534.34	527.94	520.5	512.69	504.47	497.12	491.39	487.31	482.77	476.61	470.93	465.56	460.51	453.41	445.98	438.22	430.28	422.71	415.03	407.45	400	393.17	386.52	380.17	373.47	366.34	358.76	351	343.57	336.41	329.25	323.02	317.99	313.94	309.46	303.7	297.99	292.06	286.47
469.3	463.57	458.81	453.55	447.58	440.39	434.39	428.7	423.54	417.66	411.49	404.78	398.78	393.03	388.05	382.75	377.56	371.89	365.63	359.08	352.83	346.9	341.39	338.19	336.52	335.18
458.48	459.09	458.29	457.65	457.26	457.89	458.2	458.2	458.08	457.52	457.49	457.53	457.69	457.31	457.51	458.1	458.7	458.77	458.12	458.05	457.84	457.85	457.62	457.87	459.08	460.48
203.72	203.99	204.47	205.64	206.75	207.48	207.64	208.47	209.88	210.43	209.42	207.74	207.2	207.49	208.09	208.55	209.19	210.02	211.24	212.79	215.01	217.67	220.13	221.59	221.93	221.45	220.63	220.13	219.98	219.72	219.45	219.11	219.14	219.32	219.74	220.32	220.82	221.01	220.83	220.54	220.14	219.95	219.8	220.01	220.13	220.53	220.81	221.2	221.51	221.77
199.06	201.62	203.17	203.49	202.87	201.67	200.52	200.17	199.47	198.95	200.38	205.58	213.71	221.5	228.95	234.33	239.42	244.45	251.26	259.21	267.51	274.66	279.41	280.91	282.03	284.51	290.15	297.78	305.69	313.22	319.89	326.93	334.26	339.94	342.16	342.96	341.69	341.03	338.9	338.06	337.34	336.57	335.68	334.64	333.68	333.03	332.59	331.95	331.22	329.77
318.75	314.83	311.31	308.87	304.72	300.18	295.01	290.17	285.36	281	276.59	272.3	267.76	262.8	257.13	254.48	250.66	247.93	242.47	239.28	236.06	233.46	230.61	226.79	220.88	214.13	206.1	200.29	196.07	193.15	190.57	186.28	184.11	181.46	180.59	178.62	176.36	173.4	170.88	169.12	167.41	165.5	163.18	160.55	157.54	154.29	151.08	147.78	144.57	141.89
458.72	458.79	458.65	458.24	457.34	456.43	456.05	455.77	455.44	454.79	453.9	453.12	452.49	451.96	451.85	451.41	450.9	450.74	451.02	451.43	451.05	450.41	449.02	447.9	446.37	445.48	444.49	443.56	442.65	441.41	440.87	440.36	440.05	438.84	437.2	435.75	434.45	433.66	432.69	432.47	432.51	432.63	432.49	432.1	431.81	431.83	432.28	432.8	432.73	432.2
97.541	93.85	91.422	91.928	92.812	94.311	94.155	92.685	90.084	85.703	82.456	79.778	78.512	77.732	77.266	74.828	70.501	64.784	59.067	53.351	47.634	41.761	36.334	31.374	27.165	23.096	18.928	14.451	10.195	6.2923	3.2325	0.14669
637.98	636.13	633.73	630.89	627.38	623.69	619.64	615.82	612.18	609.05	606.16	603.31	600.93	599.11	597.64	595.61	593.18	590.46	587.74	585.02	582.3	579.41	576.46	573.23	569.58	565.58	560.96	555.82	550.19	544.97	540.35	536.24
281.51	286.5	291.15	294.84	298.18	301.49	304.59	307.81	311.52	316.25	321.16	326.39	331.87	337.38	342.33	346.86	351.31	355.76	360.21	364.66	369.11	373.55	378	382.19	386.18	390.59	395.25	400.13	404.7	409.61	414.47	417.88	420.39	422.87	426.01	431.59	437.92	445.26	451.18	456.66	462.41	468.04	471.77	474.04	475.59	477.93	480.83
267.39	271.63	275.15	278.09	280.92	284.16	287.59	291.66	296.29	301.32	305.49	308.1	309.79	311.59	313.92	316.4	318.58	320.77	322.95	325.14	327.32	329.51	331.69	333.24	334.47	335.26	336.06	337.03	338.13	339.77	341.28	342.81	343.87	344.57	344.98	345.04	344.85	344.49	344.21	343.92	343.35	343.18	343.49	344.59	346.31	348.38	350.29
13.213	19.27	25.805	31.716	37.942	44.889	52.591	60.228	65.793	70.971	76.265	81.606	86.682	91.652	97.181	102.6	107.31	111.5	116.3	121.39	126.74	131.62	136.51	140.98	145.95	150.86	156.32	161.44
477.04	477.11	478.15	479.25	481.66	483.48	485.37	487.28	488.6	489.85	489.97	490.07	489.29	489.14	489.33	490.58	491.31	491.95	491.87	491.97	492.46	493.66	494.85	495.87	496.82	497.75	500.47	503.11
3.6841	5.2515	7.3479	8.7043	11.536	14.309	19.306	23.939	28.794	33.046	36.773	40.075	43.289	45.618	47.863	47.691	46.644	43.655	41.16	41.667	44.366	46.497	47.95	47.852	48.899	46.673	47.066	47.579	50.698	52.209	52.718	52.426	52.716	54.2
376.17	371.12	365.44	359.17	353.27	347.54	342.45	337.62	332.88	327.3	321.31	314.15	308.01	301.6	296.1	290.55	285.25	280.7	276.76	274.29	271.7	268.63	264.25	259.16	252.74	245.82	239.59	233.77	227.25	220.41	213.89	208.23	202.63	196.95
458.6	458.25	458.47	458.69	458.91	459.73	461.17	462.61	463.5	465.5	468.57	472.1	471.47	470.36	469.73	472.2	472.57	472.4	470.9	470.69	470.27	470.81	471.93	472.18	473.57	474.96	477.07	477.85	478.55	479.34
145.24	146.06	147.61	149.16	150.72	152.3	153.9	155.42	156.69	159.22	163.36	168.15	175.22	181.71	188.6	192.31	196.89	200.44	203.6	205.57	208.47	212	215.98	219.8	223.64	226.87	230.47	234.84	240.3	245.63
6.2742	8.6406	10.125	10.955	13.031	15.297	18.489	20.618	26.032	29.18	32.975	35.613	38.465	42.401	46.764	51.776	55.647	58.403	61.669	64.9	70.237	75.331	78.916	81.116	84.57	90.91	97.293
322	319.88	318.91	317.3	315.04	312.11	307.9	301.46	296.03	290.25	285.35	280.29	275.57	271.49	267.15	263.26	259.09	254.63	249.87	245.09	239.92	234.72	228.56	223.19	217.94	213.7	209.67
478.32	477.73	477.19	476.65	476.1	475.47	474.68	474.17	474.03	474.15	474.81	475.62	476.6	477.28	477.15	475.66	472.91	469.22	466.85	465.04	463.24	460.42	457.79	455.18	452.5	451.72	449.42	448.47	445.35	447.15	448.11	447.26	440.54	435.11	430.49	428.24	425.29	423.27	422.85	421.21	419.95	418.8	417.24	415.49	414.34	414.76	414.65	413.34	411.72	410.61
527.49	527.62	527.2	527.23	527.64	527.78	528	528.11	528.34	529.49	530.99	532.37	533.81	534.59	536.23	537.13	538.17	538.93	540.34	542.08	543.63	544.63	545.5	546.45	546.76	546.84	546.86	547.15	547.37	547.75	548.12	548.7	549.61	550.71	552.03	553.88	556.03	558.41	559.73	561.44	563.49	565.62	567.17	569	570.93	572.79	574.66	576.98	580.25	582.93
39.306	39.42	39.731	40.061	39.586	40.021	39.369	38.41	35.857	35.494	34.468	33.673	32.867	32.178	31.386	29.607	29.058	28.802	28.004	28.299	28.47	30.575	30.193	29.81	27.922	28.265	29.369	30.788	31.045	31.25	31.988	33.055	33.996	34.273	34.476	34.709	36.02	38.929	43.049	47.619	52.603	57.927	63.743	69.016	74.094	78.539	83.368	87.688	93.317	99.904
213.21	206.99	201	195.33	190.1	185.23	179.99	174.38	168.24	162.3	156.69	151.5	147.09	143.69	141.77	140.86	140.49	140.29	139.62	138.6	137.27	135.88	133.57	130.77	128.87	128.95	129.94	130.57	130.86	131.09	130.87	129.93	128.58	128.27	128.9	130.2	130.99	131.17	130.88	130.25	129.38	128.66	128.01	127.38	126.05	124.3	122.05	120.07	117.57	114.81
141.94	146.94	151.75	156.7	161.56	167.82	173.27	178.23	183.65	189.29	195.74	200.85	205.34	209.36	212.85	216.93	221.23	226.38	232.52	237.29	241.96	245.26	250.4	255.65	260.37	264.92	269.5	274.38	279.04	283.41	287.45	291.11	295.37	299.3	303.32
159.42	154.85	150.15	145.3	140.63	135.99	131.92	127.9	124.13	119.58	115.02	110.19	105.46	100.86	97.223	93.289	88.585	82.776	77.056	71.879	66.906	61.878	56.491	50.956	45.659	40.843	36.227	30.923	25.449	19.858	15.518	11.579	7.7301	4.556	1.3088
133.41	130.07	127.03	125.06	123.6	122.4	120.8	119.72	118.84	117.58	116.81	116.25	116.56	117	117.12	117.37	117.81	118.65	119.28	119.73	120.17	120.59	120.77	120.54	120.28	119.99	119.81	119.66	119.57	119.6	119.86	120.35	121.15	121.64	121.81	121.73	121.93	122.31	122.77	123.05	123	122.76	122.63	122.46	122.3	122.31	122.57	122.96	123.06	123.36
159.36	163.48	169.49	176.26	183.29	190.26	197.45	204.53	211.64	218.74	226.41	234.61	242.85	250.92	258.76	266.12	272.86	278.46	282.14	282.81	281.67	280.38	279.97	280.11	280.19	280.19	280.25	280.49	280.99	281.39	281.74	281.97	282.42	282.77	283.06	282.7	282.27	282.05	282.16	282.33	282.46	282.45	282.37	282.22	282.02	281.92	281.77	281.71	281.67	281.44
118.29	116.71	114.77	112.17	110.02	108.24	106.54	103.3	98.738	91.47	81.946	71.626	63.031	57.223	52.124	46.293	38.819	31	23.078	15.545	8.2293
578.69	577.57	575.6	574.1	573.42	573.07	572.01	570.71	569.49	567.71	565.81	563.35	561.39	559.14	557.1	555.24	553.47	551.84	550	548.28	546.55
18.205	18.609	20.247	21.207	22.246	22.752	24.657	26.58	29.293	33.089	37.533	43.075	47.686	51.393	54.175	55.896	55.638	56.125	57.063	58.175	57.906	57.531	59.006	61.151	63.55	66.053	69.423	72.682	74.393	75.144	76.361	78.978
5.4589	6.4703	8.5079	10.922	14.116	16.833	19.865	22.912	26.346	29.844	33.573	37.713	41.945	46.436	50.721	54.604	57.191	59.889	62.525	66.047	69.654	73.312	76.889	80.162	83.505	86.791	90.461	93.634	96.344	98.11	99.92	101.86
469.29	464.82	460.56	456.11	451.3	446.89	442.34	437.43	432.7	428.27	424.66	420.26	415.9	411.12	406.75	402.39	398.01	393.94	390.17	386.68	383.19	379.64	376.34	373.61	370.2	366.38	361.57	357.96	354.63	351.81	347.7	343.32
266.6	261.24	255.95	250.84	246.58	242.58	238.03	231.85	225.5	219.35	214.45	208.92	203.82	198.36	192.82	186.46	179.81	173.37	167.12	160.74	154.36	148.23	141.96	135.98	129.66	123.5	117.12	111.04	105.21	99.47	93.728	87.885
461.82	459.44	459.23	458.23	456.49	456.71	460.58	466.02	469.51	470.7	471.18	470.82	469.74	466.57	461.61	455.09	446.27	438.35	430.99	426.96	422.6	418.01	412.42	406.59	401.28	396	391.11	386.26	381.41	376.38	371.37	366.55	361.35	355.41	349.21	343.4
453.1	452.89	453.26	453.97	454.51	454.06	453.49	453.64	454.33	455.52	456.14	456.76	456.25	455.17	453.39	452.3	451.4	450.56	450.07	450.31	451	451.34	451.42	451.54	451.71	451.12	450.04	449.04	448.58	448.71	448.72	448.77	447.9	446.76	444.86	443.39
227.64	223.3	219.46	214.85	209.94	204.77	199.86	194.83	189.86	185.09	180.57	174.66	167.02	162.39	159.8	158	153.62	148.71	144.46	139.41	134.27	127.86	120.75	113.43
86.101	82.54	79.547	76.395	72.286	66.827	61.062	55.15	49.701	44.653	40.138	36.045	31.954	27.931	23.893	21.177	17.904	14.654	10.143	6.5469	3.7319	1.6747	0.43376	-1.0615
474.59	471.63	466.43	459.39	452.28	445.39	438.68	431.98	425.25	418.88	412.56	407.11	402.73	398.99	394.5	388.65	382.05	375.35	368.79	362.37	356.28	350.26	344.44	338.76	333.12	327.6	322.15	316.86	311.52	306.09	301.11	297.42	295.55	294.27	293.22	292.22	292.39	293.37	294.91	296.55	298.15	299.31	299.99	299.99	299.56	298.75	298.09	297.56	297.29	297.21
316.8	315.51	313.32	310.35	306.59	302.53	298.88	295.46	292.25	288.71	285.11	281.78	278.94	276.19	273.12	269.72	266.33	263.13	259.94	256.62	252.83	248.53	243.82	239.14	235.09	231.48	228.31	224.9	221.26	217.41	213.68	211.05	209.6	208.93	208.82	208.72	208.89	208.82	208.88	209.07	209.64	210.05	210.64	210.66	210.69	210.53	210.79	211.12	211.41	211.46
219.37	219.3	217.64	217.71	217.27	219.52	220.75	220.79	217.07	212.75	211.19	212.52	214.43	215.27	215.88	215.29	212.46	209.43	207.1	206.38	207.21	205.89	203.99	202.35	200.31	201.26	199.7	200.44	198.54	195.98	193.13	190.43	188.39	188.9	191.36	194.69	196.63	195.7	194.71	195.18	194.65	192.76	188.41	186.23	186.15	186.59	186.6	184.33	182.15	180.12
24.367	25.474	25.182	25.398	25.61	25.542	25.512	25.514	24.226	22.795	20.248	19.43	18.59	19.704	20.639	21.397	21.221	21.468	22.002	22.755	23.838	25.079	25.927	26.664	27.189	28.328	29.893	31.327	32.76	33.235	34.106	34.483	34.785	33.972	32.595	31.028	31.2	31.251	32.036	32.347	32.352	31.067	29.648	29.142	29.703	29.448	28.822	27.519	26.538	26.106
42.795	42.478	42.517	42.427	42.239	41.62	41.483	41.119	41.083	40.239	39.778	39.191	38.698	38.417	38.008	37.803	37.747	37.83	38.663	39.297	39.779	40.041	39.694	39.771	39.528	39.962	40.783	41.728	42.822	42.986	43.397	43.155	43.539	43.389	43.608	43.525	43.738	44.506	45.355	47.12	49.071	51.07	51.228	49.658	47.032	44.407	41.782	39.156	36.531	33.906
120.74	117.62	119.58	123.23	127.34	127.86	128.73	129.73	130.5	131.03	131.18	130.99	129.72	128.77	128.54	126.94	127.8	128.18	128.53	128.43	127.33	129.14	129.38	129.9	129.79	129.71	129.44	128.25	126.54	126.56	126.8	127.53	127.54	127.06	126.52	125.53	124.96	123.77	122.74	124.09	127.04	130.08	131.81	133.37	135.73	138.1	140.46	142.83	145.2	147.56
283.84	283.51	282.64	282.7	284.33	286.66	287.75	287.59	287.28	291.09	298.65	309.67	320.68	329.36	334.85	338.1	342.06	347.56	353.31	359.15	365.06	371.42	377.79	383.75	389.14	394.09	398.3	404.09	409.34	414.89	419.02	424.13	429.99	436.05	441.94	447.6	452.74	457.65	465.63	471.74	477.32	479.74
264.64	264.25	264.43	265.53	266.62	267.31	266.07	264.61	263.16	263.15	263.78	265.05	266.32	267.28	267.59	267.6	267.43	267.41	267.31	267.59	268.25	269.19	270.12	271.02	272	272.91	273.77	274.78	276.01	277.4	278.77	280.27	282.04	284.15	286.15	288	290.13	292.37	294.99	298.13	301.18	304.16
365.53	367.19	368.7	370.5	372.59	374.27	375.99	377.24	378.71	379.81	381.48	383.57	386.21	388.93	391.23	393	393.95	394.73	395.46	396.85	398.01	399.51	400.94	403.02	404.95	406.72	407.94	409.45	410.86	412.66	414.21	416.03	417.74	420.37	422.87	425.9	427.58	429.92	431.75	434.38	435.6	437.2	438.39	440.08	441.57	443.21	445.21	445.53	446.02	446.3
6.0245	7.5825	9.2937	10.69	12.486	14.787	17.728	20.902	23.572	26.282	28.702	31.638	34.515	37.726	40.631	43.802	46.775	50.097	53.015	55.912	58.3	60.983	63.546	66.109	68.295	70.828	73.295	75.788	77.733	80.153	82.921	86.614	90.193	93.683	96.708	99.71	102.63	105.64	108.64	111.87	115.32	118.52	121.14	122.65	123.86	125.59	127.27	127.62	126.85	126.08
30.551	35.242	40.337	44.208	48.89	52.56	58.001	61.561	63.77	63.502	64.854	64.701	67.279	69.058	72.522	75.092	76.643	78.581	78.431	76.842	76.026	75.685	75.749	74.767	75.053	75.666	77.329	77.948	80.013	83.968	89.987	94.825	97.956	100.86	105.43	110.43	117.03	126.22	134.16	139.69	142.48	147.45	153.22	158.66	162.72	165.99	170.21	175.34	181.13	188.86
479.23	481.07	483.6	486.17	487.95	489.45	491.39	493.77	495.73	496.85	497	496.55	495.77	495.6	495.7	496.29	497.01	497.62	498.05	497.62	497.39	497.28	497.22	497.09	497.35	497.33	497.02	496.02	496.48	497.93	500.55	503.1	505.68	508.12	510.57	513.19	515.85	518.94	521.66	524.41	526.82	529.27	531.17	532.63	533.99	535.39	538.14	542.23	547.05	551.59
203.98	205.69	208.61	213.9	219.72	225.82	232	238.42	243.86	249.65	255.9	263.32	270.01	275.7	280.91	286.41	292.62	299.54	306.61	313.29	318.87	323.95	328.93	334.22	340.07	346.17	352.46	358.31	363.83	369.15	374.69	380.79	387.11	393.19	398.91	404.2	409.36	414.17	419.28	424.35	429.47	434.67	440.26	446.16	451.84	457.04	461.85	466.72	471.33	475.48
557.24	558.64	559.88	561.23	562.58	563.89	565.36	566.5	566.75	567.69	569.3	572.18	574.45	576.33	577.73	578.65	579.05	579.41	580.13	581.21	581.89	582.02	582.29	582.72	583.03	582.38	581.42	580.67	580.36	580.1	579.47	578.72	577.7	576.58	574.99	573.43	571.88	570.34	568.69	567.11	565.92	564.75	563.51	561.79	559.39	556.51	553.29	550.07	546.83	543.82
87.811	89.416	90.805	94.18	99.129	104.07	107.84	111.91	116.37	121.74	128.1	134.12	138.92	143.34	147.37	151.16	155.56	162.24	168.76	175.11	181.34	189.03	196.73	204.42	212.11	219.8	227.49	235.18
636.6	636.97	636.91	636.95	636.92	637.19	636.99	636.95	637.09	637.53	637.44	637.25	636.83	636.84	637.08	637.65	637.34	636.49	635.51	634.99	634.77	634.56	634.34	634.13	633.92	633.71	633.5	633.29
277.91	269.38	260.91	253.36	245.92	239.35	234.57	230.94	227.28	223	220.03	218.55	217.01	215.27	213.54	212.91	212.1	210.04	206.24	200.54	193.66	186.59	179.69	172.78	165.96	159.18	152.68	146.75	141.33	136.36	131.84	128.57	127.24	127.68	128.86	130.04	130.79	131.63	133	134.53	135.74	136.03
584.99	580.99	576.59	573.02	570.4	567.87	565.79	563.68	561.06	558.22	555.73	554.4	553.22	552.21	551.13	549.88	548.54	546.94	544.95	542.33	538.51	534.28	529.26	524.45	519.23	513.99	508.57	504.04	500.68	498.15	495.94	494.16	493.3	493.38	493.82	494.75	495.68	497.06	498.64	502.15	507.26	511.94
171.67	170.36	171.46	170.83	169.73	168.86	171.57	176.64	180.86	184.08	185.7	186.9	187.76	189.09	190.86	192.84	194.21	196.37	199.05	202.96	204.9	208.36	210.4	212.29	212.4	214.99	218.43	221.35	222.9	225.13	228.47	232.11	235.78	238.51	240	239.94	239.53	239.32	239.65	239.67	239.88	240.98	243.18	246.64	250.61	255	259.37	263.04	267.08	270.42
639.16	638.49	637.91	637.81	638.07	638.44	638.67	638.73	638.41	637.82	637.23	636.82	636.49	636.13	635.82	636.26	636.43	636.48	635.84	634.75	633.92	633.03	633.09	633.89	634.02	634.02	633.76	634.11	633.68	632.57	632.07	632.1	631.77	630.5	629.29	628.69	628.57	628.83	629.14	629.46	630.39	631.85	633.67	634.11	634.11	634.54	635.07	635.54	635.53	636.51
308.16	306.47	305.18	303.8	302.06	301.11	300.06	298.64	295.99	293.55	291.25	288.98	286.06	283.21	280.12	277.45	274.63	272.6	270.03	267.91	265.25	262.97
250.12	256.02	261.58	266.83	271.57	276.55	281.94	287.72	293.56	299.23	304.64	310.11	315.59	320.58	324.47	328.27	332.34	336.3	339.29	342.1	345.51	349.49
327.06	324.4	321.33	317.84	313.81	310.11	306.02	301.72	297.4	293.31	288.74	283.65	278.66	273.31	269.23	266.29	265.15	263.66	261.81	260.81	260.29	259.87	258.38	256.48	255.09	254.11	252.65	248.71	246.37	245.09	244.13
37.389	39.561	41.961	44.135	46.401	48.53	51.113	54.103	57.34	60.139	62.769	65.125	67.532	70.478	73.198	75.97	77.676	79.081	80.116	82.218	84.417	87.165	88.702	89.485	89.051	88.333	88.535	89.106	90.749	92.37	93.54
243.91	238.84	231.77	224.69	217.62	210.55	204.2	198.99	194.78	190.63	186.32	182.38	179.12	176.72	174.22	171.43	167.89	163.43	159.24	155.12	151.55	147.78	144.02	139.78	134.7	128.98	123.36	118.65	114.7	112.68	110.94	109.3	107.82	107.36	108.5	108.98	109.18	108.37	107.98	107.78	108.3	108.41	106.89	103.58	99.201	94.818	90.434	86.05	81.667	77.283
103.41	106.45	110.27	114.08	117.9	121.71	125.89	130.22	134.88	139.47	144.11	148.5	152.71	157.6	162.58	167.5	171.49	175.1	178.38	181.75	184.16	186.68	189.14	193.38	198.37	203.9	209.4	213.7	217.33	219.94	222.67	225.25	226.95	227.8	227.69	227.81	227.97	227.73	227.05	225.91	224.86	224.47	223.02	220.31	215.66	211.01	206.36	201.71	197.06	192.41
196.55	200.92	206.42	213.14	221.92	229.59	235.54	239.82	244.15	248.55	254.17	260.15	266.86	273.9	280.52	287.32	294.35	301.63	308.16	314.12	319.18	324.19	329.2	334.38	339.94	345.3	349.59	352.22	353.52	354.44	355.65	358.19	362.27	366.34	368.88	369.59	369.57	368.96	368.43	368.05	367.05	366.69	366.76	367.08	365.93	363.55	361.86	361.25	361.44	361.93
439.64	440.13	440.02	439.75	439.52	439.33	438.89	439.77	441.44	443.51	445.71	448.33	451.93	453.76	454.87	454.91	456.54	458.5	460.89	462.74	464.37	465.48	466.73	467.79	469.22	470.11	470.61	470.96	471.34	471.71	472.6	474.18	476.35	477.8	478.29	478.1	477.87	477.84	478.12	478.56	479.39	479.91	480.34	480.58	480.92	480.52	479.98	479.51	480.03	480.75
16.569	21.059	26.199	30.434	35.344	38.629	42.485	47.238	54.477	60.262	65.764	70	75.708	80.811	84.78	87.57	88.973	90.915	92.802	95.066	96.05	96.86	98.599	101.43	103.27	102.91	103.42	104.25	106.07	106.76	107.62	109.29	111.45	115.12	118.41	121.58	124.59	127.83	131.1	134.22	137.36	141.14	144.84	146.85	151.1	155.62	163.39	169.32	175.11	179.61
59.136	58.855	58.02	56.769	55.239	53.565	52.891	53.208	53.642	54.325	55.106	57.174	60.036	63.806	68.323	69.592	68.575	66.572	66.327	66.034	65.515	65.882	66.479	67.419	66.096	64.444	63.954	62.129	61.776	59.021	57.757	55.308	54.803	55.719	57.248	57.501	56.927	56.446	56.204	56.406	56.899	57.664	58.556	59.524	60.564	61.618	62.223	63.86	65.253	66.712
333.01	329.55	326.09	323.15	319.53	315.01	313.22	310.02	306.22	299.39	296.57	292.83	288.87	283.21	279.56	275.57	273.03	269.1	266.07	261.55	258.77	255.8	252.67	248.8	244.76
581.17	582.89	584.44	585.84	588.04	590.61	594.28	597.15	599.97	600.8	601.36	602.52	604.87	607.57	610.79	614.26	616.76	619.25	621.85	625.76	630.38	633.55	635.55	635.79	637.03
301.31	304.23	306.73	308.9	310.91	312.63	313.98	315.46	316.75	318.84	320.88	323.73	326.4	328.52	330.19	331.15	333.33	335.71	338.85	341	342.29	342.5	342.72	342.51	342.08	341.39	341.13	341.32	341.6	341.93	342.22	342.06	341.9	341.65	341.35	341.57	341.46	343.3	345.16	348.76	351.1	353.99	356.46	358.67	361.19	363.43
250.62	246.96	243.83	240.08	236.54	232.66	229.5	225.87	222.34	217.18	212.74	208.44	205.48	202.38	199.71	197.63	195.76	193.08	190.81	188.46	187.21	186.23	185.61	185.22	185.01	185.14	185.28	184.82	183.6	182.34	181.16	180.47	180.07	180.5	180.82	180.52	178.68	176.79	173.47	170.57	167.96	166	164.41	161.09	159.23	157.08
123.35	126.89	129.51	132.51	135.15	137.96	140.65	142.17	143.97	144.93	146.38	147.46	149.05	150.28	151.65	153.07	154.88	157.6	160.42	162.92	163.94	164.87	165.34	166.54	167.9	170.08	172.12	174.41	176.82	178.57	180.55	182.11	184.99	187.2	189.3	191.14	193.33	195.95	198.25	200.22	201.92	204.98	208.08
465.24	469.22	472.95	477.42	483.39	489	494.2	497.45	500.54	502.63	505.99	510.34	515.04	518.65	520.44	521.82	524.48	528.58	533.33	536.75	538.71	540.28	543.72	547.97	553.07	557.58	562.68	567.29	572.22	578.25	584.7	590.72	595.82	601.16	606.93	613.05	618.76	624.25	629.14	633.75	637.31	639.75	642.28
137.33	135.59	131.94	126.32	119.72	114.39	110.48	106.81	103.02	99.38	93.592	90.749	84.621	80.101	74.028	70.954	65.847	57.225	46.341	35.457	24.574	17.594	14.117	14.228	13.881	13.383	12.771	12.151	12.189	12.121	12.113	11.563	11.477	11.451	14.822	18.206	24.324	29.87	35.602	39.796	44.34	49.743	56.214	61.604	66.644	71.096	75.583	81.085	85.358	87.836
517.93	517.7	517.8	517.74	516.84	516.4	515.65	517.29	519.02	521.44	521.85	521.76	521	520.68	520.44	520.63	518.17	513.14	505.57	498	490.43	484.69	481.35	480.53	480.11	480.3	480.55	481.03	480.99	481.52	482.13	483.39	484.65	486.08	487.71	488.97	490.38	491.28	489.34	487.96	487.74	489.64	491.47	492.08	494.01	497.29	500.63	503.83	505.25	506.1
230.38	230.37	232.41	235.44	237.91	240.59	239.61	236.03	230.65	229.54	230.28	232.48	234.31	233.96	236.09	236.31	238.7	238.68	238.17	238.2	238.3	238.35	237.56	237.03	237.28	238.43	239.44	240.28	241.77	247.39	250.11	252.63	252.46	255.83	258.84	261.5	264.45	267.07	270.43	273.53	276.57	279.37	283.23	287.75	291.71	293.24	294.21	293.83	294.28	294.52
634.01	631.21	627.52	624.18	619.18	612.1	604.7	600.29	598.61	597.6	597.5	597.04	595.46	591	586.16	579.8	573.51	566.4	559.95	554.04	547.98	541.54	534.43	527.48	520.86	514.84	509	503.25	497.98	494.18	490.28	486.52	481.56	476.75	472.03	467.83	463.98	461.11	458.17	454.53	450.73	446.24	441.75	435.53	429.58	424.19	419.32	414.69	410.39	407.17
264.49	263.6	265.3	264.92	264.7	262.75	265.62	270.03	273.22	272.27	268.27	265.12	260.39	257.69	253.24	249.06	242.07	236.69	232.23	228.83	224.66	221.71	219.09	216.35	212.87	209.5	206.69	205.03	205.52	205.47	204.4	200.37	196.46	193.75	192.7	192.96	193.68	194.47	194.85	195.28	196.25	197.43	198.18	198.61	199.31	200.31	201.25	202.1	202.87	203.05
514.76	515.37	515.62	515.78	515.52	515.4	515.59	516.35	516.91	516.72	515.32	513.6	510.88	508.14	504.01	499	492.48	485.6	478.59	471.54	464.59	458.04	451.48	445	438.04	431.29	424.99	420.27	417.35	415.68	413.82	410.6	406.43	403.43	402.44	402.78	403.21	403.58	403.86	404.27	404.89	405.82	406.67	406.73	406.44	406.22	406.52	406.64	406.74	406.21
111.81	111.72	111.42	111.32	111.22	111.83	112.39	112.33	112.43	112.75	113.82	114.62	114.74	114.82	114.5	114.44	114.08	113.92	114.09	114.3	114.65	114.88	115.42	115.97
32.889	40.215	47.585	55.055	62.678	70.697	78.64	86.232	93.057	99.652	106.42	113.18	120.39	127.17	134.15	140.72	147.78	155.2	163.34	171.42	180.66	189.92	198.95	206.9
140.38	140.26	141.46	141.79	140.9	140.15	139.62	141	141.62	141.65	141.1	140.69	140.26	141.79	144.07	147.33	149.42	150.73	151.32	151.97	151.18	149.21	147.27	147	147.03	146.12	144.55	143.37	142.9	141.33	139.21	136.25	134.51	133.76	134.09	133.63	132.09	127.88	122.93	118.3	113.9	110.41	105.83	101.97	100.52	98.006	95.819	90.184	87.064	84.738
632.5	632.92	633.93	633.24	631.62	628.1	623.87	618.64	612.7	606.48	599.47	593.91	587.88	581.79	574.32	567.7	562.68	559.59	558.24	557.74	558.56	559.79	561.6	562.12	562.61	559.39	555.37	550.95	549.17	547.79	543.92	539.73	536.04	534.65	532.54	530.12	526.22	522.15	517	512.76	507.84	502.79	496.81	491.55	487.4	483.58	480.48	477.2	474.71	472.8
357.55	360.13	362.22	363.71	365.35	366.75	368.07	368.95	369.63	370.55	372.35	374.48	377.08	380.43	384.42	388.72	392.58	395.81	400.02	403.74	408.06	411.36	415.25	419.15	423.04	426.94	430.84	435.12	439.89	445.16	450.71	456.31	461.56	466.24	470.15	473.63	476.24	477.96	478.96	479.48	480.01	480.15	480.04	479.67	479.02	479.01	479.29	479.05	478.73	478.04
76.322	75.13	74.212	73.633	73.879	74.259	74.592	74.913	74.899	74.958	74.878	74.709	74.469	73.203	71.941	70.38	69.425	68.28	66.53	64.891	62.924	61.371	59.557	57.744	55.93	54.117	52.304	50.288	48.301	46.371	44.923	43.952	43.923	44.213	44.342	43.966	43.674	43.243	42.084	40.298	39.423	39.617	40.463	40.349	38.982	38.145	38.09	37.774	36.128	32.876
181.15	185.7	191.33	198.87	208.07	217.34	225.98	233.26	240.26	247.34	254.79	261.7	268.26	275.02	282.3	289.75	296.88	303.6	310.12	316.7	322.64	327.94	332.51	337.54	343.29	349.78	356.27	364.14	373.14	382.42	391.02	398.84
368.64	368.61	369.53	369.18	368.28	366.88	365.55	363.87	361.71	359.59	357.9	356.31	354.26	351.31	347.58	343.84	340.25	336.99	333.56	330.19	326.97	323.89	320.9	317.86	314.79	311.8	308.83	306.77	305.6	305.12	304.42	303.28
7.2408	9.5202	13.134	15.87	19.508	22.261	25.699	27.73	30.749	35.25	41.829	47.974	55.062	62.001	67.208	70.829	73.745	77.218	82	87.091	93.667	98.906	104.16	108.99	115.02	120.27	125.48	129.4	133.45	137.29	141.57	146.02	150.52	155.02
198.14	192.8	187.16	183.23	181.49	179.71	177.69	175.33	173.8	172.31	170.22	167.61	165.3	163.45	161.96	160.45	159.13	156.75	154.05	149.85	145.69	141.6	137.89	134.65	129.88	125.11	120.96	117.86	113.75	108.98	104.15	99.468	93.855	87.423
449.17	444.94	439.62	435.08	430.44	425.36	420.11	414.73	409.42	404.54	400.68	397.58	393.42	388.21	382.43	377.38	372.91	370.11	369.91	369.93	367.01	360.88	354.09	348.78	343.95	338.92	334.02	329.56	325.74	322.17	318.6	315.03	311.46	307.89	304.32	301.24	297.9	294.36	290.23	285.86	281.17	276.49	272.13	268.07	263.39	258.57	253.73
35.312	36.048	37.77	39.447	40.579	41.391	42.542	44.333	46.7	49.856	53.241	57.229	61.318	64.471	67.018	69.205	72.337	75.899	79.35	82.42	85.139	87.955	91.242	94.31	97.116	99.459	101.94	104.02	105.95	107.45	108.95	110.44	111.94	113.43	114.93	116.2	116.9	117.3	118.03	119.71	122.61	126.09	129.98	133.89	138.19	142.4	146.27
431.82	430.15	427.98	426.26	422.82	420.38	418.55	415.62	411.95	408.42	406.27	406.9	406.31	404.98	401.25	395.52	390.8	386.15	381.67	375.98	370.44	368.03	365.7	363.18	359.98	357.34	354.48	351.92	349.27	346.24	342.61	338.3	334.17	329.71	325.33	321.1	316.95	312.33	308.25	305.07	303.56	301.99	299.8	297.22	295.62	294.44	292.11	287.72	282.27	277.23
214.84	214.18	212.19	209.82	206.36	203.94	202.59	201.65	200.53	199.38	197.67	196.59	195.13	193.69	191.84	189.02	186.3	182.95	179.78	176.25	172.91	170.03	168.07	166.52	165.11	163.17	161.11	158.61	155.79	152.67	149.59	146.67	143.87	141.15	138.4	135.91	133.79	131.62	129.04	125.98	122.65	119.72	117.49	115.53	113.23	110.67	108.33	106.04	103.62	100.84
9.2489	12.335	16.674	21.83	28.264	34.384	40.189	46.19	51.202	55.738	59.604	63.985	68.365	72.935	77.436	81.986	86.607	91.744	97.303	102.98	108.49	113.71	118.56	123.12	127.34	131.53	135.72	139.9	144.13	148.44	152.98	157.48	162.05	167.02	171.72	176.97	182.76	189.53	195.92	201.47	206.78	211.29	215.55	219.62	224.2	229.16	234.13	239.9	245.51	250.4
580.47	578.63	575.39	571.1	565.49	560.29	555.49	550.44	546.41	542.32	538.42	533.43	528.44	523.64	519.09	514.58	509.72	504.15	498.52	493.12	488.3	483.76	479.48	475.32	471.29	467.53	463.9	460.08	456.08	452.18	448.68	445.27	441.55	437.18	432.09	426.93	421.95	417.46	413.39	409.31	405.18	400.98	396.86	392.4	387.46	382.2	376.94	371.65	366.16	360.56
280.79	277.67	274.64	271.1	267.62	264.38	261.91	259.82	257.6	254.78	251.33	247.67	244.39	242.29	240.8	238.75	235.81	233.06	231.1	229.72	228.44	227.92	227.86	228.44	229	229.6	229.68	229.33	228.54	227.59	227.52	227.93	228.45	228.48	228.5	228.47	228.57	228.43	228.26	227.81	227.71	227.85	228.47	228.78	228.22	226.36	223.29	220.13	217.02	214.16
321.83	321.4	322.31	323.83	325.1	326.48	328.05	329.89	331.72	333.37	335.04	336.48	337.65	338.53	339.61	340.64	341.76	342.27	342.34	341.81	341.27	340.87	340.55	340.62	341.26	342.2	343.15	343.86	344.26	344.82	345.12	345.38	345.04	344.77	344.34	343.69	343.4	343.39	344.04	344.42	344.67	344.3	343.81	342.79	341.64	340.19	339.15	337.99	336.59	334.79
224.1	221.23	218.11	214.69	211.32	207.85	204.48	201.36	198.38	195.41	191.87	188.46	185.25	182.52	179.64	176.53	173.33	170.13	166.93	163.72	160.52	157.52	155.31	153.51	151.92	149.56	147.17	144.71	142.64	139.49	135.88	132.45	129.89	129.35	129.21	129.77	129.84	130.73	131.34	128.91	124.93	120.95	119.07	117.64	116.06	114.58	113.19	111.88	110.2	108.27
152.09	153.93	155.92	157.54	159.13	160.11	160.7	160.46	160.2	159.98	159.68	159.38	159.42	159.92	160.85	161.93	163.25	164.57	165.88	167.2	168.52	169.68	170.66	171.68	173.14	175.26	177.42	179.16	180.22	180.26	180.49	180.65	181.37	181.71	182.12	182.96	184.11	185.47	187.37	189.3	191.7	193.89	196.16	198.53	200.74	203.07	205.56	208.26	210.83	212.88
1.77	2.3949	3.3015	4.7026	8.2997	10.246	11.184	9.5829	8.9614	10.556	12.091	13.564	11.817	9.5003	7.1004	5.6256	4.6942	3.9116	3.4229	3.0125	2.6982	2.5592	2.517	2.5276	2.4917	2.5425	2.523	2.5605	2.4626	3.0463	3.8155	4.2173	4.2678	5.5256	9.1831	14.811	20.305	25.603	29.94	33.593	38.324	43.379	48.903	52.653	55.546	58.092	60.722	63.663	66.904	70.749
612.04	618.34	623.86	629.12	633.84	637.02	637.99	637.72	636.99	636.66	636.44	636.35	635.92	634.76	633.02	630.96	629.39	628.48	628.04	628.09	628.05	627.78	627.11	626.48	626.24	626.55	627.45	628.68	630.03	630.4	628.57	625.21	622.03	619.57	617.13	614.11	612.06	610.57	609.71	607.95	605.68	602.7	599.36	596.25	593.21	590.17	587.1	583.7	580.69	576.96
46.748	50.827	54.287	57.301	61.057	64.415	68.101	71.739	75.787	79.682	83.535	85.62	88.795	91.919	96.989	101.45	106.81	113.42	120.07	125.97	130.99	136.23	141.51	147.45	153.28	159	164.22	169.73	175.29	181.17	185.7	190.64	194.06	198.17	200.35	203.71	206.28	210.33	213.78	218.82	223.85	228.95	234.05	239.35	245.24	250.27	255.72	261.72	268.05	273.69
484.34	487.58	490.3	493.83	496.36	499.73	502.51	504.78	505.61	506.61	507.79	509.25	510.99	512.61	514.37	515.99	517.87	520.24	522.37	524.12	525.13	526.45	527.93	529.49	531.09	532.27	532.93	532.88	532.32	531.75	530.82	530.51	530.29	530.04	530.4	530.74	531.84	531.9	532.22	532.33	532.68	533.26	534.41	536.28	537.99	539.37	540.41	541.62	542.91	544.35
31.773	35.623	39.266	43.482	46.056	49.693	53.738	58.425	62.893	67.173	71.22	74.735	77.688	80.71	84.883	89.879	95.538	101.17	107.15	112.69	117.7	122.88	128.11
486.8	489.77	492.64	495.78	497.94	500.16	502.25	504.22	505.84	507.21	508.61	510.1	511.59	513.2	514.75	516.16	517.7	519.69	521.82	523.46	525.16	526.7	528.49
365.22	370.12	374.68	379.42	384.67	390.28	395.92	401.49	406.63	411.59	416.3	420.65	424.72	428.74	433.61	438.95	444.65	450.2	455.74	461.01	466.22	471.48
351.63	357.39	363.18	368.78	374.31	379.66	384.67	389.38	394.2	399.5	405.34	411.6	417.52	423.59	429.76	436.46	442.88	448.58	453.75	458.46	463.28	468.12
462.09	455.76	449.44	446.71	443.39	441.19	437.65	435.87	434.18	430.65	429.04	427.08	426.89	423.67	419.9	416.29	413.54	410.03	405.7	400.48	394.92	388.35	381.5	375.81	369.93	365.13	360.78	356.54	352.49	348.45	345.25	341.99	338.54	334.76	330.89	326.92	326.18	322.02	320.63	312.97	307.19	299.86	293.57	290	286.48	285.91	284.04	280.59	275.23	269.12
420.29	422.54	424.22	425.6	426.25	427.35	428.8	430.74	432.1	432.84	432.91	433.01	433.78	435.15	436.04	436.56	437.81	440.06	442.31	444	445.73	447.27	448.4	448.85	449.17	449.8	450.78	452.34	453.52	454.41	455.15	456	456.85	457.5	458.01	458.51	460.36	461.64	463.84	464.34	465.21	465.33	465.61	467.13	467.17	467.78	466.78	466.9	466.77	467.27
452.48	446.42	441.11	435.08	428.85	421.71	414.99	408.58	402.11	395.61	388.97	382.36	375.85	369.45	363.04	356.27	349.04	341.3	333.49	325.83	318.31	310.64	302.76	296.84	291.99	284.92	276.16	270.05	266.76	263.03	254.77	244.46	234.12	224.68	217.75	210.48	202.77	194.01	185.54	178.56	172.76	168.59	162.34	154.47	145.22	137.17	130.99	125.18	120.39	114.24
538.63	536.25	533.83	531.23	528.61	526.17	523.56	521.05	518.52	516.29	514.05	511.92	509.71	507.58	505.37	503.25	501.36	499.9	498.72	497.66	496.56	495.28	493.84	492.25	490.96	490	489.48	489.25	489.06	488.42	487.19	485.62	484.34	483.57	483.36	483.27	483.18	482.9	483.04	483.33	483.77	483.96	483.92	483.79	483.74	484.2	485.1	486.3	487.4	487.88
458.82	454.69	450.62	448.57	448.63	450.6	453.21	455.11	455.89	456.09	456.28	456.58	457.09	457.85	458.66	459.28	460.77	463.45	466.4	468.4	469.44	470.63	471.81	473.11	474.67	476.45	478.12	479.59
278.31	278.35	279.4	281.04	283.92	288.61	294.57	300.98	307.15	313.52	319.97	326.57	333.05	339.66	345.78	351.46	357.89	365.77	373.71	380.76	386.93	393.51	400.1	406.67	412.73	419.67	427.04	435
259.78	260.49	261.43	261.99	262.77	263.41	264.49	265.16	265.61	265.76	265.86	266.06	266.3	266.97	268.27	269.91	271.31	272.09	272.2	271.99	271.53	270.61	269.29	267.89	266.53	265.3	264.29	263.6	263
255.29	247.46	239.67	231.89	224.08	216.23	208.51	201.73	195.4	189.11	182.79	177.47	172.58	167.49	161.3	154.43	147.35	140.5	133.85	127.32	120.58	113.85	107.51	101.52	95.334	89.838	85.342	83.551	81.787
421.47	415.47	409.3	402.84	398.14	395.24	393.65	390.66	385.93	380.56	375.27	370.55	367.42	365.58	363.44	360.27	356.12	353.76	350.73	347.54	345.14	344.46	342.58	337.29	330.9	325.69	320.04	313.66	306.6	300.23	293.68	287.43	279.76	272.51	265.35	259.95	254.03	248.96	244	239.4	234.5	230.38	228.31	228.23	229.48	230.32	230.07	228.64	225.82	221.58
171.78	170.15	168.01	166.25	165.19	165.39	166.39	167.64	169.08	170.57	172.34	173.88	175.28	176.99	179.08	181.27	183.12	185.42	187.37	189.47	191.18	193.63	195.31	196.28	197.06	198.59	200.55	202.42	204.34	206.77	208.78	211	212.18	213.87	215.56	217.17	218.27	218.83	219.64	220.25	220.07	219.23	217.97	216.78	214.9	211.96	207.7	203.23	198.28	193.37
18.264	22.612	26.301	29.343	31.673	33.471	35.338	37.111	38.978	40.808	42.763	44.788	46.504	48.023	49.113	50.064	50.29	51.219	52.811	55.457	56.897	57.333	56.586	56.537	57.155	58.807	61.016	63.848	66.793	69.887	73.102	76.839	80.55	83.548	86.076	88.093	90.234	92.489	95.176	98.15	101.02	103.77	106.31	109.92	114.15	118.58	121.77	123.66	125.67	127.33
485.18	475.95	467.42	459.03	450.63	441.97	433.27	424.66	415.94	406.75	397.05	387.34	377.83	368.46	359.12	349.96	341.11	332.52	324.18	315.81	307.26	298.46	289.52	280.97	272.5	264.11	254.98	245.67	236.15	226.68	217.23	208.02	199.37	190.98	182.7	174.58	166.81	159.47	152.47	146.14	139.89	133.5	126.27	118.73	110.95	103.22	96.016	89.314	82.445	75.968
449.59	452.76	455.94	458.46	461.04	464.05	467.97	471.97	474.87	476.21	475.51	473.31	472.51	473.63	476.27	477.7	478.53	479.03	479.09	479.08	479.21	479.55	479.73	479.9	480.01	480.12	480.07	479.94	479.81	479.57	478.9	478.14	476.65	475.49	474.74	473.93	471.55	468.8	465.54	464.18	460.95	458.56	454.06	451.24	447.14	444.61	440.32	437.22	433.66	430.23
172.72	173.85	175.07	176.79	178.43	179.82	180.81	181.72	183.5	184.93	184.72	182.17	179.62	178.34	178.47	178.7	179.04	178.78	178.56	178.2	177.87	177.43	177.49	177.72	177.91	177.49	177.32	177.52	177.91	178.37	180	182.53	185.78	187.54	189.88	191.43	193.4	194.91	197.72	202.02	206.28	210.68	214.77	218.92	223.92	228.81	235	240.65	245.93	250.66
192.81	191.96	193.69	195.3	196.53	195.26	193.23	193.39	192.04	190.7	188.97	190.2	193.91	196.26	197.12	196.65	196.65	196.66	196.79	197.85	199.36	201	202.63	207.65	214.37	220.79	221.61	219.5	215.85	213.07	210.19	206.72	202.88	199.22	196.22	194.34	193.28	192.55	191.54	190.17	187.47	183.71	178.72	173.79	169.05	164.67	160.3	156.22	152.45	148.77
363.34	367.86	373.04	378.06	382.97	386.93	390.27	393.43	395.62	397.63	399.54	402.14	404.58	407.43	410.27	413.61	415.77	417.8	419.07	421.4	424.17	427.51	430.4	433.2	435.85	438.64	441.25	444.25	447.41	450.53	453.26	455.68	458.53	462.45	466.5	470.56	474.13	477.85	482.28	486.7	490.24	492.16	493.86	496.37	499.15	502	505.35	509.17	513.33	517.06
455.45	450.89	445.97	441.15	436.84	432.37	427.89	423.08	418.9	416.13	415.28	416.06	417	417.87	418.8	420.21	422.23	424.12	425.86	427.08	428.26	428.96	429.54	429.82	430.11	429.94	429.45	428.56	427.66	426.89	426.48	425.92	425.59	425.56	426.08	426.59	426.9	426.81	426.36	425.78	425.51	425.86	426.58	427.3	427.78	427.84	427.57	427.3	426.93	426.59
35.605	38.65	41.629	44.237	46.519	48.991	51.819	54.269	55.997	56.809	57.085	57.027	56.87	56.594	56.245	55.616	54.624	53.464	52.175	51.069	50.342	50.09	50.28	50.196	49.757	49.018	48.73	49.034	49.697	50.379	51.222	52.546	53.483	54.075	54.028	54.088	53.621	52.976	52.411	52.587	53.097	53.527	53.452	53.441	53.448	53.346	53.017	52.586	52.444	52.267
30.511	31.965	33.759	35.479	36.716	37.166	36.747	36.032	35.335	34.853	34.142	33.463	33.472	34.385	35.797	35.746	35.031	33.418	32.414	29.583	26.551	22.85	21.361	20.413	20.268	20.048	18.522	16.37	13.441	11.265	9.2229	9.1979	10.248	12.339	12.578	11.741	9.8257	7.4467	5.2904	3.6079	2.6109	1.8176	1.1873	0.53229
328.66	323.49	318.95	314.29	309.36	304.02	298.38	292.87	287.7	282.91	277.62	272.45	266.65	260.77	254.2	248.38	243.37	239.18	234.77	229.74	224.39	219.17	213.2	206.25	199.87	194.74	189.4	182.43	175.14	169.2	164.43	159.63	154.48	149.09	143.87	138.45	132.79	126.47	119.63	112.22	105.17	98.716	93.157	87.609
292.8	295.32	298.48	302.08	305.19	307.22	308.65	309.09	310.98	313.51	314.88	315.78	316.68	318.26	319.78	320.61	322.37	324.23	326.06	327.27	330.64	336.25	342.56	345.59	346.59	345.49	344.62	344.58	345.98	347.56	347.75	347.91	348.89	352.66	357.47	362.29	365.56	368.03	370.25	371.93	373.75	375.37	377.06	378.52	379.76	381.41	383.29	385.56	387.53	389.58
3.4139	5.1628	7.0854	9.2178	11.463	13.385	15.358	17.915	21.702	25.892	30.558	34.751	38.784	41.454	44.243	46.449	49.048	50.77	51.677	51.604	52.318	54.076	57.327	60.38	63.956	66.911	70.017	73.262	76.67	80.04	82.857	85.178	87.884	91.314	95.285	99.19	102.63	106.02	109.18	112.54	116.11	120.02	123.73	126.77	129.09	131.5	134.46	137.97	141.1	143.76
389.49	387.34	383.24	377.45	371.02	364.68	357.43	350.65	344.7	339.45	333.94	327.26	320.44	314.19	308.88	304.25	299.45	294	288.4	282.78	278.85	274.4	269.22	263.36	258.11	254.1	249.58	245.44	241.57	238.51	236.1	232.25	227.4	221.3	215.79	209.81	204.44	199.35	195.29	191.99	189	184.09	176.86	168.79	162.45	157.14	151.43	144.94	137.81	132.38
281.12	284.19	287.91	291.13	294.06	296.69	299.4	302.67	305.84	309.74	313.7	317.25	321.07	324.84	328.97	332.86	337.51	341.31	345.04	347.95	351.09	353.78	356.23	358.6	361.37	364.41	367.98	371.84	376.6	381.64	385.63	389.03	390.93	393.03	394.56	396.75	399.34	401.89	404.67	408.54	411.9	415.84	417.7	419.12	419.98	421.97	423.61	425.14	424.79	425.15
259.59	259.71	259.27	258.57	257.79	257.63	258.1	258.92	259.36	259.14	258.27	256.92	255.06	252.8	250.35	248.01	246.23	244.67	243	240.95	238.61	236.27	233.93	231.59	229.25	226.91	224.57	221.36	217.57	213.15	209.07	206.35	205.15	204.63	202.33	198.31	193.85
154.09	150.82	147.28	142.95	138.04	132.87	127.32	122.16	116.88	111.67	105.61	99.502	93.333	87.567	81.854	76.506	71.442	66.532	62.107	58.244	54.981	51.717	48.454	45.19	41.927	38.663	35.4	32.446	29.615	26.734	23.569	20.658	18.116	15.423	12.181	8.8827	5.82
45.724	47.258	48.32	49.13	49.642	49.712	49.023	47.926	47.032	48.391	51.49	53.108	52.952	51.417	51.58	53.53	53.916	54.461	52.599	51.473	50.385	50.385	51.994	53.636	54.958	56.119	57.47	59.262	61.054	62.846	63.876	64.301	62.807	60.858	60.24	60.209	61	60.651	61.055	61.123	60.903	60.442	59.606	59.044	59.715	62.734	65.407	68.545	70.664	74.44
146.29	151.42	156.53	162.29	168.35	174.31	179.89	184.72	189.1	193.72	198.91	204	208.5	212.51	217.11	222.42	228.23	234.01	239.55	245.16	250.87	256.34	261.14	265.72	270.41	275.85	281.71	287.88	294.05	300.21	305	310.36	316.12	322.71	329.04	335.08	340.78	345.35	349.5	354.8	360.94	367.08	373.13	378.41	384.02	389.71	395.93	402.3	408.16	414.43
454	444.47	435.34	426.76	419.32	414.27	412.12	411.71	411.57	411.21	410.77	410.56	409.33	407.73	404.87	402.05	398.46	394.04	388.56	382.62	375.91	369.08	363.41	356.67	349.93	342.39	337.17
337.47	337.85	337.78	337.72	337.64	337.77	337.53	336.23	333.84	331.68	330.64	330.91	331.92	332.94	333.69	333.88	334.38	335.15	336.65	338.58	340.88	342.81	344.19	344.53	344.13	343.47	343.17
283.7	283.04	282.71	282.25	281.87	281.11	280.57	280.57	281.23	282.22	283.13	283.99	284.66	284.71	284.25	283.3	282.18	280.72	278.95	276.83	274.63	272.69	271.02	269.51	267.82	265.68	263.09	260.21	257.44	254.89	252.53	250.34	248.42	247.11	246.88	246.91	246.92	246.57	246.73	247.04	247.42	247.36	247.35	247.14	247.02	246.13	245.62	245.47	246.21	246.83
7.9254	13.127	20.148	27.861	36.505	45.524	54.182	62.234	69.996	78.919	88.269	97.432	105.55	113.2	120.86	128.44	135.86	143.03	150.1	157.24	164.43	171.68	179	186.14	192.81	199.05	205.51	212.33	219.56	226.97	234.54	242.05	249.38	255.63	259.8	262.59	265.03	267.2	268.14	266.97	266.26	265.85	266.58	266.82	267.13	266.78	266.8	266.77	267.01	266.37
473.29	469.23	465.29	461.11	456.95	452.54	450.29	447.09	443.48	437.73	433.91	432.49	432.85	433.72	435.03	435.09	435.25	433.1	431.54	429.89	429.3	429.61	430.71	432.58	433.65	433.27	431.21	429.47	428.44	429.38	431.59	434.72	437.32	440.3	444.02	447.21	445.89	442.54	439.3	438.78	437.94	437.07	436.26	435.48	435.09	435.66	436.76	437.42	437.16	436.3
560.54	557.93	555.16	552.34	549.35	546.32	544.32	542.76	542.05	540.56	539.52	538.32	537.4	536.87	536.84	536.96	536.07	533.98	531.07	527.77	525.06	524.47	525.13	525.85	525.01	524.29	521.63	518.53	514.41	511.22	508.1	504.44	500.64	496.71	493.48	490.45	487.66	484.84	482.7	480.45	478.33	476.46	474.82	472.65	469.37	465.51	461.82	458.22	454.63	450.81
72.96	72.235	70.273	67.929	65.577	65.458	67.902	70.953	72.109	70.81	67.229	65.697	65.01	67.238	68.03	70.386	71.548	72.709	72.375	72.256	72.248	71.884	70.927	69.817	68.323	68.802	69.931	71.624	72.058	72.352	72.587	72.612	72.187	71.298	70.556
497.59	501.15	503.69	506.23	508.74	511.88	515.67	520.45	525.23	530.41	534.54	539.08	543.03	548.02	553.74	559.46	564.85	568.95	573.59	578.81	584.33	589.35	593.74	598.17	602.89	607.65	611.77	615.41	618.63	621.89	625.3	628.9	632.65	636.16	639.53
469.17	466.53	463.78	460.55	457.1	452.84	447.53	441.17	434.98	429.07	422.76	419.06	413.84	410.74	405.43	403.97	402.65	402.86	402.81	401.91
256.36	262.19	268.37	274.68	281.09	287.36	293.95	301.06	307.37	312.71	316.85	322.34	328.11	334.26	338.95	343.57	348.08	352.94	358.1	363.22
420.93	418.5	416.4	413.39	409.88	405.85	401.7	396.67	390.66	384.85	380.45	377.72	376.78	376.96	378.46	379.55	380.39	380.07	380.51	380.41	380.38	379.99	379.98	379.07	378.65	378.94	380.33	380.97	380.7	380.33	380.57	380.71	380.64	380.03	379.29	379.02	379.23	380.57	382.08	382.74	383.2	382.84	382.28	381.05	380.1	379.75	380.5	380.95	382.55	384.62
311.2	312.18	312.93	313.6	314.65	316.85	320.74	324.54	327.74	329.13	330.48	331.18	331.7	332.11	332.33	332.75	332.98	333.58	334.39	334.73	334.66	334.41	334.46	334.87	334.7	333.97	333.06	332.49	332.48	332.62	333.09	333.34	333.07	332.53	332.66	332.86	332.97	332.9	332.98	333.1	333.35	334.07	334.82	334.92	334.79	334.65	335.03	335.55	336.72	337.87
475.64	472.99	470.06	466.76	463.55	460.72	458.78	457.23	455.74	453.24	450.97	448.74	447.84	447.1	446.47	442.99	438.74	434.72	433.53	432.68	431.72	430.26	428.77	427.27	425.74	423.71	422.08	420.61	419.31	419.05	419.91	422.29	423.64	424.63	423.84	423.18	422.43	423.01	423.28	422.5	421.42	420.03	418.38	414.62	410	405.51	402.3	399.56	396.44	392.96
240.28	238.08	236.13	234.41	233.17	232.04	231.05	229.3	227.14	224.81	222.93	221.28	219.33	217.1	214.74	212.04	207.68	203.28	199.34	196.98	194.92	193.42	192.43	191.14	189.57	187.92	186.9	186.69	187.08	188.22	189.19	190.58	191.3	191.94	192.16	192.63	193.04	192.87	192.21	190.83	189.85	188.63	187.09	184.25	180.94	178.14	175.84	173.21	170.28	167.87
5.6945	10.3	16.485	22.972	29.157	34.417	39.485	44.569	49.93	54.271	56.978	58.007	58.251	58.656	59.355	59.891	59.452	58.138	56.213	54.284	52.188	50.316	48.693	47.585	47.161	45.871	44.705	43.43	42.938	42.256	41.603	41.203	40.529	39.647	38.589	37.708	36.972	36.665	36.859	37.464	37.708	37.646	37.693	38.128	38.888	39.446	39.939	40.303	40.376	40.417
216.51	212.26	207.24	202.03	196.69	192.04	187.77	183.69	179.46	174.98	171.7	169.83	170.01	171.22	173.28	175.02	176.35	177.58	179.05	180.35	181.37	181.99	183.15	183.31	184.29	185.48	190.07	197.12	206.28	215.2	223.33	231.45	239.63	247.65	255.49	261.96	266.26	267.75	267.85	267.5	266.48	264.56	261.95	259.35	257.24	255.83	254.96	254.45	254.09	253.63
382.4	378.64	374.6	370.56	367.03	365	363.71	361.34	357.1	351.84	345.61	340.3	334.1	328.74	323.09	316.89	311.72	305.58	300.02	293.49	286.49	279.86	274.75	270.35	266.56	260.32	254.02	246.79	240.47
304	302.13	299.85	298.34	297.15	294.89	291.28	288.18	286.43	284.21	281.43	277.88	275.89	273.94	271.59	269.25	265.94	263.26	260.65	258.68	255.62	251.6	247.24	244.41	241.05	237.29	232.94	229.74	227.04
49.267	52.732	54.118	54.663	54.771	53.761	53.115	51.887	49.705	47.846	48.007	49.088	50.267	50.316	50.89	51.057	51.165	51.842	52.354	52.281	53.57	55.262	58.15	59.457	60.795	62.107	61.776	61.746	61.339	62.203	61.899	61.598	61.016	60.178	59.055	57.641	56.596	55.553	54.69	53.718	52.424	51.198	50.404	48.576	48.741	48.581
626.16	623.76	620.73	617.29	612.64	608.37	602.92	597.89	593.31	589.84	586.5	582.78	579.6	575.81	571.56	566.39	560.9	555.46	549.87	544.55	538.97	533.23	527.73	522.11	516.7	511.12	505.73	500.57	495.53	490.8	485.94	481.2	476.53	471.31	465.53	459.64	454.38	449.67	444.99	440.46	435.58	430.57	425.77	421.4	416.85	412.01
104.12	106.98	110.34	114.09	117.68	121.6	125.88	132.15	139.13	145.43	150.59	155.15	159.65	163.69	167.4	171.27	175.73	180.78	185.46	190.26	194.81	199.52	204.38	209.23	213.26	216.47	218.89	221.35	223.29	224.18	224.02	223.32	222.67	222.03	221.71	221.15	220.82	220.47	220.1	219.73	219.08	218.49	217.85	217.24	216.77	216.25	215.82	215.47	215.51	216.24
628.6	625.5	620.97	616.14	611.57	607.02	603.02	598.96	595.19	591.08	586.87	583.11	580.14	579.05	577.75	575.96	572.91	570.5	568.94	567.4	565.54	563.22	560.89	558.56	556.48	554.64	553.13	552.15	551.69	551.62	551.89	552.87	553.97	555.01	555.78	556.7	557.75	558.44	558.75	558.59	557.76	557.03	556.28	555.66	554.6	553.46	552.83	552.72	552.97	553.26
408.5	407.63	406.62	405.39	404.1	403.39	403.17	402.6	401.7	400.62	399.84	399.07	398.31	397.73	397.26	396.86	395.92	394.63	392.84	391.06	389.23	387.34	385.3	383.23	381.27
551.75	543.16	534.54	526.03	517.67	509.61	501.38	493.36	485.51	478.12	470.88	463.8	456.83	450.03	442.88	435.11	426.35	417.58	409.24	401.85	394.79	387.95	381.21	374.8	368.43
396.57	396.59	395.69	395.73	395.42	395.72	395.6	396.08	396.93	398.6	400.07	401.51	402.31	403.28	404.49	406.15	407.93	409.43	410.94	412.28	414.2	416.17	417.63	418.12	417.2	416.15	415.27	415.71	416.39	417.16	417.35	417.28	417.06	414.06	410.73	404.93	401.09	396.34	392.92	387.6	382.19	376.12	371.25	366.63	362.42	360.79	360.54	360.93	361	361.45
197.54	196.89	197.12	195.6	195.21	195.07	195.21	195.52	195.75	196.24	196.64	197.18	197.59	198.11	198.4	199.01	199.66	200.37	200.73	200.87	202.66	204.86	206.85	207.08	206.89	207.01	207.29	208.59	209.13	208.99	207.39	205.88	204.79	203.36	202.14	200.84	200.18	199.3	198.32	198.19	198.54	199.3	199.44	199.29	199.02	199.3	199.72	199.95	199.63	199.31
470.35	466.87	461.7	455.68	447.17	440.11	433.69	427.58	421.7	416.05	412.67	407.21	400.19	390.2	382.4	375.62	369.84	363.9	357.69	352.16	347.26	344.22	341.24	338.18	334.01	329.93	324.26	316.84	308.62	301.7	295.45	290.59	285.65	280.35	272.69	265.85	259.53	253.49	246.16	239.75	233.7	227.46	223.97	220.48	215.85	207.96	199.87	193.65	188.01	182.34
254.64	258.5	261.86	264.61	266.74	268.96	271.52	274.37	277.74	281.2	284.47	287.01	290.02	293.54	298.16	301.76	304.79	307.51	310.28	313	315.94	319.14	322.49	324.5	326.1	328.19	330.85	333.85	336.86	339.68	342.42	345.38	348.91	352.34	354.98	357.48	360.07	362.47	363.89	365.19	366.33	367.55	369.59	371.78	373.65	374.61	375.72	377.39	379	380.09
461.97	458.09	454.55	451.28	449.08	446.9	444.85	441.93	437.86	433.09	428.29	424.99	423.24	422.91	423.2	423.74	424.55	425.26	425.8	426.65	427.51	428.67	429.31	429.84	430.31	430.91	431.4	431.74	432.2	432.81	433.38	433.93	434.39	434.61	434.67	434.76	435.14	435.47	435.74	435.98	436.68	437.29	437.77	437.6	437.22	437.03	437.14	437.73	437.91	437.7
114.46	119.4	124.76	129.77	133.49	135.91	136.99	137.69	139.02	140.72	141.79	141.92	142.08	142.24	142.41	141.93	141.04	140.21	139.65	139.34	139.13	138.67	138.57	138.35	138.46	138.4	138.2	137.75	137.58	138.03	138.72	139.28	139.68	140.24	140.83	141.35	141.66	141.8	141.97	142.22	142.49	142.5	142.66	142.92	143.42	143.61	143.84	144	144.43	144.66
125.87	130.5	134.89	137.13	138.65	139.89	141.55	143.74	146.38	149.6	152.82	157.77	165.34	175.44	183.79	190.46	197.7	207.5	216.22	222.71	227.74	234.17	241.4	248.41	254.76	259.77	261.38	262.35	263.93	266.28	267.22	267.26
627.72	626.86	627.75	628.68	629.38	628.59	626.88	625.33	624.01	624.32	624.65	625.19	625.62	626.35	626.63	626.57	626.33	626.44	627.08	628.45	630.3	632.47	634.51	636.08	637.23	638.01	638.64	639.18	639.69	640.06	640.26	640.57
124.06	130.93	138.87	145.6	152.43	158.59	164.45	167.66	170.9	173.06	176.43	180.15	185.06	190.54	195.37	197.02	199.03	201.66	207.03	213.41	219.89	223.99	228.02	230.97	235.78	239.55	244.47	250.45	256.68	263.77	270.07	275.69	280.26	285.09	289.93	294.86	299.7	302.15	302.7	301.13	301.18	299.9	299.29	297.9	297.99	298.06	300.36	302.83	304.9	304.78
480.78	476.14	472.65	469.88	468.48	466.39	463.96	462.8	462.38	461.32	457.38	453.38	451.27	450.86	450.41	448.28	445.52	442.61	441.2	440.04	439.49	437.55	435.6	433.34	431.76	430.12	428.32	426.87	425.59	424.71	424.23	423.16	422.11	420.82	420.67	419.84	418.81	417.79	417.39	417.14	416.3	414.36	412.01	410.74	411.83	413.64	415.51	417.03	418.64	419.53
444.65	444.61	443.61	442.04	437.68	432.74	429.43	427.82	426.26	423.38	421.33	421.81	421.56	421.97	421.07	421.67	420.63	418.98	417.07	417.09	417.38	417.59	417.08	413.66	408.41	402.73	399.98	398.82	398.11	396.94	395.49	393.7	392.41	391.03	390.04	389.04	388.22	386.62	384.16	382.53	382.17	382.93	383.11	383.39	383.01	382.52	381.95	382.16	382.71	382.71
8.8019	8.5109	9.6044	10.471	11.796	11.84	12.447	13.576	14.877	15.897	16.396	17.277	17.538	17.606	17.274	19.776	21.953	23.439	24.177	26.763	29.724	31.991	34.549	38.436	43.328	49.048	55.586	62.228	70.006	77.001	83.332	88.382	93.811	99.803	105.48	110.05	116.32	120.07	123.43	122.44	121.88	121.04	120.03	118.7	118.6	120.93	123.99	125.87	127.39	129.14
424.07	418.71	411.85	404.5	398.9	394.18	390.74	385.66	380.23	374	367.78	361.45	354.6	347.9	340.33	333.24	327.1	322.57	318.77	315.71	312.87	309.81	306.68	302.71	300.81	299.86	300.72	299.09	296.53	293.72	292.19	291.15	290.51	291.11	291.62	292.41	292.73	294.36	297.2	302.09	305.98	311.3	315.4	321.03	324.2
130.15	128.61	127.07	125.96	124.92	125.13	124.75	124.97	124.39	123.7	123.21	122.94	123.54	124.25	125.5	127.38	129.29	131.18	132.7	134	135.17	135.63	136.43	136.87	137.45	137.47	138.01	139.36	141.18	142.59	143.94	144.9	145.4	144.49	143.53	142.19	141.2	142.29	145.04	148.81	150.66	154.1	157.22	161.57	163.91
340.09	345.47	350.69	355.59	360.26	364.99	369.55	373.67	378.11	382.89	388.61	394.22	400.59	407.25	413.99	420.56	427.27	434.04	440.44	446.71	452.89	458.8	464.31	470.11	475.67	479.97	482.77	485.25
521.35	524.49	527.29	529.91	533.25	537.23	541.88	546.39	550.51	554.6	558.31	562.09	565.57	569.19	572.66	576.36	579.87	583.39	586.6	589.37	591.91	593.57	594.9	595.9	598.95	604.3	609.96	614.41
382.24	383.79	384.1	384.09	384.24	384.85	385.76	386.66	386.85	385.97	384.55	382.12	379.47	376.08	373.39	370.64	369.82	368.52	369.17	369.02	368.26	366.41	364.97	365.05	363.91	361.64	359.54	358.5	357.28	355.41	353.64	352.29	351.65	351.27	348.58	346.65	341.98	339.78	336.86	335.91	335.67	335.5	336.1	336.7	337.3	337.9	338.5	339.1	339.66	341.26
637.3	636.02	635.06	633.97	632.98	631.84	631.43	631.75	632.72	633.18	633.51	633.86	634.82	635.44	636.45	637.41	638.65	639.2	639.62	639.68	639.68	639.55	639.34	638.8	638.38	637.95	637.84	637.7	637.71	637.83	637.99	638.12	638.21	638.48	638.88	639.35	639.63	639.65	639.53	639.31	639.24	639.27	639.32	639.38	639.43	639.49	639.55	639.6	639.52	639.29
166.94	164.79	162.05	159.82	160.01	160.7	161.38	159.25	157.51	155.93	156.42	155.58	154.82	154.71	155.81	157.08	157.86	158.78	160.06	160.83	162.17	163.06	164.79	165.38	166.25	166.81	167.32	169.75	174.4	181.2	184.34	186.21	185.46	185.87	186.17	188.37	191.21	193.56	194.71	196.12	196.27	196.55	197.71	201.13	203.85	205.24	205.49	207.77	210.98	214.2
38.889	38.194	35.734	33.577	32.236	32.69	33.511	35.598	39.312	42.581	44.477	44.429	44.753	45.257	46.879	48.15	49.55	50.3	51.787	53.002	53.942	54.62	55.674	57.156	58.962	61.115	63.022	64.581	66.057	67.864	69.092	69.648	69.4	69.669	70.998	73.059	74.353	74.906	75.368	76.955	78.379	79.756	80.945	83.146	85.239	87.605	89.676	92.357	94.661	96.31
356.45	350.02	342.13	333.39	327.29	322.61	318.39	315.3	314.17	315.29	314.99	313.62	309.87	306.46	302.41	299.33	296.34	293.21	289.14	285.11	281.58	278.01	273.62	268.23	262.43	256.94	251.94	247.38	242.43	236.91	231	224.48	217.86	211.19	204.81	198.03	192.28	188.63	187.86	188.77	190.43	192.08	193.09	193.33	193.01	192.62	192.25	192.02	191.83	191.57
283.13	280.41	278.28	276.38	275.53	274.46	272.88	271.21	269.96	269.72	268.43	266.25	263.1	260.6	258.23	256.54	254.89	253.44	251.31	248.87	246.5	244.36	242.15	239.64	236.52	233.31	230.16	227.34	224.64	222.69	220.9	219.54	218	216.69	215.64	214.46	213.53	213.02	213.25	214.07	214.95	215.74	216.14	216.51	216.62	216.75	216.61	216.62	216.74	216.79
333.81	333	332.25	331.47	330.94	331.04	331.7	332.23	333.07	334	334.91	335.29	335.51	335.82	335.99	335.96	335.74	336.1	336.71	337.66	338.42	339.16	339.63	339.52	338.63	337.33	336.64	336.29	336.09	335.75	336.16	336.81	336.94	336.28	335.41	335.11	335.05	335.52	335.92	335.81	335.41
589.88	583.39	577.27	571.33	566.05	560.67	554.78	548.82	542.72	536.88	530.85	524.52	517.73	511.33	505.38	500	494.62	489	483.3	478.88	476.46	476.53	477.72	479.52	480.82	481.64	482.26	482.9	483.52	483.95	484.02	484.11	483.85	483.37	482.32	481.35	479.89	478.3	475.73	473.03	470.42
471.09	468.09	465.95	464.08	461.97	459.33	456.52	453.25	449.53	445.5	441.48	437.71	434.23	431.17	428.26	425.35	422.44	419.54	416.63	414.32	412.47	410.78	408.84	406.51	403.93	401.31	399.51	398.66	397.58	394.73	390.89	388.06	386.46	385.59	384.05	378.99	374.08	369.54	369.05	368.44	367.61	366.75	366.12	365.75	365.5	364.96	364.36	364.19	364.29
336.62	341.07	345.7	350.26	355.51	360.73	366.03	370.61	375.19	379.65	383.97	388.05	391.32	394.22	396.37	398.52	400.68	402.83	404.98	406.84	408.51	410.16	412.05	413.9	415.1	415.97	416.74	417.69	418.89	420.44	422.6	425.03	427.57	430.41	433.17	436.81	440.49	444.78	448.9	453.71	458.57	463.16	466.73	469.14	471.09	473.56	476.76	480.97	484.92
461.62	455.09	447.89	440.09	431.49	423.23	415.22	407.69	400.09	392.58	385.12	377.75	370.04	362.52	355.18	347.92	340.28	332.32	324.68	317.61	311.08	304.35	297.28	289.99	282.71	275.53	268.31	261.23	254.14	247.27	240.59	233.98	227.34	220.63	214.36	208.39	202.92	197.27	191.65	185.98	180.55	175.23	170.08	164.95	159.94	154.92	149.95	144.89	140.04	135.42
498.42	497.53	496.49	495.79	495.47	494.79	493.59	492.04	491.31	491.12	491.53	492.25	493.11	493.8	494.31	494.65	494.93	495.23	495.73	496.24	496.74	497.07	497.57	498.13	498.9	499.62	499.94	499.35	497.75	495.64	493.1	490.33	487.13	483.59	480.05	476.45	472.64	468.26	463.35	458.23	453.07	448.02	442.89	437.61	432.1	426.48	420.7	414.63	408.36	401.95
471.7	468.98	467.25	465.97	464.43	462.46	460.09	457.9	456.09	454.8	453.99	453.38	452.68	452	451.36	450.79	450.14	449.77	449.8	450.16	450.51	450.63	450.4	449.68	448.88	448.92	449.53	450.53	450.24	449.73	448.94	448.98	448.96	448.98
347.04	356.48	365.66	374.22	382.59	390.59	398.73	406.91	415.35	423.93	432.88	441.79	451.15	460.18	469.5	478.05	486.39	494.93	504.12	513.99	523.78	533.24	542.27	551.02	559.79	569.65	578.94	587.14	594.45	602.51	611.68	620.71	629.45	638.06
171.28	173.1	174.83	176.87	179.36	181.92	184.31	186.61	189.27	192.59	196.18	199.44	202.16	203.06	203.5	205.08	208.32	212.18	214.75	216.75	219.27	222.23	224.43	227.31	230.41	235.39	239.88	244.64	249.49	254.9	261.43	268.08	271.29	273.1	274.82	279.54	284.86	290.27	295.38	300.11	304.84	309.63	314.69	319.78	325.03	330.25	335.38	340.54	345.72	350.98
37.709	43.85	51.298	59.498	67.173	74.405	80.673	86.52	92.129	98.032	103.93	109.96	115.74	121.33	126.32	130.92	135.35	139.7	143.46	145.82	147.72	149.74	153.14	157.74	163.15	169.05	174.73	180.67	185.82	191.06	196.71	202.83	209.3	215.92	222.61	228.98	235.07	241.55	248.3	255.05	261.83	268.56	274.97	280.97	286.71	292.41	298.2	303.98	309.56	315.11
283.59	282.27	280.88	279.78	278.76	277.17	274.94	271.86	269.27	267.49	264.95	262.63	260.06	257.73	255.37	252.45	250.14	248.44	248.65	249	249.48	249.93	250.32	248.43	246.35	244.37	244.99	246.03	246.78	248.4	248.86	250.38	252.35	254.77	256.93	258.86	260.88	261.75	260.83	262.89	264.52	265.96	264.79	265.96	269.33	274.39	280.14	286.61	293.8	301.29
153.79	149.37	145.24	141.38	137.47	134.7	132.84	131.39	129.7	127.1	124.15	122.16	120.05	117.88	114.46	111.27	109.07	107.62	106.94	106.47	106.29	106.76	107.25	107.22	106.99	106.5	106.24	106.62	107.91	110.87	113.18	115.52	117.63	120.87	124.37	127.52	129.59	130.35	130.81	132.02	133.34	134.02	133.3	132.47	130.83	128.89	126.42	124.28	122.37	120.5
356.3	354.78	353.07	348.71	345.26	339.29	333.96	326.81	320.23	314.28	308.46	302.13	295.06	288.34	281.66	275.6	269.41	263.36	257.07	250.31	243.73	237.94	232.62	227.01	220.04	211.82	202.98	194.15	185.7	177.36	168.75	160.02	151.47	142.85	134.02	124.68	115.16	105.57	95.903	86.335	76.808	67.379	57.914	48.115	38.172	27.45	16.025	4.1893
395	392.32	389.08	383.03	378.52	371.2	364.6	355.54	347.25	339.64	332.69	325.83	319.47	314.59	310.78	307.52	303.74	299.19	293.98	288.44	282.88	278.24	274.25	270.54	266.35	261.76	257.34	252.83	248.14	243.3	238.93	234.84	231.07	227.33	223.82	220.65	217.41	214.35	211	208.09	205.17	202.18	198.69	194.98	191.43	187.81	184.98	182.28
15.346	18.894	21.081	22.771	24.56	26.641	27.699	27.048	26.174	26.206	27.393	28.988	30.396	31.133	31.486	32.144	33.366	35.236	37.467	40.443	43.583	46.71	49.567	52.608	55.841	59.213	62.049	64.567	67.048	69.836	72.209	74.074	75.602	77.327
510.66	507	504.2	502.42	500.61	498.9	498.15	498.28	497.27	493	486.5	478.65	472	464.92	457.64	449.11	440.59	431.67	423.13	414.59	406.59	398.87	391.37	383.3	375.6	368.09	361.24	354.1	346.92	339.79	333.21	327.07	320.97	314.58
243.32	239.3	235.62	232.74	230.14	227.74	224.76	221.53	217.78	214.41	211.46	208.98	207.92	206.12	205.11	202.28	200.04	197.75	195.27	192.59	188.61	186.01	184.22	183.02	181.81	181.1	180.64	179.93	178.64	176.95	175	172.65	170.2	167.99	166	164.53	162.67	160.76	158.29	156.55	154.67	152.88	150.61	148.64	146.65	144.42	141.7	138.86	136.97	135.69
619.05	617.87	616.85	616.3	615.19	614.5	613.84	612.63	610.95	609.97	607.83	604.99	601	597.95	595.63	593.02	590.05	586.98	584.82	582.36	579.13	574.84	571.12	567.94	564.81	561.74	558.34	555.19	551.61	548.06	544.35	541.14	538.31	535.87	533	530.06	527.29	524.81	522.26	519.28	516.18	512.78	509.13	505.51	502.46	500.08	497.94	495.97	493.22	491.02
478.49	478.26	478.05	477.84	476.85	474.33	470.4	466.09	461.72	457.25	451.93	445.76	438.77	431.38	424.28	417.72	411.98	406.52	400.87	394.79	388.57	382.43	376.88	371.82	367.03	361.99	356.67	351.09	345.46	339.83	334.07	328.12	322.34	316.9	312	307.31	301.83	295.85	290.57	285.32	280.88	276.19	272.73	269.59	266.7	264.08	261.17	258.6	256.43	254.77
301.87	301.16	301.59	302.68	303.09	301.67	298.21	294.25	289.8	285	279.54	273.95	268.17	262.47	256.82	250.88	244.58	238.14	231.62	224.71	217.39	209.8	202.33	194.8	187.39	180.3	173.81	167.86	162.37	157.11	151.85	146.23	140.54	134.76	128.83	122.63	116.19	109.86	103.63	97.125	89.985	81.769	73.359	64.849	56.895	48.765	40.73	32.828	25.401	18.148
171.78	173.01	173.95	174.48	175.62	178.25	181.54	184.32	185.6	186.51	189.37	192.89	196.99	200.69	205.36	210.67	216.69	223.25	229.62	232.73	234.89	236.91	241.34	245.99	250.71	255.39	260.31	264.74	268.92	272.68	276.14	279.54
54.471	59.625	64.659	69.319	73.535	77.088	80.467	83.187	86.044	89.078	93.124	98.041	103.9	110	115.74	120.28	124.14	127.75	131.36	134.63	137.67	140.09	142.76	145.38	148.49	151.24	153.82	156.22	158.81	164.82	171.91	179.51
12.217	16.007	20.11	24.814	30.038	34.65	39.668	44.299	49.26	53.366	55.08	57.564	59.03	63.919	68.139	73.81	78.003	82.053	85.3	87.663
281.1	286.44	292.15	298.73	302.78	307.33	311.97	318.17	324.53	329.96	336.06	340.34	345.54	350.22	355.95	361.09	366.34	371.56	376.45	380.96
358.63	356.83	354.93	353.11	351.69	350.51	349.87	349.09	347.81	345.64	343.06	340.47	337.89	335.31	332.72	330.13	327.3	324.83	322.91	321.55	319.99	318.35	316.75	315.87	316.08	316.96	317.91	318.18	318.35	318.37	318.46	318.59	319.25	320.06	321.02	321.85	322.37	322.65	323.03	322.89	321.26	319.04	316.48	315.03	314.54	315.53	317.3	318.72	319.84	320.92
234.29	238.64	242.93	246.75	250.39	254.21	258.28	262.31	266.11	269.73	273.14	276.56	279.98	283.4	286.81	289.94	292.86	295.8	298.62	301.58	304.25	306.74	308.74	310.08	310.69	310.68	310.38	310.27	310.11	310.12	310.2	310.42	310.64	310.45	309.89	308.96	307.98	307.32	306.1	304.2	301.59	299.89	298.77	298.2	295.66	290.93	283.38	274.89	266.37	258.01
398.55	398.93	399.24	399.16	398.72	397.86	397.52	397.8	397.53	396.11	393.67	391.95	390.89	390.11	389.09	388.01	386.64	385.24	383.43	381.96	380.84	379.86	378.55	376.96	375.35	374.02	372.59	371.22
269.49	276.05	283.37	290.8	297.48	303.62	310.08	316.97	324.49	331.24	337.45	342.81	348.02	353.33	358.91	364.83	371.38	378.21	385.12	391.72	398.29	405.41	412.81	420.16	427.22	433.92	440.64	447.17
315.13	316.76	317.67	319.02	321.04	323.52	325.64	330.46	334.69	337.75	339.52	342.96	347.83	350.76	351.56	352.88	354.85	358.29	360.81	362.31	363.21	363.51	364.35	365.02	365.35	365.33	365.74	366.6	369.1	371.63	375	376.88	378.13	379.4
499.34	503.94	508.97	513.22	517	520.46	524.01	528.66	533.26	537.98	541.83	545.86	550.08	554.68	559.48	564.1	568.24	572.03	576.43	581.13	585.39	588.71	591.67	595.26	598.83	602.81	606.45	610.69	614.8	619.43	624.13	629.43	634.56	639.53
120.23	115.01	110.13	105.59	101.39	96.138	90.134	83.186	77.566	71.705	67.196	63.306	58.866	54.099	47.504	41.841	36.663	32.62	28.438	24.708	20.646	17.37	13.574	11.237	8.4849	5.313
23.08	21.79	20.773	20.028	19.555	19.465	19.598	19.324	18.769	17.731	16.836	15.524	14.447	13.005	11.244	9.3514	7.8641	6.5367	5.2928	4.2294	3.8759	3.5607	3.5115	2.9698	2.4716	1.6855
233.54	233.87	233.46	232.96	232.07	231.84	232.12	232.88	233.37	233.64	233.64	234.04	234.52	235.4	237.11	239.28	242.34	246.08	250.7	254.8	258.15	261.35	265.74	270.73	276.33	282.2	288.98	296.94	304.89	311.75	317.96	323.55	329.16	333.53	338.04	343.12	349.09	355.6	362.15	368.63	375.21	382.05	389.16	396.26	403.45	410.51	417.71	424.66	431.64	438.55
297.71	291.16	285.85	282.78	282.2	282.92	284.37	285.62	286.99	287.79	288.5	288.68	288.81	288.04	286.79	284.44	281.19	276.6	271.5	267.93	265.16	262.35	258.2	253.24	247.92	242.01	235.49	229.09	222.9	217.54	211.9	206.13	200.34	193.76	185.92	177.6	170.33	164.41	158.66	152.89	147.19	142	137.05	132.76	128.27	123.77	118.81	113.46	107.85	102.27
385.08	384.08	383.53	383.65	384.25	384.45	384.53	384.72	385.61	386.71	387.89	389.56	391.55	393.68	395.38	396.73	397.56	397.5	397.32	396.71	396.01	394.8	394.56	394.77	395.53	396.07	396.91	397.79	398.49	398.68	398.99	399.71	400.7	401.35	401.34	401.27	401.01	400.53	400.02	399.99	400.32	400.69	400.79	400.87	400.93	401.54	402.2	402.7	402.87	402.9
206.02	205.25	204.02	202.7	201.09	199.99	198.7	198.07	197.27	196.94	196.63	196.23	195.53	194.38	193.76	193.58	193.84	193.89	193.5	192.8	191.73	190.59	189.8	189.55	189.99	190.51	190.98	191.42	191.41	191.3	191.05	191.28	191.46	191.64	191.73	191.98	192.56	193.19	193.82	193.5	193.62	193.93	194.65	194.82	194.5	193.71	192.9	192	191.59	191.55
389.64	387.7	385.95	386.1	386.09	384.07	379.11	373.29	369.45	367.01	365.95	364.08	362.88	361.58	362.24	362.31	362.39	358.8	354.72	350.54	347.47	344.78	341.99	339.92	338.62	337.45	335.07	331.49	327.28	323.53	319.99	316.86	313.73	310.99	308.34	306.47	305.45	304.96	304.08	302.87	301.55	301.09	300.6
500.35	502.85	505.63	509.08	512.26	514.75	516.93	519.27	521.64	524.24	527.46	531.38	535.22	538.83	542.6	546.44	550.41	554.32	558.06	561.62	564.69	567.32	569.98	572.74	575.93	579.12	581.71	583.7	585.21	586.6	587.87	588.85	589.62	590.45	591.4	592.87	595.02	597.39	599.49	600.65	601.36	601.95	602.86
261.48	261.21	261.07	260.85	260.89	260.95	261.17	261.39	261.49	261.05	260.05	259.61	260.16	261.7	261.28	260.36	258.85	258.14	258.17	258.3	259.08	259.45	259.88	260.78	260.58	260.25	259.29	260.2	259.91	259.25	257.61	257.06	257.44	258.63	259.57	259.64	259.32	258.88	258.46	258.64	260.35	262.16	262.25	262.99	263.52	263.49	261.69	259.9	259.49	259.25
47.24	47.622	47.71	47.457	47.311	47.705	48.087	47.871	47.424	47.464	48.354	49.276	49.745	49.762	50.097	51.183	52.568	52.841	52.554	52.038	52.394	52.565	52.34	51.872	51.251	51.02	50.972	51.695	51.734	51.745	51.367	51.582	51.936	52.982	54.192	54.583	54.494	53.974	54.162	54.558	55.202	55.947	55.277	54.922	54.554	54.477	54.319	53.091	52.835	52.441
273.74	269.99	266.25	262.51	258.77	254.62	250.2	245.34	240.69	236.18	232.02	228.08	224.51	221.5	219.41	217.77	216.07	213.62	211.4	209.4	207.94	205.81	203.53	200.48	196.85	192.51	188.21	184.28	180.79	177.54	174.15	170.53	166.97	163.7
437.64	435.29	432.94	430.59	428.25	425.71	422.99	420.17	417.06	413.46	409.5	405.34	401.13	396.87	392.88	389.51	386.52	383.67	380.95	378.2	375.92	373.8	372.04	369.97	367.61	364.83	362.07	359.2	356.83	354.69	352.6	350.24	347.42	344.68
376.25	373.68	370.54	367.3	364.07	361.12	358.2	355.37	352.37	349.29	346.04	342.82	339.36	335.85	332.76	329.88	327.19	324.06	321.04	318.01	314.9	311.6	307.74	303.84	299.82
11.422	15.766	19.846	23.881	29.067	35.039	41.806	48.435	55.201	62.39	69.706	76.562	82.816	89.039	95.763	102.73	109.67	116.19	122.21	128.85	135.81	143.41	150.14	156.22	161.95
197.98	200.45	202.45	204.03	205.33	206.46	207.47	208.7	209.92	211.39	212.89	213.88	213.99	213.42	213.26	213.41	213.59	213.63	213.5	212.99	211.67	209.63	207.3	205.07	203.15	202.03	201.5	200.98	200.09	198.6	197.08	195.35	193.67	192.08	190.42	188.65	186.73
23.793	30.773	37.162	42.994	48.959	54.648	59.51	64.186	69.166	74.852	80.525	85.862	90.816	95.809	101.29	107.63	114.54	121.5	128.38	134.77	141.64	148.75	155.91	162.4	168.47	175.23	181.96	187.56	192.33	196	199.53	202.16	205.27	208.81	211.71	213.52	214.25
101.43	100.16	99.031	97.786	96.003	94.167	91.931	90.736	90.134	91.615	91.59	91.56	89.51	89.414	88.345	89.047	88.055	88.308	86.567	86.005	84.878	82.127	78.334	73.377	69.893	67.143	65.599	64.625	64.098	63.2	62.618	61.457	60.536	60.33	59.593	58.708	57.881	56.959	56.951	55.618	56.413	56.547	57.375	57.112	57.616	56.815	55.662	53.839	54.214	55.113
279.41	277.03	273.9	270.31	266.3	262.54	258.55	254.26	249.36	245.56	241.82	238.56	234.71	232.39	228.82	225.03	219.15	214.05	208.68	204.55	201.27	197.74	193.44	188.71	183.76	178.87	174.53	170.74	167.2	163.34	159.4	155.73	151.97	148.3	144.32	140.29	136.68	133.39	130.9	127.88	125.73	123.93	121.57	119.9	117.42	116.1	115.13	116.09	117.71	118.39
244.28	242.91	241.47	240.08	240.16	241.22	243.21	244.72	246.66	248.73	250.08	252.8	255.25	259.14	262.05	264.53	265.51	265.86	266.45	268.07	270.15	271.87	272.42	272.66	273.43	274.74	276.15	278.01	280.09	281.61	282.42	281.66	282.08	283.06	285.29	286.96	288.24	289.81	291.3	292.67	293.53	294.9	296.41	297.94	299.24	301.36	303.85	305.72	306.84	307.16
596.69	595.87	594.72	593.29	590.71	588.68	587.64	586.17	584.23	581.25	579.67	578.84	578.53	577.78	576.52	575.16	573.76	572.29	570.85	569.41	567.99	565.6	562.28	558.45	555.33	552.94	550.66	548.55	546.35	544.34	541.55	538.1	535.21	532.99	531.7	529.96	528.54	527.41	526.72	526.12	525.09	523.12	521.12	520.02	519.76	519.56	518.91	518.64	518.63	518.95
203.78	203.54	203.65	204	204.71	205.8	207.08	208.3	209.39	210.67	212.4	215.07	218.66	222.85	226.89	230.59	234.11	237.65	241.26	244.95	249.02	253.1
250.21	258.05	265.18	272.09	279.12	286.29	293.44	300.6	307.79	314.23	320.58	327.05	334.72	342.06	348.61	353.98	359.01	363.96	369.12	374.2	379.6	385.01
439.28	434.52	429.24	424.07	418.76	413.8	408.92	404.1	399.09	393.97	388.73	383.47	378.26	373.18	368.6	364.36	359.86	354.86	349.51	344.38	339.73	335.54	331.67	327.76	323.85	319.73	315.44	310.93	306.61	302.46	298.49	294.48	290.32	286.02	281.83	278.39	275.58	272.81	270.89	270.5	270.61	270.63	270.02	270.16	270.3	270.43	270.57	270.71	270.84	270.98
206.76	203.96	201.09	198.11	195	192.07	189.05	186.03	183.26	180.65	178.08	175.39	172.34	169.18	165.71	162.06	158.65	155.31	151.68	147.63	142.87	137.65	132.01	126.67	121.79	117.23	112.6	107.72	102.63	97.868	93.614	89.602	85.414	81.177	77.036	73.254	70.146	67.018	66.677	65.379	64.548	61.903	60.76	60.31	59.86	59.41	58.96	58.509	58.059	57.609
207.33	210.5	214.05	217.72	220.94	224.2	227.82	231.88	235.34	238.23	240.63	243.23	246.02	249.03	251.96	254.76	257.72	260.78	263.85	266.36	268.54	270.54
223.79	226.57	230.24	234.37	238.04	241.76	245.93	251.02	256.57	262.2	268.07	274.35	280.97	287.54	293.96	300	305.85	311.51	317.18	322.48	327.21	331.72
343.79	346.06	349.33	353.33	354.48	353.88	352.06	351.92	351.93	351.97	353.17	355.62	358.16	359.87	360.35	361.1	361.24	362.52	363.11	364.45	365.95	368.06	370.74	372.06	373.31	374.58	376.03	378.02	379.42	380.66	382.15	383.38
519.17	522.77	527.42	532.31	535.36	538.04	540.24	544.16	548.7	553.65	558.49	562.88	567.16	571.09	574.31	578.42	581.74	585.49	588.25	591.91	596.37	601.3	606.24	610.65	614.97	619.19	623.5	627.36	630.91	634.24	637.32	640.49
424.85	419.54	414.39	408.43	402.9	396.63	391.04	385.17	380.25	375.51	371.08	367.09	362.08	356.44	350.46	344.81	340.3	337.21	334.53	332.26	329.04	326.38	325.4	324.04	320.08	313.97	308.89	307.43	306	304.47	301.84	299	295.07	291.99	289.75	287.02	284.09	282.08	283.43	284.91	286.39	286.22	286.33	286.76	287.1	287.28	287.1	286.81	287.06	288.06
373.99	371.87	368.29	363.92	361.58	360.93	361.38	361.42	360.63	359.25	357.22	354.48	350.96	346.68	342.23	338.06	334.43	332.06	330.46	330.37	329.62	328.36	325.06	322.01	318.35	315.32	311.78	308.21	304.33	300.07	295.31	289.73	284.28	279.08	274.64	270.99	268.73	267.57	267.32	266.94	266.57	266.31	266.24	266.01	265.48	265.37	266.17	266.47	264.67	261.96
42.32	40.841	38.942	37.493	35.77	34.115	32.406	30.415	28.843	27.187	25.015	22.731	20.411	18.069	15.381	12.505	10.003	7.7514	6.0347	4.8292	3.9654	3.4137	2.8783	2.1513	1.4913	0.5439
326.53	322.98	319.08	313.84	309.22	304.03	299.39	294.43	289.55	284.94	280.18	275.87	270.88	266.2	261.81	257.53	253.38	248.94	244.93	240.4	236.08	230.53	224.44	216.74	210.47	204.76
114.33	114.99	115.59	116.62	117.95	119.52	120.97	122.23	123.87	126.41	129.36	132.19	134.06	135.36	136.22	137.09	138.24	139.65	140.44	141.3	142.17	143.61	145.03	146.53	148.13	149.69	150.99
10.486	14.796	20.554	26.746	33.962	40.573	47.622	54.751	61.409	68.104	73.193	78.475	84.045	88.921	94.194	98.594	105.6	113.08	120.55	127.39	134.5	141.26	148.3	153.71	159.72	164.88	170.71
284.56	291.5	297.96	305.35	312.21	318.12	323.75	330.5	338.62	346.87	354.01	360.94	367.76	375.54	382.49	389.41	396.19	403.81	411.27	418.26	424.48	430.96	437.24	444.19	450.92	458.24	465.66	473.15
465.29	469.7	473.32	476.75	480.4	484.3	487.81	490.44	492.33	493.78	495.34	497.24	500.26	502.96	505.31	506.93	508.12	509.3	510.52	512.35	514.4	516.76	519.17	521.75	524.4	527.44	530.62	533.9
201.14	201.23	202.42	204.71	207.78	210.84	213.91	216.97	218.53	218.92	218.13	218.4	216.76	215.7	214.13	214.25	213.8	212.52	211.81	211.35	210.85	208.7	206.8	206.04	206.34	204.89	203.01	201.76	201.39	200.76	198.79	197.15	195.75	195.26	194.1	192.94	191.33	189.12	186.42	184.4	183.43	181.93	180.18	178.56	177.39	175.67	173.2	171.87	171.64	171.94
639.94	639.95	639.91	639.79	639.58	639.37	639.16	638.95	638.77	638.46	638.26	638.1	637.92	637.47	636.49	636.26	634.93	632.95	629.57	626.77	624.23	621.5	618.84	616.27	615.6	615.52	615.03	611.75	608.71	604.91	602.76	598.78	595.96	591.86	589.36	586.44	583.36	579.37	577.15	575.64	575.21	572.98	571.17	569.17	567.78	566.4	564.59	562.82	560.62	558.38
150.76	148.66	146.64	143.07	140.37	140.24	140.53	141.83	140.36	138.9	137.46	136.97	136.16	133.45	131.25	129.8	131.14	132.92	133.73	133.43	133.57	135.24	135.77	135.33	133.88	132.98	134.76	137.85	140.34	138.52	135.53	133.38	133.87	135.24	136.87	136.55	135.79	135.28	136.59	137.48	137.4	136.25	135.99	135.6	136.14	135.55	135.33	133.65	132.01	130.19
394.01	395.01	396.14	396.42	397	398.56	400.97	402.46	402	401.75	401.74	403.84	406.11	408.37	409.63	409.87	409.3	408.21	407.49	407.73	407.79	407.53	407.14	407.19	406.89	406.5	405.48	404.07	402.72	403.01	402.89	404.32	405.04	407.84	409.71	412.95	415.82	417.89	418.92	419.68	421.82	422.88	423.97	423.9	425.1	426.17	427.58	427.97	428.99	429.44
317.49	314.27	311.02	307.88	305.18	301.47	297.4	292.15	287.58	282.17	276.06	269.92	264.16	257.94	251.48	244.46	238.79	232.64	228.43	225.19	219.78	215.19	210.2	208.41	203.55	197.46	187.9
8.2554	11.22	13.831	16.873	19.941	23.789	27.951	33.165	37.618	41.557	44.996	48.306	50.732	52.478	54.154	55.09	55.248	54.399	53.965	53.598	52.653	52.043	51.044	50.791	50.289	50.222	49.706
89.072	88.158	87.943	88.801	89.38	89.738	89.717	90.179	91.808	93.333	95.805	96.9	98.331	98.95	100.14	101.24	101.95	102.56	102.8	102.99	102.86	102.54	102.37	102.44	103.71	105.23	107.59	109.97	113.03	114.87	115.84	116.16	116.87	117.27	117.58	118.22	119.36	120.6	121.05	120.93	120.9	121.18	121.44	121.07	120.7	120.71	120.3	119.97	119.77	120.39
5.5831	8.6321	11.446	13.434	15.02	16.681	18.993	21.035	22.672	24.325	26.405	29.491	32.794	35.627	37.778	39.634	41.959	43.635	45.474	47.338	50.317	53.266	56.084	58.34	60.803	63.108	65.568	67.747	69.778	71.983	73.425	74.986	76.323	78.296	80.523	82.139	83.254	83.365	83.394	83.601	83.776	84.359	84.768	85.318	85.593	85.811	85.82	85.883	85.856	85.911
46.661	45.775	44.881	45.486	46.074	46.882	47.257	47.772	47.9	48.457	49.356	50.162	51.003	51.394	52.077	52.214	52.598	53.033	54.039	55.928	58.217	58.429	57.608	56.193
110	105	99.823	94.835	89.499	84.129	78.862	73.103	67.895	62.078	56.765	50.945	47.016	42.699	38.817	33.576	28.749	23.687	18.761	13.69	9.3551	5.5159	2.9292	0.064752
9.0413	12.656	17.053	22.184	27.696	33.639	40.077	47.044	53.909	60.416	66.012	71.127	76.762	82.685	87.612	89.122	88.037	86.048	85.023
340.93	347.88	355.07	362.19	368.93	375.06	380.84	386.33	391.72	397.33	402.85	407.98	413.04	417.57	421.64	424.82	427.42	428.98	429.61
413.19	411.28	408.86	405.59	400.88	395.57	391.17	387.74	384.85	380.88	377.45	373.52	371.36	368.07	364.59	360.27	356.8	355.23	354.83	353.98	353.49	352.57	353.39	354.74	356.52	357.25	357.09	356.99	356.87	354.75	350.38	347.82	347.89	349.5	352.1	356.64	364.21	371.35	376.63
10.084	14.032	18.64	23.978	31.093	38.321	44.121	48.68	51.727	55.96	60.832	66.88	72.865	79.023	85.531	91.158	94.705	95.899	95.617	95.37	95	94.622	93.414	92.164	90.892	90.238	89.731	88.974	88.616	87.527	86.107	85.823	86.003	87.064	84.035	78.624	70.416	63.901	58.854
182.35	174.62	167.71	163.54	159.19	154.7	149.35	143.29	138.21	134.89	131.45	128.05	122.09	115.31	106.27	98.803	94.087	91.379	89.457	86.913	82.018	73.95	64.822	58.439	52.757	47.275	40.115	34.222	28.138	22.928	16.853	11.555	5.4875	2.9878	0.43152
47.758	47.528	46.946	47.063	46.275	45.17	43.647	41.388	39.54	37.389	37.564	37.089	36.497	35.445	34.296	32.455	30.01	28.479	28.055	28.352	28.357	27.359	25.732	24.336	23.137	21.821	20.776	20.173	19.584	18.954	18.069	17.552	16.839	16.836	16.761
83.593	83.133	82.375	82.315	83.709	86.789	89.519	94.996	102.59	112.88	122.76	132.23	140.95	148.63	155.1	161.09	167.16	173.35	179.94	186.59	193.23	199.12	204.43	209.3	214.55	219.87	225.4	231.01	236.44	241.89	248.88	256.45	264.25	270.54	276.7	282.87	287.83	292.22	293.69	293.41	291.73	290.14	289.6	288.6	288.39	288.4	288.74	289.08	288.94	288.82
428.12	427.62	427.81	427.28	427.3	427.12	427.64	429.49	431.76	434.91	437.93	440.82	443.59	446.09	448.32	450.56	453	455.35	457.39	459	460.42	461.66	462.95	464.36	466.21	468.1	469.85	471.75	473.76	475.99	479.34	482.92	486.47	488.57	490.38	492.2	493.27	494.11	494.2	494.05	493.64	493.37	493.45	492.48	491.86	491.45	492.03	492.23	492.24	492.16
23.858	28.076	34.26	41.265	46.572	50.653	55.024	58.924	63.186	65.105	66.956	67.259	66.162	66.243	66.868	69.542	71.888	74.897	78.293	82.607	86.476	88.91	89.256	88.983	88.8	88.658	87.398	89.688	92.467	96.421	96.929	98.038	100.41	104.92	110.34	116.25	122.74	129.52	136.92	143.52	150.9	157.21	161.1	163.27	166.08	172.21	179.97	188.59	198.31	206.69
226.07	224.29	222.81	220.84	218.66	216.42	214.37	212.12	210.07	208.45	207.73	207.69	208.17	208.61	208.9	210.58	215	222.23	228.93	234.71	239.02	242.41	243.79	243.88	243.51	242.58	239.87	235.24	231.27	228.99	229.15	229.34	229.18	228.32	227.38	226.96	227.15	227.59	228.09	228.76	229.44	230.6	231.65	233.1	235.01	237.83	240.97	243.73	246.68	249.42
298.05	301.79	305.39	309.24	314.4	320.8	327.69	334.85	341.34	346.53	350.75	356.44	363.3	370.62	375.75	380.47	385.47	391.38	397.83	403.43	407.79	411.34	415.18	420.46	425.9	431.27	436.4	441.72	447.82	453.82	457.87	461.95	465.86
398.8	395.51	392.85	390.84	389.09	387.1	384.91	382.66	380.72	378.9	377.33	375.95	375.33	374.58	376	374.51	372.92	368.65	366.67	364.43	362.59	360.46	358.81	356.86	354.59	352.33	349.85	347.34	344.82	342.6	342.38	342.03	342.01
308.68	308.27	307.01	304.78	301.71	298.64	295.57	293.18	291.39	290.36	289.12	287.63	286.06	284.8	283.62	282.49	281.78	281.47	280.76	279.64	278.77	278.61	278.56	278.33	277.92	277.66	277.23	276.79	275.95	275.21	274.35	273.98	273.78	273.76	273.6	273.28	273.2	273.19	273.2	273.01	273.23	274.31	275.71	276.54	276.25	275.77	275.82	276.38	276.86	276.95
493.65	493.59	495.1	498.01	502.52	507.02	511.53	516.44	521.95	528.37	535.49	543.13	550.76	557.54	564.05	569.59	573.69	575.19	575.09	574.23	573.14	572.01	571.28	570.73	570.31	569.88	569.83	569.88	569.71	569.41	568.97	568.92	568.87	568.74	568.41	567.9	567.74	567.68	567.78	567.77	568.07	568.55	568.91	568.99	568.98	568.96	569.26	569.31	569.52	567.34
106.15	109.26	112.27	114.73	117.48	119.93	124.33	129.03	134.39	139.73	144.13	148.72	152.54	156.57	160.98	165.64	171.13	176.38	181.47	184.95	188.22	191.39	194.94	199.61	204.14	209.48	213.12	217.66	221.51	226.02	229.37	233.37	236.37	240.75	244.74
182.57	177.69	172.7	167.56	162.43	157.42	153.63	149.33	144.51	138.29	132.12	126.28	120.51	114.94	109.33	104.97	100.61	96.732	91.216	85.362	78.741	72.202	67.196	61.831	57.347	50.816	45.442	39.679	35.6	30.409	25.361	20.401	16.367	11.135	5.1798
79.93	83.225	83.987	83.705	79.113	75.356	72.743	71.166	69.272	67.185	66.293	67.304	69.279	69.485	68.277	67.247	67.203	66.914	66.474	65.302	65.075	63.658	62.352	60.871	57.496	54.977	50.559	47.481	43.12	39.389	35.861	32.379	30.403	28.543	26.525	23.332	20.112	17.484	14.953	12.6	11.619	10.562	9.49	6.9546	7.0875	6.6312	6.3779	5.6628	7.0026	9.0871
457.47	456.37	453.65	449.44	444.73	440.13	436.5	431.72	427.13	421.04	415.44	409.39	403.57	397.86	392.08	386.7	381.56	376.6	371.66	366.53	361.72	356.49	351.67	346.67	341.63	336.67	331.78	327.24	322.57	318.96	315.07	310.85	305.21	299.94	294.74	289.93	284.77	279.13	273.51	268.21	263.11	257.76	252.25	246.94	242.2	236.57	230.73	224.75	219.48	214.43
105.75	102.4	96.579	93.314	89.582	85.883	81.793	77.905	75.843	73.432	69.288	66.134	63.32	62.681	60.819	59.999	61.148	60.405	59.51	57.44	58.49	57.091	54.217	49.332	44.087	40.107	38.29	39.077	39.515	38.246	35.945	33.752	32.65	31.873	31.85	30.727	29.535	28.435	29.143	30.862	33.333	34.962	35.517	35.838	36.122	37.093	37.437	37.626	37.82	38.08
446.08	448.35	452.15	454.72	457.86	460.95	464.89	468.93	472.58	475.59	477.76	479.44	481.85	485	489.96	493.97	497.83	500.46	502.98	505.7	508.89	513.06	517.38	522.93	527.8	533.66	537.65	540.52	542.8	545.6	550.49	554.41	558.71	562.19	565.39	566.92	565.79	563.55	562.14	561.77	561.04	559.9	559.71	560.72	562.28	562.57	561.87	561.24	561.36	561.3
77.584	78.835	79.204	80.284	81.418	83.128	84.54	85.733	86.523	87.192	87.16	86.975	86.482	86.177	87.973	90.141	91.885	91.988	92.542	93.212	94.176	93.581	92.168	90.837	90.861	91.51	91.112	89.907	90.357	91.244	92.224	92.813	92.701	92.958	93.291	94.214	95.077	95.314	95.485	95.07	94.379	91.557	90.676	90.011	91.41	90.686	89.73	88.719	89.171	89.495
533.72	537.1	539.55	543.06	546.51	549.71	551.58	553.73	556.17	559.02	561.63	564.82	567.92	570.16	571.37	571.27	571.09	570.25	570.47	570.56	571.13	571.49	571.59	571.16	570.27	569.94	569.76	569.8	569.66	569.49	568.86	568.1	567.39	566.97	566.39	565.47	564.39	563.68	563.8	564.29	564.65	564.34	564.35	564.74	565.25	565.03	564.3	563.65	563.51	563.28
436.07	428.39	420.29	415.33	410.62	405.25	398.65	391.88	385.41	379.36	373.31	367.59	362.4	357.05	351.19	344.91	338.37	331.79	325.35	319.81	315.44	311.61	308.2	304.82	301.57	297.76	293.69	289.9	286.66	283.65	281.2	279.37	278.64	278.62	279.27	280.53	280.65	281.59	282.62	285.22	287.2	288.75	289.78	290.3	290.44	290.3	290.23	290.32	290.53	290.46
294.3	292.11	289.53	288.09	286.79	285.06	282.87	280.15	277.7	275.59	273.81	271.74	269.32	266.18	262.9	259.63	256.6	253.09	249.03	245.04	241.32	237.59	234.2	231.3	229.3	226.93	224.34	221.51	218.87	216.23	214.55	214.36	215.52	216.83	217.59	218.03	218.8	219.72	220.87	221.77	222.9	223.85	224.52	224.51	224.1	223.38	222.78	222.13	221.65	221.33
376.06	371.98	369.34	365.83	361.85	356.1	349.7	343.08	336.26	329.41	322.45	315.14	308.23	301.34	294.78	287.99	281.25	275.07	269.11	263.4	257.31	250.43	243.9	237.28	231.3	225.16	218.46	212.19	205.83	199.86	194.53	191.17	189.15	188.32	186.45	183.8	179.28	176.07	173.74	171.21	167.77	164.44	162.87	158.27	152.1	147.44	143.81	139.33	131.56	125.37
352.14	352.64	353.07	353.71	354.25	354.9	355.58	356.72	358.39	360.63	362.93	364.66	366.27	367.56	369.01	370.73	372.28	374	375.51	376.87	377.88	378.69	379.57	380.61	381.39	382.16	382.45	383.23	384.12	384.76	384.87	384.7	383.85	382.63	381	379.54	377.88	376.38	374.73	371.98	368.14	365.03	363.62	362.39	360.68	359.17	358.2	357.12	355.29	353.94
296.03	298.76	301.25	303.86	306.17	307.77	309.39	311.11	313.84	316.43	318.55	320.2	321.06	321.64	322.04	322.71	323.67	324.71	327.6	332.08	335.97	339.02	340.82	342.29	342.62	342.68	343.4	344.92	346.54	348.58	350.14	351.8	353.59	355.73	358.08	360.3	362.48	364.75	367.01	369.91	373.04	376.02	378.41	380.39	382.7	384.97	387.09	390.13	391.96	395.09
260.49	259.87	261.19	264.13	266.22	267.73	268.59	269.5	270.27	271.09	271.9	272.7	273.58	274.63	275.71	276.43	276.81	276.94	276.93	277.07	277.32	278.72	279.74	280.28	280.01	279.9	279.7	279.82	279.85	280.41	280.95	282.49	283.59	283.91	283.34	283.4	283.85	284.19	284.42	284.74	285.34	285.81	286.07	286.06	285.49	284.84	284.35	285.05	285.32	284.78
383.77	376.42	368.57	360.14	351.92	343.66	335.82	328.02	320.18	312.35	304.35	296.03	287.54	279.1	270.87	262.97	255.06	246.97	238.4
131.07	128	124.18	119.6	114.87	110.54	106.31	102.46	98.77	95.52	92.348	89.604	87.219	85.128	83.075	81.29	79.62	77.922	76.098
152.57	153.37	155.42	157.81	160.14	162.25	165.1	166.97	168.24	167.78	167.5	167.2	167.41	167.94	167.9	167.6	167.17	167.37	167.28	167.34	167.48	167.26	167.4	167.89	169.19	171.12	173.93	177.38	180.22	182.08	183.33	184.43	182.83	181.84	181.64	183.95	186.73	189.3	192.56	195.01	196.91	198.48	200.11	201.79	203.31	204.48	205.15	205.68	206.13	206.03
263.45	270.6	277.45	284.3	291.42	298.53	305.69	312.54	319.13	325.54	331.99	338.54	345.08	351.65	357.63	362.73	366.92	370.78	376.17	382.49	389.3	394.52	398.87	402.45	406.32	409.89	414.83	420.62	427.91	435.38	443.17	450.71	457.95	464.54	470.87	476.68	482.68	488.82	495.47	502.22	509.35	516.49	523.36	529.56	535.53	541.83	548.52	555.18	561.19	566.92
207.15	202.95	198.6	193.99	189.3	184.75	180.53	176.56	172.89	169.88	167.44	165.39	163.55	161.91	160.08	157.89	155.64	154.53	154.36	154.82	155.23	155.69	156.06	156.43	156.73	157.51	158.17	159.07	160.38	162.28	162.9	160.66	155.45	148.56	140.78	132.73	124.69	117.48	110.78	104.79	98.62	92.743	86.879	80.995	74.986	69.454	64.299	59.035	53.178	47.241
420.11	425.07	430.36	436.02	441.61	446.82	452.09	457.75	463.7	469.25	474.49	478.81	482.7	485.52	488.86	493.1	497.53	500.42	501.34	501.1	500.51	499.69	498.92	498.32	497.9	497.61	497.14	496.81	496.65	497.06	496.9	497.62	498.66	502.22	506.63	511.74	515.99	519.31	522.27	525.21	528.43	531.47	534.06	536.51	539.09	542.59	546.1	550.34	554.65	559.23
394.12	394.25	393.77	393.47	391.46	390.37	389.62	389.34	389.6	390.55	391.7	392.34	394.08	395.28	396.06	392.86	389.04	386.78	385.44	384.53	384.02	385.11	386.83	388.18	389.43	390.14	390	387.88	387.46	388.5	389.36	389.76	388.41	387.5	387.03	386.62	386.15	385.71	386.46	386.29	383.77	381.22	380.83	380.54	380.88	379.12	378.13
272.06	270.52	268.64	266.22	262.86	259.68	256.65	254.17	251.45	249.11	246.92	244.35	242.44	240.12	238.08	234.81	231.36	228.49	226.19	224.35	222.4	220.32	218.12	216.34	214.62	212.66	210.08	206.94	204.74	203.23	201.47	199.27	196.85	195.22	193.84	191.77	188.83	185.08	182.46	180.96	179.95	178.24	176.52	174.52	172.88	170.07	168.21
30.769	36.367	42.059	48.132	54.069	59.38	64.152	68.237	72.049	74.519	77.497	80.518	83.491	85.49	87.61	88.484	89.651	90.201	92.075	92.786	92.461	91.729	90.203	88.743	88.26	89.353	90.833	91.287	88.997	85.601	81.637	80.203	81.206	84.692	90.583	96.452	104.27	112.01	120.61	127.49	134.25	141.08	147.5
594.43	595.91	597.2	598.58	600.14	601.2	601.2	600.55	600.5	601.04	602.07	603.23	605.23	606.38	607.04	606.97	607.19	607.14	606.63	606.07	605.47	605.22	604.94	604.73	604.14	603.58	603.09	602.95	602.13	600.88	599.4	599.67	600.37	601.75	602.7	604.06	606.61	610.01	613.48	616.77	619.96	623.9	627.09
217.59	215.77	212.52	210.33	208.02	205	202.29	196.86	191.93	185.86	181.74	178.39	174.58	169.68	164.81	160.13	156.97	154.91	156.28	157.56	158.6	158.68	158.06	157.31	155.48	152.33	150.18	147.54	148.24	147.05	145.4	140.8	136.52	132.42	130.15	128.55	126.04	123.19	118.96	114.92	110.53
14.783	19.295	23.95	28.63	33.464	38.031	42.526	46.81	51.548	56.298	60.757	64.732	68.225	71.709	75.215	78.868	82.409	85.786	90.166	95.986	102.87	107.35	110.92	112.83	115.82	117.98	120.26	123.03	125.97	129.1	131.38	132.7	133.99	135.61	137.76	140.03	141.91	143.88	145.49	147.08	148.52
12.327	18.939	25.071	30.127	34.646	39.36	44.478	49.957	55.604	61.431	67.513	73.86	80.57	87.225	94.099	101.47	109.1	116.47	123.27	129.68	135.9	142.04	147.9	153.77	159.49	165.26	170.11	173.53	175.5	176.41	177.38	179.33	180.94	181.7	181.09	181.07	182.23	184.99	189.18	194.3	199.77	205.17	210.41	215.62	220.29	224.65
603.85	603.21	602.34	601.37	600.3	599.52	598.48	597.18	595.45	594.04	592.78	591.38	589.72	588.2	586.72	585.28	584.03	582.99	582.48	582.42	582.61	582.5	582.27	581.81	581.1	579.79	579.21	579.14	579.81	579.91	579.88	579.55	578.8	577.65	576.49	576.44	578.05	579.79	581.17	582.15	582.54	582.86	583.77	584.44	585.19	584.82
354.62	352.28	350.73	349.7	348.37	346.92	345.85	345.23	344.61	343.14	341.98	341.38	341.83	343.11	344.69	346.59	348.25	350	351.79	353.47	354.91	356.29	357.66	359.35	361.41	363.58	365.87	368.19	370.94	374.59	379.04	384.35	389.28	393.78	397.31	400.85
302.28	296.3	290.93	285.62	280.38	275.25	269.43	263.75	258.11	253.26	248.99	244.73	240.38	236.06	232.41	229.43	226.68	223.87	221.19	218.89	216.67	214.59	212.9	211.94	211.2	210.69	209.92	209.14	208.4	208.35	209.35	209.74	209.8	209.16	208.77	208.28
22.681	27.143	31.882	36.968	42.906	49.056	55.465	61.769	67.863	73.679	78.596	82.735	86.483	90.575	96.077	100.94	105.85	109.72	113.93	117.68	121.3	127.09	133.79	140.94
566.05	568.03	570.24	572.91	576.33	580.06	583.73	586.75	589.18	590.57	591.64	592.95	595.43	598.67	602.04	604.68	606.31	607.59	609.67	612.94	616.51	620.6	624.24	627.86
248.07	252.68	256.59	259.95	261.59	262.49	263.84	268.19	274.44	281.53	288.58	295.55	302.17	307.56	312.06	316.1	320.6	325.48	329.91	334.11	337.5	341.62	345.22	348.29	349.91	351.92	354.56	357.12	359.32	361.83	365.43	369.85	374.19
153.13	152.51	151.17	149.26	148.07	148.02	149.4	151.7	153.97	155.86	156.79	157.36	157.85	158.67	159.7	160.93	161.8	162.48	162.5	162.3	161.56	160.99	160.98	161.3	160.84	159.63	158.17	156.85	155.29	153.75	151.78	150.25	148.68
457.57	451.25	445.02	438.66	432.21	425.46	418.77	412.18	405.79	399.15	392.54	386.18	380.44	375.02	369.5	363.92	358.2	352.5	346.98	341.76	336.64	330.81	324.64	318.25	312.18	306.07	298.8	290.38	281.83	274.66	268.34	262	255.3	248.77	242.66	236.22	229.77	223.09	216.84	211.05	205.51	199.92	194.12	187.86	181.4	175.48	168.56	162.49	154.62	147.06
577.13	577.53	577.68	578.07	578.8	579.85	581.02	581.71	582.11	582.16	582.51	583.22	584.38	585.94	587.63	589.39	590.75	591.94	592.49	592.64	592.61	593.84	595.66	597.68	598.94	600.17	601.22	602.1	602.94	603.57	604.45	605.29	606.59	607.48	607.85	607.54	606.85	606.41	606.04	606.01	605.87	605.77	605.7	605.71	606.14	606.89	607.48	608.13	608.38	609.06
383.21	383.27	381.87	380.6	380.4	382	384.44	387.1	390.03	393.02	395.83	398.45	400.98	403.8	406.41	408.48	410.39	412.14	414.15	416.38	418.79	421.15	423.45	425.76	429.21	431.57	433.48	434.2	435.6	437.08	438.67	440.65	442.98	445.75	448.83	452.36	455.52	458.45	460.9	463.78	466.61	469.81	472.33	474.6	476.44	478.09	479.47	480.83
116.47	117.31	118.15	117.44	116.9	116.85	116.93	116.86	117.25	118.07	118.82	119.48	119.71	119.79	119.37	118.37	117.54	116.99	117.43	117.89	118.18	117.93	117.39	116.61	115.5	114.01	112.24	110.34	108.78	107.54	106.38	105.24	104.4	104.31	104.77	105.3	105.94	106.42	107.6	109.12	111.11	113.11	115.02	116.97	118.76	120.6	122.32	123.95
296.51	297.92	300.68	304.3	307.62	311.08	314.69	317.65	320.9	323.56	325.96	328.28	330.76	332.07	332.82	332.32	333.01	333.09	334.11	334.39	336.43	339.35	343	345.4	347.6	351.22	356.22	361.76	366.96	372.52	378.05	382.78	386.87
625.91	621.01	617.25	612.56	606.85	600.18	593.4	586.95	580.77	574.94	569.1	562.89	557.56	552.93	550.44	547.8	546.05	544.29	542.86	541.7	540.29	538.47	536.39	534.58	533.73	532.47	530.33	527.81	524.75	521.08	516.5	512.43	508.95
411.36	414.33	414.7	413.94	412.33	411.09	410.13	409.78	409.37	409.28	409.95	410.63	411.16	410.92	410.7	410.02	409.28	408.51	408.1	407.55	406.8	405.77	404.85	404.33	404.07	404.1	403.93	403.9	403.85	404.27	404.86	405.34	405.55	405.48	405.2	404.79	404.32	403.99	403.95	404.28	404.6	404.25	401.71	397.94	393.15	388.71	384.77	381.24	377.77	373.32
332.5	332.42	331.7	330.8	329.84	329.14	328.76	328.61	328.29	327.68	326.86	326.46	326.79	327.73	328.7	329.24	329.35	329.35	329.17	328.95	328.57	328.42	328.47	328.77	329.14	329.24	329.01	328.63	328.38	328.2	328.18	328.06	327.92	327.48	327.07	326.91	327.13	327.3	327.42	327.75	328.72	330.94	333.22	334.63	334.97	334.67	334.45	333.44	332.12	330.65
408.48	410.25	410.65	410.41	409.62	409.18	409.35	409.53	410.98	413.7	417.55	419.32	419.42	417.25	416.1	416.56	418.44	419.75	417.55	415.24	413.19	413.12	412.01	410.64	410.18	410.87	411.95	412.32	412.32	411.69	410.54	409.08	408.51	407.26	407.32	406.37	405.68	402.98	399.78	396.21	392.71	389.17	385.68	382.57	379.57	376.21	372.29	368.55	365.23	362.07
253.09	252.04	250.18	249.52	249.21	248.98	249.12	249.59	250.5	251.03	250.79	248.98	245.86	242.14	238.72	235.5	232.87	230.73	229.31	227.6	225.62	223.33	221.09	219.61	218.84	218.61	217.91	216.7	215.15	213.28	210.86	208.21	206.11	204.6	202.98	200.82	197.78	194.61	191.01	187.37	183.28	178.85	174.78	171.23	168.12	164.78	161.51	158.47	155.94	153.08
255.33	256.8	258.84	260.39	262.35	263.75	264.12	263.9	264.66	265.36	266.74	267.73	269.51	269.95	270.2	269.47	271.91	272.88	273.8	270.74	269.83	269.36	270.94	271.04	270.84	269.67	269.08	269.57	270.11	270.92
632.38	630.11	627.35	623.46	619.76	615.95	612	607.05	602.52	598.34	595.21	591.6	587.78	584.22	580.9	577.64	573.55	570.07	566.82	563.37	559.56	555.87	551.55	546.81	542.21	538.45	534.96	531.12	527.61	524.29
327.99	333.54	338.83	343.52	346.73	349.92	353.6	356.53	358.67	359.68	360.51	361.49	362.62	363.54	364.1	364.15	364.13	363.99	364.17	364.55	364.95	365.07	365.1	365.06	364.96	364.53	363.64	362.94	362.72	363.07	363.41	363.57	363.49	362.95	362.24	361.23	361.04	359.64	357.33	353	347.98	342.13	336.27	331.35	327.29	323.71	320.22	316.69	313.1	309.01
11.618	18.931	27.124	35.28	42.788	49.9	56.749	61.548	65.156	68.203	72.991	79.267	86.002	90.866	93.023	92.92	92.362	91.426	90.842	90.401	90.459	90.28	89.826	89.708	90.124	90.918	91.367	91.532	91.629	91.938	92.41	93.187	93.744	94.439	94.724	94.971	94.392	94.948	97.391	102.69	109.31	116.39	123.48	130.77	138.63	147.25	156.33	165.38	173.89	182.06
460.29	456.01	451.33	446.25	440.99	435.49	429.79	424.16	420	417.18	412.61	405.86	399.82	396.48	393.54	389.82	385.74	381.37	376.49	371.23	366.86	361.52	355.92	347.83	340.05	332.24	326.84	321.85	317.23	311.26	306.27	302	299.43	295.56	290.86	286.23	281.6	277.06	272.11	266.97	261.61	257	251.86	246.97	241.94	238.16	234.83	231.51	228.19	224.86
111.31	113.02	114.68	116.28	118.05	119.78	121.23	122.44	124.06	126.06	127.83	128.99	129.85	131	132.21	133.58	135.29	136.97	138.22	138.94	139.92	141.4	143.32	144.41	145.32	145.88	147.42	148.88	150.3	150.9	151.44	152.06	153.13	154.28	155.64	157.22	158.92	160.66	162.27	163.43	164.02	165.12	166.3	167.83	169.1	170.71	172.55	174.38	176.21	178.05
247.33	246.51	246.95	248.15	249.51	250.76	251.09	252.63	254.88	256.74	257.86	258.28	258.96	258.75	259.89	262.15	264.56	266.6	268.48	270.41	271.4	271.73	271.9	272.37	272.77	273.18	273.82	274.49	275.71	276.95	278.71	280.25	281.73	282.61	283.53	284.32	287.13	290.31	293.42	292.94	291.26	291	293.58	296.9	296.24	294.97	291.41	291.83	289.62	288.08
450.86	447.38	444.35	439.62	434.3	427.88	423.29	418.89	415.27	412.08	409.22	406.42	403.24	399.72	396.51	393.04	389.95	386.04	382.25	378.29	374.07	370.11	366.26	362.76	359.39	356.3	353.4	350.05	346.42	342.16	338.04	334.21	330.8	327.43	323.41	318.84	313.99	309.62	305.85	302.08	297.62	292.85	288.95	285.21	281.25	277.49	273.85	271.51	268.25	265.44
478.21	476.69	474.99	473.17	470.48	467.26	464.21	461.55	459.74	458.43	456.86	454.94	452.78	450.81	448.92	446.91	444.92	442.84	440.69	438.55	436.4	434.31	432.36	430.55	429.35	428.32
452.8	458.19	464.16	471.22	478.79	486.27	493.99	501.23	508.63	516.22	525.09	533.56	541.5	548.78	556.19	563.82	571.48	579.12	586.78	594.43	602.08	609.53	616.82	623.87	630.92	637.95
63.877	63.62	63.246	62.826	63.318	64.02	65.343	65.677	66.127	66.136	66.351	66.122	65.91	65.483	65.147	65.197	65.521	66.131	66.327	66.306	64.625	63.4	61.946	61.171	59.29	57.364	56.06	55.546	55.787	56.207	56.424	56.139	55.423	54.511	53.587	53.346	53.327	53.336	53.075	53.004
67.149	68.756	70.267	71.387	72.803	73.747	74.682	75.221	75.909	76.354	76.277	76.37	76.123	76	75.36	74.799	74.476	74.273	74.216	74.217	75.502	79.134	85.603	94.075	102.95	111.58	119.89	128.26	136.88	145.14	153.05	160.39	168.06	175.93	183.01	186.58	187.1	186.67	186.74	186.97
297.65	298.48	299.18	299.25	298.72	297.37	296.89	297.21	296.78	297.12	296.19	297.8	298.88	301.02	301.75	302.74	303.7	304.35	303.54	302.58	301.63	300.78	300.06	299.95	300.71	301.19	301.73	301.76	302	302.53	303.01	303.66	303.79	303.87	304.03	304.02	304.24	302.71	301.47	299	298.39	297.23	297.72	297.01	296.49	295.23	294.12	294.13	293.22	293.48
261.99	258.33	254.66	251.8	249.78	248.02	245.72	243.11	239.82	236.77	232.78	228.61	223.71	219.8	216.27	213.15	210.06	206.16	202.31	197.81	193.99	190.61	186.44	182.71	178.44	175.79	172.72	170.27	168.38	166.61	165.23	163.25	161.61	159.95	158.08	156.6	154.81	154.34	152.83	150.6	147.29	145.4	143.21	140.26	136.4	132.76	128.44	123.66	118.9	114.82
362.06	363.88	364.22	365.79	366.61	368.95	368.13	366.45	363.79	362.71	362.33	362.03	362.01	362.18	362.79	363.59	364.2	364.31	365.97	367.69	368.31	368.7	367.32	368.23	367.59	368.98	369	367.07	367.06	365.59	365.48	363.16	362.21	363.21	362.76	363.96	362.45	361.93	360.24	359.66	359.39	360.66	361.28	361.75	360.59	360.3	361.78	364.23	366.02	365.99
480.52	480.41	480.44	480.95	480.81	480.54	479.96	479.5	478.85	478.5	478.56	478.98	479.24	479.39	479.74	479.93	479.83	479.75	480.09	480.7	481.13	481.34	481.38	481.35	481.19	480.25	479.32	478.57	478.63	478.43	478.09	477.8	477.45	476.86	476.1	476.08	476.4	476.92	477.33	478.09	479.01	480.14	480.97	481.47	481.18	480.58	480.1	480.35	481.04	481.92
98.503	100.4	102.73	104.31	104.86	104.3	104.31	104.28	103.55	101.69	99.358	98.226	99.255	101.76	105.65	108.83	111.9	114.79	117.49	119.41	119.8	119.06	117.95	118.97	121.87	126.2	129.94	133.54	137.04	139.87	142.9	144.11	144	141.97	141.55	142.15	142.81	144.13	145.88	148.58	150.17	151.14	151.73	151.83	151.87	151.79	151.48	150.16	148.44	146.8
112.81	112.8	113.5	113.92	114.08	115.13	116.65	117.32	116.57	115.18	114.84	116.42	119.25	123.28	125.76	127.46	128.87	130.76	132.77	134.66	137.44	139.65	141.63	143.12	145.59	148.56	152.12	155.35	158.4	160.54	162.07	162.48	162.1	161.72	161.91	162.29	163.39	164.65	166.72	168.82	170.81	172.19	172.71	172.6	172.13	172.11	172.56	172.98	172.79	171.87
212.59	208.58	203.44	197.77	191.56	185.16	178.28	171.23	164.47	157.75	150.95	144.22	137.33	131.9	127.77	124.52	119.62	112.9	105.05	97.007	89.365	82.254	75.206	67.649	59.566	51.637	44.14	37.17	30.371	23.413	16.451	9.5658	3.7333	-1.8912
382.04	381.13	379.78	378.51	377.9	377.77	377.19	376.2	375.41	375.77	376.87	378.01	378.97	380.23	381.53	382.58	383.18	383.48	384.11	385.13	386.92	389.07	391.02	392.82	393.92	394.55	394.55	394.58	394.81	395.19	395.66	396.18	397.29	398.5
191.87	193.75	195.43	195.64	195.1	194.24	193.61	192.85	191.62	191.73	191.39	192.52	192.44	192.79	192.06	191.69	191.09	192.61	194.07	197.46	197.67	198.37	198.08	197.88	197.8	196.87	196.63	196.17	195.99	196.01	195.27	193.47	191.31	190.15	191.73	193.28	193.76	192.59	190.76	188.62	185.01	181.97	177.93	173.45	167.68	161.91	156.85	152.65	150.03	147.81
322.46	328.02	335.06	340.76	343.82	344.35	344.61	344.32	343.87	342.95	342.3	341.97	341.65	342.06	342.4	343.03	343.39	343.91	344.26	344.34	343.83	343.56	342.88	341.99	340.89	340.22	340.31	340.9	341.72	342.21	341.84	340.74	339.95	339.78	340.25	339.33	338.67	339.24	343.07	347.96	353.43	357.63	362.89	368.83	376.47	384.12	390.94	396.74	400.81	404.4
354.33	350.97	347.83	344.76	342.49	340.05	337.86	335.9	334.49	333.39	331.91	329.93	327.45	324.76	321.4	317.73	313.82	310.58	307.13	304.03	301.1	298.41	296.18	294.02	292.37	290.62	289.08	287.76	285.97	284.04	281.36	279.28	276.51	274.13	271.3	269.15	266.99	264.45	261.61	258.65	255.07	251.43	247.09	243.46	239	234.82	231.7	230.33	230.51	230.27
130.06	130.6	131.34	132.46	133.28	133.8	133.46	132.63	131.31	129.82	128.19	126.67	125.63	124.69	124.04	122.94	122.04	121.04	120.21	119.41	118.78	119.01	119.54	120.58	121.06	121.41	121.06	120.64	120.29	120.14	120.33	120.26	120.1	119.5	118.94	118.06	117.28	117.53	118.27	119.31	119.23	119.26	119.65	120.4	121.94	123.39	124.82	125.52	125.84	126.21
344.64	343.23	343.06	342.37	342.31	342.83	343.89	345.29	346.3	347.54	348.85	349.83	351.46	352.31	353.24	353.12	353.82	354.31	354.84	355.33	355.44	355.9	355.69	355.95	356.13	356.82	357.66	358.64	359.68	361	362.03	362.77	362.58	363.29	364.2	366.4	367.59	368.94	370.7	372.97
27.135	28.729	31.068	33.372	35.636	37.316	39.975	42.761	46.107	48.937	51.389	54.06	56.91	60.013	63.403	66.987	70.903	74.376	77.548	80.085	82.874	86.026	89.514	93.118	96.475	99.894	102.94	105.1	107.04	108.57	110.74	113.16	114.75	115.43	116.98	119.41	122.84	125.15	128.05	130.62
140.86	133.34	124.75	115.36	106.55	96.931	88.229	79.064	72.13	65.383	58.867	51.318	44.758	39.564	35.33	30.964	26.143	20.969	15.22	9.0569	2.8427
19.552	19.116	18.795	18.794	18.738	19.367	20.357	21.659	22.095	21.549	20.579	19.254	18.676	18.523	19.115	19.69	20.892	23.12	25.984	28.669	30.57
478.01	477.38	477.35	477.19	476.56	475.73	470.51	465.13	459.04	457.79	455.74	453.43	449.93	446.95	444.57	441.26	437.32	432.48	428.24	424.28	419.02	413.01	407.08	403.68	399.67	395.64	390.29	386.42	383.24	380.24	377.35	372.48	367.36	361.91	357.81	354.08	350.3
397.33	402.51	408.05	412.59	415.97	419.59	422.78	425.83	428.7	432.86	436.67	439.97	442.43	445.78	450.16	454.71	459.05	462.65	466.84	470.47	473.99	476.86	480.6	485.67	491.02	495.9	500.03	504.28	508.88	512.78	516.56	519.48	522.62	525.18	528.07	531.54	535.21
346.37	352	357.32	362.7	369.32	375.39	380.81	384.34	388.76	393.62	398.28	402.66	406.87	411.66	416.3	421.12	425.83	431.04	436.48	441.51	446.96	451.93	457.91	462.8	468.72	473.66	478.98
345.13	345.78	346.32	346.55	346.19	346.94	348.27	350.38	352.02	352.9	354.04	354.81	356.4	357.46	359.01	360.15	361.58	362.42	363.56	364.33	365.83	367.74	369.95	372.3	373.38	375.19	376.78
104.73	103.36	101.47	95.619	86.114	74.491	65.318	58.444	51.508	45.68	41.571	37.659	35.113	33.206	32.459	31.716	31.307	33.166	34.455	34.885	33.23	30.531	25.974	22.954	19.17	15.943	10.626	6.5219	3.4206	0.7015
60.768	59.683	58.441	57.778	57.701	58.385	59.161	58.685	56.588	53.609	51.541	50.869	51.12	51.634	51.954	51.991	51.954	51.882	51.654	51.411	51.072	50.4	49.566	49.132	48.424	47.095	45.069	43.027	40.761	38.61
422.06	420.64	418.02	417.74	416.54	418.22	420.45	421.67	422.12	420.98	420.51	418.8	416.07	412.4	407.86	404.2	401.05	398.38	395.67	392.1	388.51	384.47	380.89	378.41	377.12	376.57	375.27	373.59	372.45	372.21	372.08	371.76	371.06	370.3	368.93	368.88	370.91	371.18	369.6	366.07	365.07	364.59	363.85	363.11	362.73	362.84	363.04	363.33	363.39	362.73
618.9	612.67	605.47	598.07	590.33	583.02	576.28	569.09	561.43	553.42	545.74	537.88	529.71	521.83	514.92	508.46	501.88	495.57	488.5	481.23	472.75	464.48	456.21	448.1	440.09	432.15	424.56	417.15	409.92	402.65	395.48	388.65	382.22	375.81	369.2	362.27	355.98	348.81	341.12	332.71	325.05	317.74	310.31	302.92	295.84	290.07	286.7	284.72	283.08	280.26
296.87	299.84	304.94	309.26	307.76	303.64	298.69	297.97	297.76	297.49	297.51	297.78	297.71	297.72	297.37	297.2	297.16	297.03	297.39	297.5	297.42	296.88	296.11	295.28	293.81	291.99	289.63	287.13	284.82	284.79	286.87	286.86	282.85	276.95	273.03	271.2	269.34	267.54	266.08	264.99	264.01	263.08	262.18
236.47	232.97	230.3	227.69	224.62	221.33	217.78	214.41	210.89	208.76	207.26	208.57	209.26	210.95	211.43	212.71	213.1	212.9	210.63	207.58	203.71	200.81	197.36	193.05	187.37	181.59	176.21	171.18	166.59	161.55	156.3	150.2	143.7	137.13	130.96	125.06	119.15	113.19	107.29	101.37	95.449	89.509	83.552
228.12	225.47	222.43	218.49	213.99	210.12	207.23	205.43	204.04	202.53	200.46	199.13	198.79	199.54	199.44	198.92	197.97	197.57	197.04	196.46	196.38	196.93	198.08	198.78	199.27	199.13	199.1	199.11	199.29	199.13	198.44	197.7	197.2	197.19	197.23	197.19	196.93	196.5	195.83	195.05	194.51	194.09	193.88	193.65	193.59	193.21	192.86	192.65	192.7	192.75
328.49	329.07	329.88	331.07	332.66	334.76	336.47	337.59	338.36	339.28	340.32	341.4	342.37	343.19	343.62	344.27	344.88	346.09	346.95	347.7	347.8	347.64	347.6	347.61	347.62	347.02	346.48	345.97	345.93	345.47	345.21	345.53	346.55	347.46	348.1	348.44	349.04	349.54	350.22	350.7	351.1	350.96	350.76	350.16	349.34	348.45	347.49	346.61	345.87	345.71
353.19	358.75	364.08	369.69	374.78	379.53	384.33	389.5	395.1	400.84	406.77	412.65	418.45	423.97	427.28	430.05	433.94	440.37	447.67	453.67	458.93	463.51	468.06	472.4	476.42	480.46
638.25	637.5	636.49	635.28	633.82	632.53	631.21	629.83	628.31	626.61	624.78	622.66	620.52	618.39	616.06	613.3	610.17	606.85	603.56	600.15	596.81	593.48	590.53	588.6	587.41	586.29
194.18	201.81	211.83	220.55	228.25	235.99	244.84	254.61	264.03	273.09	281.6	290.71	299.58	308.05	316.18	324.35	330.73	334.14	334.33	333.7	334.19	333.06
68.956	72.419	76.843	79.906	81.323	82.208	83.249	84.644	85.921	86.956	87.763	88.687	89.741	91.241	93.199	95.293	97.275	98.867	99.914	100.07	99.969	99.679
343.91	337.42	331.73	327.21	323.65	319.26	313.7	307.32	300.36	293.11	284.92	276.79	268.11	259.71	251.02	242.16	233.08	223.94	215.12	206.81	198.73	190.72	182.65	174.36	166.04	157.67	149.75	142.33	134.73	126.99	118.69	110.46	101.94	93.42	84.899	76.379	67.859	59.339	50.818	42.298	33.778	25.258	18.256	11.749	6.518
301.7	299.64	297.56	295.31	292.79	289.53	286.73	285.02	284.28	283.64	282.49	280.57	278.56	276.71	275.76	274.99	274.72	274.33	273.55	271.9	269.4	266.43	263.54	260.86	258.74	256.72	254.85	252.75	250.33	247.8	245.93	244.93	244.58	244.22	243.87	243.52	243.17	242.81	242.46	242.11	241.76	241.4	241.25	240.96	240.7
70.716	73.252	76.292	79.569	82.678	85.484	88.31	91.183	93.44	95.417	97.391	100.04	103.09	106.45	110.24	114.51	119.47	124.51	129.19	133.73	138.6	143.98	149.62	154.83	159.64	162.83	164.52	164.59	164.36	164.13	164	164.11	163.93	163.95	163.96	164.09	164.01	163.71	163.4	163.28	163.13	162.88	162.49	162.08	162.07	162.55	163.87	167.95	172.31	175.73
82.004	87.372	93.813	100.5	106.38	112.23	118.08	124.4	130.17	135.68	140.7	146.48	152.87	159.77	166.03	171.94	177.63	182.95	187.69	192.12	196.65	201.12	205.47	209.69	213.46	215.78	216.29	215.27	214.07	213.23	212.64	211.98	210.91	210.12	209.33	208.79	207.89	207.85	208.09	209.12	209.32	209.15	208.59	208.17	208.46	207.52	207.03	206.14	206.44	206.48
149.97	142.47	134.99	127.49	120.02	112.59	105.17	98.028	91.615	86.079	80.241	75.117	69.844	64.722	58.468	52.109	44.712	36.15	27.87	21.179	16.383	12.457	8.9241	5.5431	1.3991
111.65	109.35	107.08	104.74	102.22	99.627	96.995	94.781	92.907	91.295	89.686	88.104	86.534	84.671	82.457	79.959	77.514	75.046	72.539	70.112	68.196	67.077	66.122	64.355	62.079
400.8	403.08	406.52	409.79	412.77	415.5	418.38	421.14	423.67	425.5	427.28	429.57	431.89	434.88	437.92	441.59	444.91	447.95	450.81	453.4	455.98	458.57	461.24	465.33	469.29	471.43	470.47	468.61	467.05	465.77	464.32	463.42	463.31	463.55	463.74	463.65	463.64	465.04	465.73	465.7	464.33	463.58	463.31	463.19	462.9	462.89	462.8	462.69	462.14	461.64
54.778	58.599	62.515	66.499	70.285	74.187	78.243	82.218	86.228	89.816	93.546	97.091	101.52	105.68	109.8	113.14	117.05	121.48	126.16	130.88	135.47	140.07	144.31	148.4	151.06	152.38	151.81	150.85	149.82	148.91	148.13	147.58	147.57	147.83	147.98	148.26	148.57	149.62	150.11	150.02	149.14	148.34	148.16	147.95	147.77	147.32	146.76	146.16	145.4	144.91
460.57	457.94	454.89	450.46	446.68	441.09	436.12	431.04	427.84	424.54	423.11	420.16	418.82	417.43	416.26	415.34	412.6	411.41	410.49	411.88	413.92	415.3	416.41	417.22	417.66	417.72	417.56	417.21	417.42	416.09	415.88	415.06	416.39	417.04	418.28	417.9	417.36	416.59	417.13	417.96	418.57	418.73	418.48	418.51	419.99	421.28	422.67	422.32	422.79	423.19
476.93	473.77	470.5	467.05	462.26	458.61	453.68	449.14	443.2	438.72	433.03	430.26	427.18	425.73	422.79	421.1	420.36	419.62	418.25	416.61	416.09	415.77	415.24	414.41	413.49	412.89	413.73	415.09	417.08	419.31	421.69	423.84	425.14	426.64	428.39	429.38	430.17	430.31	430.57	430.2	430.33	430.7	431.55	432.06	432.54	432.71	432.85	433.69	434.54	435.05
154.16	157.66	163.08	167.97	171.97	175.84	180.11	184.98	188.69	193.11	197.21	200.72	205.05	207.85	212.38	216.02	220.9	222.79	223.38	224.47	227.53	231.58	235.92	238.52	241.24	244.01	249.25	255.23	261.91	267.68	273.49	279.66	284.5	289.3	292.76	297.87	302.51	306.39	310.06	314.39	320.16	325.55	330.32	335.09	340.08	345.39	350.93	356.72	362.48	368.3
594.72	592.53	589.73	586.09	582.28	578.53	574.94	571.5	567.89	564.76	561.92	559.72	558.2	556.31	554.74	553.92	554.64	556.23	557.2	558.21	558.03	557.95	557.45	556.93	556.38	556.15	556.57	557.17	557.77	558.29	558.56	558.27	557.95	558.01	558.59	559.45	560.4	561.24	562.63	563.96	565.21	565.71	565.81	565.85	565.79	565.57	565.2	565.02	564.98	565.25
271.23	270.62	268.44	265.36	262.66	260.17	258.5	259.36	260	260.92	258.37	255.76	252.07	252.04	251.56	251.19	249.34	246.87	244.87	244.07	244.74	245.97	246.46	246.8	247.37	247.91	249.53	250.45	251.9	252.94	254.24	256.83	258.64	260.71	263.24	265.81	268.41	267.81	270.31	272.32	275.22	274.64	274.11	274.47	276.26	278.33	278.83	278.53	278.39	279.05
618.75	612.64	606.61	601.04	595.82	590.58	585.45	579.4	573.86	569.07	565.61	561.69	557.3	551.74	546.55	541.43	537.13	533.77	531.45	529.04	526.54	524.54	523.48	522.35	520.78	518.71	515.56	511.75	507.26	502.95	498.68	495.07	491.68	488.16	484.14	480.01	476.07	472.69	468.59	464.57	460.75	458	455.82	453.67	451.59	449.34	446.43	444.24	442.43	441.15
478.38	477.6	476.79	476.53	476.22	475.96	475.8	475.92	475.65	474.96	474.16	474.82	475.26	476.09	476.28	476.9	477.67	478.42	479.24	479.63	479.74	479.86	479.94	479.76	478.72	475.99	471.7	467.73	463.89	459.96	455.01	451.17	447.96	444.87	441.16	437.15	433.24	429.68	426.91	424.83	423.16	421.85	420.64	419.32	417.74	416.38	415.06	413.44	411.77	410.5
161.72	158.88	156.66	155.88	156.72	157.98	160.01	161.46	162.3	161.26	159.96	159.79	159.31	159.21	158.34	158.68	159.33	161.45	162.44	162.9	160.45	156.64	151.94	147.28	143.96	139.8	135.04	130.37	126.15	121.17	115.17	110.22	105.89	101.43	96.676	91.179	85.324	78.74	73.324	68.287	62.666	56.893	51.04	45.295	39.318	34.123	29.384	24.979	20.801	17.764
218.53	218.8	218.54	218.27	218.18	218.72	219.29	220.69	221.43	221.92	221.23	219.68	217.91	215.68	214.49	214.03	212.92	212.6	211.89	212.63	211.99	211.36	209.68	207.36	204.92	201.9	199.12	196.08	193.33	190.65	187.4	184.29	180.27	176.73	172.88	169.99	167.08	163.69	159.78	155.39	151.61	147.67	143.17	138.19	132.92	128.28	124.23	121.7	119.09	114.4
265.58	263.78	262.34	261.85	262.82	264.22	265.37	265.52	264.84	262.34	259.09	254.98	250.65	246.47	241.71	236.66	230.09	223.94	218.85	213.32	207.9	201.95	197.44	193.43	189.54	186.22	182.52	178.35	173.82	168.61	164.19	159.35	156.11	152.37	148.18	143.11	137.96	133.7	129.42	125.2	120.61	115.56	111.22	107.64	105.32	101.85	97.442	92.174	87.478	83.696
397.14	395.53	392.62	390.14	387.56	386.19	385.2	385.06	385.7	385.05	383.48	380.96	378.95	376.47	374.09	371.71	369.31	366.26	362.49	361.56	361.88	361.93	360.02	359.97	361.58	363.43	362.5	360.72	359.19	357.72	355.86	352.79	349.48	345.76	342.71	339.99	337.69	332.87	326.98	321.15	317.63	315.4	313.23	310.69	307.93	304.92	300.98	296.12	291.15	286.76
318.19	314.69	311.33	308.13	304.48	300.89	298.02	296.32	295.35	294.14	292.75	291.76	291.02	290.21	289.03	286.7	284.84	283.28	282.82	282.5	282.41	282.22	282.04	282.04	283.19	285.04	286.43	287.29	288.19	289.33	290.39	290.7	290.99	290.82	290.89	290.64	290.7	290.11	289.62	289.62	290.06	290.6	290.53	290.35	290.4	290.82	290.58	289.55	287.91	286.5
81.996	87.543	93.569	99.577	106.57	113.19	120.44	127.87	136.67	144.63	152.45	158.95	166.52	174.25	181.19	183.9	184.3	183.68	184.41	184.07	183.17	182.07	181.05	180.32	179.77	178.65	177.41	176.38	175.97	175.66	175.16	174.81	174.62	174.15	173.84	173.7	174.04	174.42	174.2	174.06	174.2	173.41	172.41	172.01	173.89	174.82	174.26	172.6
294.73	294.62	294.62	294.57	293.44	292.48	292.5	293.01	294.69	295.36	297.22	297.63	299.14	299.77	300.97	300.48	299.61	298.67	298.89	299.07	299.35	299.71	300.13	300.41	300.4	300.45	300.43	300.46	300.35	300.28	300.5	300.83	301.37	302.15	302.68	302.8	302.31	302.67	302.86	303.28	303.15	304.08	305.01	304.04	300.62	297.2	296.38	297.2
117.77	116.25	115.11	114.3	113.94	114.03	114.84	115.66	116.55	116.98	116.89	116.28	115.85	116.1	116.54	117.08	117.53	118.28	118.92	119	119.13	119.66	122.27	125.62	128.82	132.3	136.52	142.54	149.26	156.57	164.1	170.85	178.76	187.25	196.78	205.34	213.33	219.55	224.32	227.73	231.14	235.14	239.81	245.1	250.31	255.32	260.22	265.01	269.94	274.95
413.49	415.67	417.79	419.7	420.3	420.13	419.11	418.94	418.94	419.28	419.05	418.75	418	417.47	417.21	417.52	417.67	416.93	415.81	414.08	412.72	411.92	411.91	411.79	410.51	408.93	407.37	405.9	404.19	401.94	399.15	395.59	391.82	388.07	384.37	380.7	377.24	374.01	370.92	367.89	364.86	361.68	358.44	355.22	352.06	349.01	346.27	343.92	341.88	339.56
472.59	468.97	465.17	460.91	456.68	452.49	448.09	443.49	439.31	435.17	431.26	426.94	422.58	417.58	412.4	407.27	403.33	399.94	395.27	389.47	383.33	379.33	376.33	371.87	366.55	362.33	360.14	358.27	354.13	349.68	344.31	339.59	333.02	326.63	319.85	314.54	309.22	303.09	296.59	290.71	285.36	280.32	274.73	269.49	263.98	258.53	253.05	247.37	241.87	236.52
294.52	296.76	298.74	300.23	301.68	303.1	304.2	304.61	304.6	304.69	305.53	306.74	307.86	308.27	307.74	306.78	306.23	306.08	305.81	304.63	303.5	303.75	304.62	305.4	305.28	305.41	306.21	307.22	307.44	307.24	307.09	307.69	307.85	307.94	308.14	308.58	308.92	308.61	308.36	308.8	309.49	309.96	310.37	311.33	312.78	313	312.9	312.33	312.35	311.66
372.52	375.9	379.39	381.32	383.79	386.54	388.53	389.09	388.22	386.51	386.52	387.36	388.74	388.16	385.75	383.96	382.72	384.05	386.52	390.33	393.02	394.71	396.61	398.44	400.43	399	398.44	398.73	401.81	403.93	405.08	405.52	405.71	405.47	405.28	405.55	405.74	406.08	406.44	407.17	407.75	409.13	411.74	413.71	416.42	417.17	418.49	418.1	418.03	417.9
244.73	246.49	249.06	253.08	256.56	258.97	258.98	258.2	256.99	257.18	259.02	260.2	259.93	259.17	258.6	258.24	257.99	259.74	264	269.12	274.58	280.07	286.32	293.34	300.1	306.97	312.88	319.43	326.23	333.48	340.47	346.95	354.06	361.3	369.48	377.22	385.47	393.14	400.83	407.02	412.99	416.34	420.75	423.95	429.48	433.5	436.92	437.73	437.33	436.2
91.753	90.669	88.24	85.555	82.811	79.612	75.68	70.693	66.098	61.524	56.129	52.484	51.951	51.36	51.291	50.303	51.985	52.255	50.452	46.863	44.539	42.652	43.526	40.994	38.869	35.246	32.303	28.96
154.13	146.82	139.4	133.96	128	122.91	118.25	114.78	109.33	102.06	93.818	87.301	81.437	75.897	69.897	63.124	56.825	50.286	44.253	38.409	33.152	28.313	23.382	17.433	10.832	5.2214	1.5228	-1.2875
454.96	451.91	449.31	448.63	449.98	448.1	445.49	441.85	440.93	438.62	436.63	433.84	431.82	430.2	429.18	428.74	427.71	427.25	426.75	427.06	426.9	426.34	425.26	423.59	421.85	420.27	418.75	417.18	416.49	415.34	413.85	411.98	409.69	407.68	407.78	409.38	411.09	410.3	409.33	407.64	405.24	401.89	398.32	395.07	392.19	390.21	388.54	387.14	386.09	385.59
177.54	179.02	179.82	180.24	179.85	180.16	180.19	180.11	179.59	179.46	178.94	177.13	174.96	173.01	172.14	171.11	169.92	168.91	167.88	166.62	165.08	163.24	161.05	158.48	156.02	153.42	151	148.79	147.25	145.95	144.41	142.54	140.68	139.06	137.08	134.84	132.38	130.18	127.9	125.9	124.15	122.55	120.79	119.09	117.78	116.75	115.3	113.13	110.81	108.83
397.13	391.03	384.91	378.62	372.34	366.05	359.77	353.39	345.84	337.11	327.29	317.48	307.66	298.43	290.13	282.97	276.54	270.2	263.47	256.17	250.69	243.96	237.92	231.39	226.17	220.91	214.8	209.17	203.29	196.68	189.69	182.85	176.65	171.49	166.89	162.41
314.09	308.41	302.97	297.74	292.51	287.27	282.04	276.79	271.92	267.42	263.32	259.21	255.11	251.27	247.87	244.97	242.27	239.45	236.58	233.62	230.69	227.16	223.09	218.39	213.47	208.43	203.66	198.78	193.78	188.3	182.85	177.62	172.72	168.51	164.45	160.49
320.26	319.41	317.67	316.23	308.24	299.68	291.89	289.02	289.28	291.25	289.7	286.39	281.39	277.22	271.86	265.65	258.62	251.1	243.29	236.58	231.4	226.81	223.07	220.2	217.56	214.23	210.51	207.17	204.2	201.51	198.81	196.53	194.22	192.86	191.82	191.66	191.5	191.33	191.17	191.45	191.86	192.28	192.74	193.64	194.78
576.83	576	574.59	573.54	572.3	570.75	569.53	569.15	569.97	571.42	571.72	571.45	570.59	570.36	570.8	571.58	573.09	574.41	575.84	577.29	578.62	579.41	580.47	581.87	583.48	584.54	585.67	587.37	589.06	590.21	590.99	592.06	593.47	595.72	598.66	602.46	606.25	610.04	613.83	617.88	622.52	627.61	632.67	636.93	640.96
166.45	166.67	166.6	166.38	165.24	163.97	162.93	162.62	162.51	162.81	162.43	161.98	161.09	161.75	163.07	164.69	164.79	163.32	160.42	158.42	159	159.86	161.19	161.13	161.52	161.09	160.76	159.97	160.93	161.39	162.96	163.21	163.87	162.75	160.72	159.92	161.02	162	161.46	161.35	162.1	164.05	165.15	166.57	168.28	169.66	170.72	169.43	167.99	167.56
113.65	113.28	112.94	112.64	112.01	111.53	111.5	111.7	111.99	112.16	112.41	112.62	113.01	113.1	113.31	113.01	112.68	111.02	108.88	106.47	104.95	103.94	104.31	105.6	107.41	108.65	108.72	108.64	108.8	109.09	109.88	110.45	111.47	111.07	110.47	110.29	110.94	111.53	112.19	113.33	114.65	116.23	116.77	117.18	116.64	116.74	117.03	117.03	116.73	117.05
398.51	401.72	404.35	407.84	412.21	416.72	421.18	425.84	430.5	434.97	439.03	442.76	445.98	448.98	451.89	455.18	458.48	462	465.82	470.2	474.77	479.27
625.55	619.57	612.83	606.06	599.49	593.19	587.23	581.42	575.52	568.97	561.83	554.39	546.63	538.61	530.98	524.21	517.9	511.43	504.64	497.68	490.78	483.92
308.93	308.27	307.44	305.68	304.19	302.03	300.49	298.62	297.12	295.58	293.24	289.99	286.02	280.02	272.84	265.24	263.09	260.19	257.57	252	248.99	246.63	244.59	242.43	240.54	238.9	237.59	236.03	233.53	230.36	226.97	224.98	223.77	222.23	220.37	217.96	216.72	215.15	214.03	212.52	210.79	208.65	206.61	204.56	203.24	201.7	200.43	198.67	197.27	195.83
106.74	107.63	108.35	109.89	110.97	112.41	112.74	113.85	114.41	115.36	116.6	119.14	123.01	125.21	125.79	125.15	126.39	127.17	127.44	125.73	124.82	124.74	125.3	126.25	127.23	127.92	128.62	129.35	130.63	132.57	134.31	135.25	135.59	136.99	139.41	141.6	142.77	143.23	143.76	145.47	147.83	150.68	152.48	153.37	153.82	154.5	156.23	158.47	160.16	161.55
207.27	205.92	204.41	203.03	202.16	201.66	201.36	201.31	201.29	201.41	202.43	203.65	205.34	206.53	208.22	210.23	212.25	213.78	215.08	215.65	216.02	216.21	216.31	216.77	216.97	217.54	217.55	217.56	217.56	218.35	220.21	223.62	228.06	232.73	237.08	241.31	245.49	249.14	251.53	252.23	251.34	249.23	247.4	246.31	245.82	245.29	244.99	245.11	245.49	244.22
562.84	554.6	546.57	538.3	530.13	521.71	513.21	504.53	495.97	487.37	478.87	471.17	463.99	457.82	451.14	445.11	439.35	435.59	431.68	429.24	426.66	424.49	424.92	424.82	425.57	423.55	422.37	422.14	421.74	420.64	417.7	413.37	408.12	402.71	397.22	392.19	387.88	384.92	383.68	383.55	384.54	385.89	387	387.54	387.59	388.21	389.24	390.72	391.49	392.3
22.002	25.461	29.201	32.909	36.853	40.85	44.92	48.881	53.251	58.198	63.78	69.209	73.875	77.705	80.801	83.945	87.478	91.819	96.108	99.818	103.24	107.08	111.39	115.35	118.3	119.47	119.49	119.03	119.07	119.72	120.06	119.89	119.31	118.98	118.68	118.53	118.55	119.21	120.01	120.72	121.07	121.25	121.28	121.17	120.62	119.89	119.82	119.98	120.35	120.66
452	450.78	450.02	449.55	448.82	447.89	447.01	446.42	446.1	445.74	445.12	444.56	444.31	444.55	445.04	445.28	445.58	445.72	445.5	445.02	444.39	443.96	443.33	442.66	442.26	442.39	442.81	443.14	443.55	444.09	444.86	444.85	444.69	444.56	444.99	445.24	445.04	445.2	445.26	445.57	445.33	445.31	445.19	445.17	445.02	445.21	445.48	446.09	446.26	446.28
254.22	255.29	255.76	255.27	254.9	253.73	254.9	256.44	257.6	257.81	256.18	254.57	253.67	252.9	253.46	251.97	251.59	251.09	251.44	251.23	251.06	250.36	249.66	249.49	250.38	250.42	251.23	251.99	253.78
189.81	192.57	196.27	201.15	206.54	212.14	216.55	220.79	225.33	229.84	234.28	238.99	243.57	248.42	252.96	257.67	262.45	267.21	273.66	279.04	283.8	287.05	291.23	296.02	300.96	305.38	309.04	311.83	313.45
357.38	361.6	364.09	365.4	366.43	367.62	369.29	371.03	373.53	376.24	379.63	382.74	385.39	387.74	391.22	395.49	395.18	393.12	389.13	390.12	391.34	393.32	394.08	394.45	395.9	397.05	397.51	396.66	395.49	394.95	394.77	395.99	397.99	399.76	400.81
530.93	526.8	523.03	519.97	517.3	514.85	512.66	510.88	508.37	505.26	501.81	499.47	498.06	495.81	493.23	489.32	486.3	482.53	478.95	475.4	472.03	469.04	465.79	462.59	459.58	456.88	454.3	451.35	449.08	446.64	444.14	440.85	438.24	435.41	432.75
258.38	259.71	261.18	262.63	265.06	266.85	268.21	268.74	269.37	269.92	271.05	272.46	274.12	276.12	278.26	280.64	282.92	285.45	287.84	290.06	291.99	294.86	296.6	298.09	298.23	298.63	299.96	301.4	303.39	304.9	307.08	309.76	312.82	314.46	315.11	316.34	319.09	322.51	325.39	329.37	332.49	335.86	338.47	343.45	347.68	351.76	355.3	358.18	360.56	362.57
369.74	370.66	372.25	374.11	376.24	378.29	379.9	381.09	381.81	381.88	382.27	382.62	383.26	384.02	385.59	387.11	388.54	389.13	389.21	388.64	388.49	388.5	388.11	387.47	387.24	387.38	386.63	385.35	384.17	383.23	381.92	380.74	380.03	380.12	378.96	377.37	375.53	374.81	373.83	372.31	371.08	370.48	371.22	371.72	372.36	372.76	372.72	372.13	371.03	372.08
436.49	431.46	427.16	423.19	418.78	413.64	408.11	402.34	396.37	390.32	384.53	378.71	372.33	364.87	356.84	348.76	341.33	334.32	328.33	323.52	320.9	320.22	318.54	316.03	313.18	312.39	312.9	313.89	315.1	316.18	317.19	317.93	318.6	318.88	319.27	319.57	320.18	320.72	321.63	322.2	322.38	322	321.69	321.57	322.21	322.99	324.46	325.73	326.77	326.99
565.09	559.31	552.88	546.96	541.5	536.49	531.48	526.44	521.51	516.69	512.02	507.45	503.41	499.69	495.88	491.4	486.4	480.98	475.1	469.58	465.41	463.68	462.22	460.85	459.38	459.06	459.28	459.73	460.64	462.22	463.74	464.85	465.27	465.34	465.21	465.2	464.85	465.02	465.91	467.02	467.5	466.79	466.09	465.47	464.94	465.52	467.09	469.37	469.84	468.89
478.93	478.86	479.07	479.24	479.29	479.27	479.14	479.16	479.15	478.99	478.42	477.21	475.51	473.72	471.62	469.93	468.49	467.18	465.14	462.87	461.42	460.83	460.83	461.15	462.06	463.07	463.83	464.67	465.55	466.41	466.66	466.49	466.04	465.32	464.31	463.66	463.22	462.96	462.47	461.89	461.54	461.2	461.16	460.96	460.76	460.58	460.43	460.2	459.94	460.28
293.23	301.79	309.57	317.22	324.57	331.71	339.15	346.32	352.88	360.07	367.86	376.24	384.34	391.87	399.41	405.71	410.23	413.63	417.48	420.73	423.49	425.96	429.12	431.41	432.09	431.93	431.47	430.51	429.47	428.82	428.64	430.41	432.73	436.37	438.6	441.17	443.81	447.6	450.91	452.82	452.94	452.19	451.13	449.75	448.48	447.2	446.57	445.99	445.68	445.42
49.35	54.938	60.324	66.378	72.899	80.515	88.569	97.054	105.62	114.58	123.39	131.28	138.1	144.45	150.43	156.24	161.9	167.82	174.33	180.95	187.34	194.28	202.58	211.55	219.04	224.32	228.4	232.65	237.34	241.65	245.84	249.78	254.09	258.58	263.11	267.63	271.98	276.28	280.92	285.28	289.52	292.86	296.45
636.56	634.46	632.68	631.24	630.01	628.36	626.42	624.06	621.52	618.89	616.1	613.3	610.31	607.34	604.42	601.67	599.03	596.52	594.26	592.37	590.93	589.51	587.4	584.96	582.57	580.93	579.54	578.43	577.29	575.77	573.95	572.31	571.15	569.83	567.84	565.24	562.69	560.37	557.95	556.08	554.41	553.62	552.47
276.87	271.65	266.07	259.89	253.8	247.97	242.44	237.17	232.66	228.33	223.97	219.05	213.97	208.56	202.94	197.49	192.1	186.63	181.13	176.34	171.91	167.52	162.48	156.57	150.91	147.05	142.92	138.43	132.42	127.92	124.44	121.34	117.75	113.8	109.64	105.64	101.36	96.773	91.79	86.754	81.057	75.655	70.943	68.388	67.877	69.012	70.755	72.304	72.791	72.522
522.5	523.67	524.79	526.7	529.18	531.85	534.21	536.2	538.27	540.13	542.02	543.56	545.07	546.64	547.74	548.09	547.3	546.24	545.01	543.75	542.59	541.37	540.79	541.01	540.52	539.27	538.56	537.75	536.63	533.53	530.65	528.23	526.06	524.37	522.27	520.06	517.27	514.72	512.34	510.56	509.15	508.22	506.92	506.05	505.3	505.76	506.52	507.68	508.41	509.01
15.78	22.327	28.947	35.348	41.169	47.476	53.487	59.462	65.805	73.587	81.723	89.426	96.084	102.74	108.56	113.54	117.54	121.54	125.54	129.54	133.54	137.54	141.55	144.87	148.31	152.14	156.1	159.02	161.13	163.95	167.87	172.23	175.65	177.4	178.12	179.1	181.37	184.24	186.27	187.03	186.26	185.86	186.76	189.42	193.11	198.34	203.12	208.06	211.94	217.18
55.808	54.928	55.107	57.077	59.336	61.055	62.465	63.524	64.035	65.243	66.494	67.192	65.974	64.222	63.583	64.058	64.983	65.908	66.834	67.759	68.684	69.609	70.535	70.555	69.932	69.803	70.465	71.452	71.696	71.003	69.579	68.203	67.562	67.551	67.917	68.542	69.237	69.41	69.164	69.212	68.636	68.174	67.388	67.211	66.488	65.522	63.82	61.834	59.675	57.034
465.61	459.96	453.87	446.99	440.26	433.86	428.02	422.48	417.42	412.56	408.29	406.01	404.43	404.36	405.59	404.96	404.06	401.13	400.92	400.33	397.78	393.79	389.48	384.62	378.57	371.83	364.91	360.39	354.08	347.83	339.14	331.61	324.41	317.2	309.42	301.96	295.08	288.58
242.53	248.86	255.46	262.52	269.74	276.88	283.85	291.08	299.09	307.23	315.16	321.33	327.07	327.3	324.81	321.49	320.8	321.68	320.19	318.92	317.21	316.19	315.64	315.16	314.94	314.97	315.16	315.83	315.57	315	313.92	313.51	313.58	314.41	315.42	316.6	317.22	317.62
336.73	339.75	342.56	344.51	346.17	347.74	349.39	350.5	350.93	350.8	350.39	349.93	348.96	347.88	347.29	347.23	347.15	346.78	346.52	346.66	346.73	346.51	345.89	345.56	345.31	345.18	344.75	344.46	343.94	342.84	341.84	341.35	341.7	341.76	341.46	340.71	340.36	340	339.52	338.68	337.86	337.48	337.26	337.39	337.36	336.09	334.6	333.99	334.57	333.3
529.51	527.23	524.95	521.88	519.43	517.9	517.23	515.76	514.42	513.77	514.28	514.26	514.06	513.9	514.2	515.07	515.53	515.49	514.75	513.97	513.7	513.43	513.24	512.88	513.14	513.37	513.67	513.9	514.33	514.63	514.75	514.75	514.54	514.76	514.72	515	514.15	513.79	513.19	513.96	515.02	516.54	516.75	516.12	518.23	520.18	522.68	524.22	526.71	533.06
27.731	31.959	35.836	39.92	44.76	49.896	54.933	58.238	61.589	64.112	67.693	71.584	76.511	81.033	84.623	87.846	91.398	95.913	101.36	106.61	111.69	116.77	121.32	125.67	129.13	133.49	138.21	142.75	148.18	153.55	158.69	162.86	166.69	170.35	174.41	178.53	183.29	188.57	193.69	198.32	201.8	204.91	208.17	211.2	214.23	217.19	220.8	224.21	227.64	229.46
18.517	22.574	27.407	31.76	36.146	40.237	44.431	48.357	52.235	57.126	63.129	69.882	76.922	84.129	91.707	98.763	106	113.05	120.29	127.06	133.67	140.05	146.78	153.76	161.44	169.3	176.96	183.78	190.16	196.38	202.16	207.37	212.55	218.35	224.48	230.34	235.41	240.55	246	252.29	258.91	265.91	272.66	279.4	285.81	292.58	299.61	306.7	313.7	320.51
26.896	32.62	38.684	45.748	53.021	60.162	67.1	74.036	80.683	87.385	93.991	100.52	106.74	112.7	118.11	123.8	129.52	135.93	141.93	147.51	152.85	158.22	163.59	169.19	174.8	180.19	185.42	190.22	195.66	201.09	207.52	213.85	220.44	226.55	232.67	238.72	244.83	250.7	256.48	262.4	268.38	274.44	280.15	285.61	290.9	296.1	301.61	307.41	313.68	320.22
206.08	208.84	212.27	215.32	217.87	219.53	221.49	223.27	224.86	226.8	229.66	233.64	238.27	243.3	247.82	252.47	257.16	262.68	268.46	273.8	279.01	283.94	289.31	295.26	302.05	309.53	315.94	321.25	324.75	328.43	331.32	334.91	338.47	342.91	347.73	353.01	358.58	364.48	370.37	376.34	382.2	387.8	392.82	397.48	402.26	407.17	411.88	416.42	421.11	426.15
32.995	34.581	38.516	39.594	42.212	42.413	43.158	42.643	43.237	43.3	42.402	40.308	40.093	39.781	39.368	37.46	38.251	38.933	39.699	39.381	39.681	40.574	41.448	42.811	43.996	44.449	44.169	43.333	42.498	41.662	39.452	37.979	37.401	38.837	39.942	39.989	40.174	40.464	41.119	41.924	42.56	43.466	43.764	44.015	44.356	44.829	46.091	47.536	49.354	50.31
494.32	493.07	495.37	498.06	501.42	503.89	505.84	508.3	512.29	516.65	520.41	523.75	526.84	529.72	531.71	534.24	537.19	540.54	543.6	546.1	548.68	551.3	554.13	557.03	559.9	562.73	565.53	568.33	571.13	573.93	576.11	578.07	579.1	580.26	580.7	581.51	581.88	582.79	583.75	585.12	586.18	586.96	587.99	589.14	590.69	592.03	593.26	594.26	594.88	595.61
62.464	66.981	71.68	77.458	83.223	89.467	96.072	103.42	110.66	117.68	123.63	128.92	134.06	139.1	144.42	146.27	147.85	148.31	150.35	152.26	154.23	156.6	158.39	160.19	162.23	164.58	165.61	166.82	168.34	171.71	175.34	179.19	182.97	187.01	190.91	194.36	196.31	197.18	197.63	197.61	197.33	196.81	196.61	196.33	196.14	195.59	195.91	198.09	202.49	208
337.59	337.38	336.93	336.56	336.21	336.15	336.07	335.99	335.41	335.34	335.85	336.48	336.78	336.89	337.21	336.8	335.27	333.56	332.91	333.09	333.77	334.46	335.49	336.51	336.92	337.02	335.24	333.28	331.08	330.38	329.47	328.47	327.08	326.16	325.4	325.14	325.21	325.42	325.5	325.44	325.41	325.61	325.94	326.14	326.47	327.88	330.77	335.37	341.31	348.78
25.651	33.809	41.657	49.425	57.37	65.235	72.978	80.525	88.163	95.498	102.79	109.23	115.35	121.83	129.27	137.48	145.65	153.72	161.73	169.76	177.36	184.53	191.22	198.07	205.09	212.03	218.74	225.41	232.05	238.62	244.34	249.95
534.46	528.53	522.81	517.15	511.56	505.58	499.48	493.48	487.5	481.54	475.74	470.95	466.71	462.34	457.08	451.46	445.29	439.04	433.01	427.58	422.74	417.63	412.37	406.66	400.66	394.42	388.04	381.74	375.42	369.27	362.49	355.66
203.1	205.5	207.62	209.18	210.24	211.06	211.58	211.45	210.19	208.98	209.9	211.01	211.6	210.27	210.25	211.19	212.87	215.26	217.85	220.34	222.19	223.94	226.98	229.48	231.66	232.77	234.51	236.39	238.28	239	239.29	239.19	240.01
637.51	634.78	631.15	627.48	623.59	619.5	615.2	611.83	608.59	606.15	603.59	601	598.34	596.63	596.35	595.66	593.59	590.4	586.85	582.82	578.75	575.19	571.89	568.52	564.29	559.55	554.05	548.32	543.36	538.65	533.88	528.04	522.51
387.29	387.73	388.16	388.98	389.83	390.76	391.76	392.78	391.46	387.81	383.75	381.73	382.11	382.98	383.62	384.13	384.44	384.66	384.51	384.33	384.28	384.08	383.75	383.52	382.96	382.73	381.63	380.86	379.36	378.82	378.76	379.68	380.58	381.28	382.17	383.52	385.31	387.15	389.18	390.52	391.78	392.89	394.41	395.97	397.72	399.37	400.29	400.97	400.82	400.51
150.48	152.17	154.49	155.27	156.08	157.8	160.42	163.11	169.15	178.52	186.9	191.88	192.54	194.1	194.01	195.03	194.93	195.3	195.28	198.89	202.93	207.65	211.25	215.88	219.66	222.1	224.78	228.11	232.8	236.02	238.84	240.15	243.39	246.95	250.87	253.17	254.88	257.56	260.97	264.15	267.02	269.37	271.59	273.78	276.55	279.52	281.96	284.55	286.13	287.08
359.96	364.38	368.6	372.35	375.72	379.27	382.67	386.35	389.44	392.74	396.53	401.18	405.96	410.8	415.47	419.17	422.51	425.4	428.15	428.07	427.32	426.33	426.46	425.34	423.68	422.11	420.89	419.31	417.9	417.07	417.47	417.69	417.31	416.45	415.73	415.08	414.16	413.49	413.36	413.53	413.49	411.74	408.69	403.94	399.36	394.88	391.19	387.98	385.04	381.92
626.4	620.1	613.79	608.14	603.11	598.77	595.61	592.36	588.19	582.26	575.89	568.84	561.73	555.09	549.87	547.63	546.42	545.86	544.51	545.38	546.9	547.45	546.12	545.06	545.23	546.29	547.57	548.74	549.29	548.67	547.8	546	544.85	543.51	543.17	543.31	543.16	542.13	540	538.09	537.65	537.52	538.49	537.92	535.83	531.37	525.92	520.62	515.79	511.4
314.03	320.28	325.74	330.57	334.9	340.46	346.83	353.73	360.91	368.05	375.2	382.59	390.42	398.36	406.06	413.45	420.45	427.12	433.76	440.23	446.85	453.57	460.79	468.18	475.57
114.29	117.7	120.94	124.3	127.87	132.79	138.11	143.25	147.76	152.1	156.32	160.44	164.72	169.28	173.84	178.26	182.5	186.64	190.5	194.28	198.22	202.8	207.51	212.43	217.14
159.42	163.23	167.25	171.69	176.52	181.01	184.35	187.07	188.85	190.94	194.6	200.59	206.32	209	209.96	211.3	213.95	217.01	220.12	223.04	224.97	226.1	226.42	226.22	225.77	224.93	222.8	219.32	215.96	213.96	211.68	207.02	200.24	192.8	185.15	177.23	169.99	164.98	161.07	156.8	152.24	148.31	144.78	140.2	135.73	132.36	130.65	130.17	130.45	131.28
21.235	25.049	28.459	32.368	36.592	40.853	45.628	50.478	54.499	58.371	62.6	68.188	72.75	76.533	80.052	84.704	90.387	96.46	102.5	108.04	112.11	114.17	114.26	113.47	112.19	111.94	112.99	114.77	115.64	115.63	116.48	118.6	121.47	124.45	127.15	130	132.49	134.61	137.03	139.46	141.87	143.26	144.21	145.22	146.47	147.37	147.62	147.5	147.52	147.23
75.967	71.641	66.376	61.492	56.927	52.633	48.235	43.717	39.506	34.97	30.121	25.488	22.064	19.942	17.112	14.273	11.207	8.5224	5.2104	2.2373	-0.19737
274.45	278.04	282.37	286.95	291.83	296.87	301.91	307.19	312.39	318.04	324.39	330.44	336.58	342.03	347.39	352.74	357.91	363.16	367.75	372.9	378.22
152.66	152.67	152.93	153.16	153.63	153.78	153.43	152.56	151.31	150.41	149.4	148.73	147.96	147.44	147.14	146.59	145.16	143.26	142.13	140.54	138.46	134.22	130.79	126.44	121.21	114.02	106.26	98.516	91.01	83.855	76.804	69.483	62.111	55.327	49.276	43.836	39.196	35.693	33.283	32.311	32.569	33.493
553.04	556.09	558.25	560.13	562.14	564.45	566.7	569.42	572.74	576.33	578.84	580.14	580.43	580.37	580.18	580.4	581.13	582.08	583.17	585.25	587.02	588.44	588.42	589.2	589.38	589.73	589.76	591.03	593.11	595.5	597.79	600.17	602.66	605.66	609.01	612.33	614.99	616.49	616.85	616.54	616.01	615.62
372.94	372.37	371.7	371.17	371.09	371.45	371.93	372.46	372.61	372.68	372.74	372.8	372.64	372.89	373.5	374.34	374.84	374.89	374.67	374.31	374.13	374.07	374.72	375.51	376.01	375.63	374.91	374.7	374.79	374.96	374.98	374.92	375	376.1	378.29	381.58	385.96	390.39	397.34	404.74	412.66	419.32	425.27	432.12	438.93	446.07	453.56	460.27	466.56	471.9
145.82	146.23	146.32	146.45	147.54	148.51	148.81	148.59	148.62	148.77	148.93	148.35	147.24	145.97	144.61	143.23	141.99	140.83	140.48	140.16	140.44	140.29	138.92	137.08	135.68	135.56	136.23	136.23	136.33	136.21	136.74	137.25	137.72	137.21	136.01	135.98	137.03	138.95	140.41	142.09	144.06	146.44	148.68	152.09	155.54	159.34	162.37	165.37	168.44	171.88
13.021	16.418	17.075	21.473	22.936	24.206	24.203	25.53	27.287	28.302	27.299	28.25	29.533	31.842	32.254	32.027	31.142	28.177	24.485	21.528	20.429	19.913	19.433	18.961	18.422	18.197	18.235	18.273	18.454	18.487	17.911	17.431	16.607	16.632	17.159	17.718	19.469	19.412	20.604	20.438	21.108	20.838	19.591	18.516	17.37	17.249	17.066	17.236	17.343	17.354
230.6	231.59	231.72	232.78	233.77	234.82	235.63	236.46	237.12	237.65	237.95	237.78	237.33	236.92	237.26	238.27	238.77	238.52	237.61	237.07	236.64	236.22	236.32	236.78	237.69	238.49	238.86	239.08	239.39	240.33	241.12	241.5	241.22	240.95	241.39	242.11	243.37	245.02	247.92	251.77	255.85	259.7	263.58	268.04	273.17	278.12	282.41	286.16	289.88	294.01
471.38	468.99	467.91	467.81	466.52	463.26	459.42	455.33	450.83	444.74	438.35	431.98	425.45	419.06	414.05	410.94	408.62	405.11	400.12	394.55	389.83	385.56	381.38	377.58	373.95	370.39	365.58	360.16	354.42	348.64	342.84	337.23	332.16	327.26	321.97	316.33
582.52	582.53	582.52	582.34	582.67	583.25	583.67	583.39	582.93	582.63	582.52	582.7	583.36	584.27	585.06	585.2	584.56	583.56	582.65	582.15	581.81	581.03	579.81	578.07	576.29	574.1	571.56	568.48	565.82	563.44	561.86	559.38	556.26	552.36	548.67	545.35
36.829	37.059	37.462	38.253	38.832	39.05	39.214	39.305	39.812	40.549	41.439	42.147	43.886	47.104	52.361	57.85	63.307	68.158	73.455	78.553	83.635	87.903	92.014	96.216	100.59	105.24	109.72	114.25	118.67	123.2	127.71	131.78	135.46	138.54	141.21	142.87	144.66	146.51	148.89	151.19
614.29	613.74	613.28	612.96	612.77	612.34	612.06	611.97	612.12	612.29	612.51	612.54	612.96	614.27	616.51	618.43	619.93	620.98	622.22	623.3	624.13	624.54	624.82	625.19	625.69	626.51	627.72	628.95	629.74	630.53	631.68	632.97	634.2	635.38	636.8	637.96	638.91	639.11	638.84	638.26
349.26	346.67	343.65	340.65	338.24	335.86	334.17	331.41	328.04	324.5	321.35	318.83	316.79	314.99	312.7	310.19	307.2	304.63	302.07	299.78	297.32	294.56	291.87	289.19	286.69	284.26	282.16	280.78	279.85	277.77	276.88	276.3	277.11	276.79	276.62	276.45	276.06	275.12	275.34	276.28	277.62	278.28	278.36	277.22	276.87	276.95	278.38	278.44	278.06	277.8
390.07	390.81	390.82	390.23	390.33	390.52	391.9	392.68	393.08	393.36	393.91	394.84	395.5	395.97	396.26	396.5	396.46	396.47	396.19	396.15	396.23	396.6	397.12	397.19	397.35	397.43	397.72	397.78	397.47	396.84	396.59	396.88	397.95	398.64	398.93	399.26	399.46	399.81	399.08	398.33	397.58	397.49	397.52	396.95	396.92	397.19	398.07	398.75	398.75	398.52
453.6	444.54	434.99	425.83	417.05	408.22	399.37	390.42	381.45	372.36	363.22	354.37	345.73	337.34	328.94	320.47	312.01	304.09	296.48	289.14	281.88	274.44	266.5	258.42	251.03	244.07	239.11	234	230.16	225.84	222.6	219.38	215.98	210.91	206.06	201.13	197.4	193.34	190.1	185.41	181.82	176.38	172.81	167.85	163.38	158.37	153.26	147.84	142.43	137.06
184.41	186.14	189.13	192.54	195.89	199.29	202.26	205.07	207.47	209.79	212.21	214.62	216.89	218.72	220.17	221.47	223.04	225.36	228	231.11	234.27	238.4	242.5	245.5	247.49	249.15	248.43	246.96	244.7	244.88	245.16	245.47	245.89	246.14	246.22	246.31	246.48	246.71	246.69	245.99	244.62	243.02	241.59	239.78	237.32	234.43	232.22	229.53	226.71	223.61
183.76	176.55	168.85	160.63	152.63	144.49	136.98	129.47	121.83	113.53	104.76	95.83	86.984	78.558	70.524	62.815	55.215	47.695	40.324	33.038	26.023	19.244	12.607	5.8706
528.41	527.14	525.55	523.75	521.88	519.95	518.56	516.84	514.57	511.55	508.76	506.62	504.61	502.91	501.27	499.84	498.15	495.86	493.44	490.94	488.72	486.66	485.04	483.64
397.99	403.79	408.66	412.1	412.85	412.39	411.6	410.91	409.89	408.37	407.33	406.32	405.68	404.75	404.3	404.24	404.43	404.62	404.48	404.67	405.05	405.73	405.88	405.33	404.44	403.21	402.28	401.36	400.88	400.77	401.01	401.27	401.18	400.92	400.65	401.01	401.26	401.38	400.59	399.9	399.12	398.54	397.65	397.78	399.75	402.89	405.72	407.89	410.49	413.44
471.67	473.43	475.05	476.04	476.1	475.57	475.45	475.69	475.88	475.88	475.59	475.77	476	476.51	475.92	475.9	476.12	477.06	477.05	476.85	476.74	477.12	477.38	477.89	478.45	479.26	479.86	479.75	480.03	480.94	481.82	481.72	480.78	480.39	480.31	480.21	480.24	480.02	480.33	480.08	480.33	479.92	478.61	477.07	473.29	467.72	459.64	451.11	442.72	434.08
310.85	311.11	311.15	310.83	308.58	305.08	301.36	298.89	297.29	296.38	295.29	294.11	292.23	289.88	287.16	283.96	281.07	278.56	276.2	273.66	271.9	270.95	271.2	271.19	270.83	269.76	268.77	267.87	266.84	265.98	265.53	264.79	263.54	262.12	261.55	261.61	261.68	261.89	262.29	263	263.71	264.04	263.94	262.79	261.83	260.75	260.1	257.7	254.13	249.19
637.14	635.75	634.16	632.85	631.78	631.19	630.36	629.64	628.8	628	626.98	625.88	624.64	622.98	620.94	618.51	617.39	615.35	613.06	610.5	608.53	606.7	602.89	599.21	595.85	593.48	591.1	588.51	586.06	584.26	583.16	582.71	583.11	584.14	585.33	586.01	586.36	586.34	586.49	586.43	587	587.43	587.68	587.82	588	588.88	589.6	590.79	591.92	593.53
219.12	217.45	216.52	215.78	214.95	214.47	214.88	215.76	216.2	215.77	216.14	215.54	214.9	213.43	212.93	212.94	212.85	212.89	212.78	213.42	214.05	214.73	214.41	214.23	213.51	212.91	212.34	212.66	213.09	214.02	214.7	215.7	216.13	215.5	214.64	213.62	213.48
242.74	248.46	254.26	260.15	267.32	273.85	281.03	284.57	290.21	296.28	303.85	310.03	315.28	321.15	327.71	334.11	340.71	346.97	353.19	359.29	365.05	371.11	377.05	383.5	389.98	396.45	402.66	408.58	414.72	420.84	427.53	433.45	439.24	444.4	450.17	456.17	462.15
17.097	20.038	22.513	25.149	27.279	28.991	30.176	30.98	31.236	31.131	31.052	31.513	32.578	33.965	35.106	35.979	36.814	37.361	38.056	38.61	39.52	40.364	41.67	43.383	45.434	47.048	48.217	49.316	50.887	53.228	55.284	57.174
430.2	435.94	442.24	449.06	456.11	463.15	470.77	478.52	485.98	492.89	499.31	505.86	512.3	518.61	524.64	530.9	537.13	543.42	549.51	555.94	562.4	568.86	575.44	582.26	589.23	595.9	602.64	609.75	617.33	624.95	632.2	639.29
96.325	97.756	99.316	100.71	102.56	105.16	108.28	110.93	112.82	114.68	115.9	116.46	114.78	113.64	112.85	113.94	115.33	117.87	120.54	124.74	129.36	132.89	133.74	134.21	135.9	138.9	139.62	141.66	143.4	146.62	148.06	149.19	149.83	150.6	151.61	152.56	153.07	153.29	153.69	155.26	156.6	158.04	157.48	156.13	153.62	151.11	148.6	146.09	143.59	141.08
520.06	521.84	523.41	526.39	530.25	534.44	538.35	541.68	544.15	546.32	548.39	551.13	552.76	555.67	557.27	559.52	561.6	565.23	569.24	572.73	576.33	579.39	582.34	585.13	587.92	590.79	593.75	596.68	599.1	600.64	601.74	602.99	604.64	606.75	608.92	611.41	614.35	617.94	622.14	627.11	631.76	635.83	637.79	638.51	638.05	637.59	637.13	636.67	636.21	635.75
461.46	454.6	447.42	439.84	431.93	423.47	414.96	406.77	399.18	392.19	385.47	378.73	371.58	364.35	357.25	351.25	347.3	346.42	348.17	350.91	353.09	355.18	355.85	355.82	354.44	354.43	354.4	354.43	353.73	354.05	354.88	354.74	353.63	352.64	353.15	354.41	355.93	356.44	356.18	355.1	354.27	353.54	352.06	351.73	353.5	358.5	365.28	372.78	380.28	387.49
264.82	267.31	269.2	270.84	272.26	273.68	275.19	277	278.92	280.78	282.64	284.45	286.26	288.04	289.97	291.88	293.66	294.81	295.06	294.37	293.26	292.61	291.81	290.84	289.58	289.16	288.99	288.98	288.97	288.9	289.27	289.15	289.47	288.48	287.74	287.01	287.6	288.19	288.54	288.59	288.68	288.69	289.86	292.49	297.14	302.23	307.18	311.84	316.22	320.49
377.63	373.16	369.06	364.63	359.2	353.56	347.47	341.33	335.1	329.85	326	324.05	323.68	324.36	325.51	326.6	327.24	327.74	328.18	328.73	329.55	330.21	330.83	330.56	329.9	329.39	329.45	331.34	335.12	339.35	342.21	343.57	345.6	348.2	350.84	353.14	355.77	358.37	362.73	367.07	372.08	375.51	378.84	382.05
303.04	303.24	303.27	303.79	304.81	306	307.2	307.97	309.14	310.17	310.68	310.42	309.56	308.8	308.36	308.21	308.65	308.55	308.52	308.28	308.06	308.29	308.44	308.87	308.82	308.7	308.4	307.95	308.67	312.46	319.13	327.12	334.5	342.31	351	360.31	369.04	376.49	384.19	391.71	400.04	407.96	416.28	424.44
371.2	372.88	375.22	377.16	379.49	380.05	380.15	378.65	377.74	378.48	379.98	380.81	379.36	376.32	373.91	370.72	369.58	368.79	369.79	371.29	372.78	375.34	376.71	378.46	380.55	383.67	386.91	390.07	393.35	396.98	400.86	404.5	408.19	412.12	415.95	419.99	424.07	428.09	430.3	433.01	437.64	441.6	446.39	447.84	451.93	454.57	460.64	466.79	471.72	474.6
59.335	63.889	67.667	71.276	77.052	82.323	86.306	87.997	88.183	87.171	85.868	85.24	85.942	87.952	89.954	94.008	98.474	103.63	106.65	109.39	111.6	114.47	118.32	123.79	130.52	137.82	145.32	152.4	158.64	164.68	170.38	176.31	182.11	187.85	193.56	199.09	204.34	209.41	213.52	218.63	224.6	230.51	235.9	239.35	243.66	247.89	253.97	260.85	267.67	273.98
446.44	441.25	436.67	431.84	427.32	422.16	416.39	410.33	404.39	398.62	392.71	386.92	381.14	375.49	369.39	363.67	358.33	353.25	347.94	342.48	337.02	331.76	326.78	322.29	318.33	315.1	312.45	309.04	306.93	304.73	300.52	295.4	289.92	287.09	283.11	279.12	273.4	267.09	260.31	254.73	249.39	243.39	237.47	232.24	227.65	223.04	217.73	212.46	208.19	204.06
4.1124	6.2828	8.7188	11.394	14.377	17.602	20.735	23.667	26.504	29.746	32.9	35.554	38.02	40.89	44.132	47.382	50.509	53.188	55.597	58.004	60.649	63.297	65.269	67.677	70.323	73.301	75.988	78.609	81.186	84.228	87.46	91.295	95.298	100.36	105.66	110.62	115.17	119.66	124.58	129.29	134.2	139.45	144.46	148.82	152.78	156.92	161.75	166.49	171.8	177.16
392.3	393.59	394.87	396.68	399.03	401.85	404.76	407.75	411.47	415.35	420.1	424.33	428.69	432.45	436.35	439.84	443.65	446.61	449.74	452.24	455.34	458.62	462	465.22	468.83	472.61	476.7	477.01	475.83	474.01	474.84	476.5	478.13	479.39	480.59
113.13	115.83	118.4	122.97	129.53	137.97	146.08	153.85	161.09	168.2	173.94	179.4	184.5	190.16	195.72	201.09	206.37	211.63	216.19	221.65	227.29	232.85	236.72	239.28	243.12	248.27	254.37	261.16	267.75	274.62	280.16	285.91	291.47	296.77	301.84
14.943	16.503	17.878	21.536	25.876	30.382	35.432	39.686	42.423	43.481	43.932	44.125	43.709	42.893	42.78	42.381	42.297	41.875	42.288	42.686	42.496	41.923	41.361	41.006	41.539	41.924	41.523	40.49	39.719	40.101	41.351	42.111	42.627	42.971	43.581	43.508	41.43	39.655	37.498	35.121	31.231	27.056	22.132	17.938	13.155	9.6269	6.8564	5.9218	6.0265	6.1956
109.45	105.36	100.83	95.245	89.144	83.647	79.161	75.969	74.56	74.744	75.284	75.498	75.741	76.576	77.46	78.015	78.441	79.186	79.826	79.968	79.776	79.953	80.125	80.48	80.469	80.786	80.962	81.036	81.064	81.103	81.7	81.902	81.668	81.399	81.049	82.916	85.268	90.075	95.641	102.4	109.4	116.1	122.53	128.69	134.93	140.55	145.08	147.64	149.15	149.44
404.7	397.83	392.21	387.52	384.01	379.96	374.85	369.9	365.26	360.88	355.68	350.77	344.86	339.07	332.37	326.66	320.69	314.45	307.52	300.75	295.14	290.01	284.99	279.33	273.44	267.54	261.24	254.08	245.67	238.86	231.49	226.57	219.83	213.44	205.73	197.78	189.69	180.34	171.06	161.96	154	146.48	139.49	132.57	125.57	118.28	110.97	103.9	96.873	89.612
19.164	23.968	29.043	34.148	39.447	44.929	50.669	56.366	62.058	68.423	73.617	78.483	82.075	86.12	89.703	93.151	96.676	100.5	104.59	108.86	112.56	116.22	119.27	122.05	124.54	126.88	129.95	133.69	138.32	143.08	146.54	148.85	151.2	154.36	158.21	161.46	164.52	167.73	170.84	173.75	176.05	178.22	180.38	182.39	184.59	186.82	189.19	191.3	193.12	195.01
89.658	89.288	89.96	91.156	92.48	93.732	94.972	96.181	97.254	98.273	99.744	101.99	105.01	108.09	110.48	111.92	112.77	113.79	114.87	115.9	116.8	118.42	121.06	124.16	127.05	128.6	129.21	129.33	129.59	130.06	130.39	130.53	130.83	131.45	132.74	134.67	137.42	140.93	144.72	148.46	152.04	155.3	158	160.37	163.05	166.47	170.39	174.89	179.92	185.39
100.54	108.58	116.74	125.17	133.34	141.45	149.54	157.57	165.6	173.53	181.39	189.33	197.41	205.58	213.64	221.7	229.98	238.67	247.84	257.55	267.63	277.62	287.2	295.8	304.17	308.62	312.23	311.88	312.18	310.92	310.32	310.22	310.9	313.33	317.99	324.49	332.72	341.77	351.14	360.05	368.49	376.76	385.31	393.68	402.07	410.34	418.51	426.39	433.99	441.83
155.4	153.53	152.6	151.56	150.39	149.72	149.8	150.49	151.08	151.32	150.91	149.77	148.01	146.53	145.33	144.37	143.44	142.82	141.67	139.75	137.51	135.85	134.94	134.04	133.43	133.46	134.15	135.24	135.68	135.53	133.69	132.55	132.77	135.55	137.86	140.11	142.49	146.25	150.58	154.72	159.86	165.19	173.07	177.97	185.42	187.88	192.83	195.26	200.78	205.19
28.704	25.808	23.161	22.191	21.918	21.432	19.848	18.85	18.358	18.422	19.121	19.706	20.035	19.689	19.372	19.06	18.732	18.595	18.706	19.531	20.913	22.177	22.627	22.672	22.889	23.087	22.804	22.09	21.866	21.768	22.119	23.531	26.106	28.85	31.65	34.391	37.83	40.9	45.298	50.387	55.073	58.425	62.28	65.951	68.11	68.679	69.35	72.147	74.865	76.955
18.755	23.184	27.629	31.936	36.438	41.242	46.823	52.399	57.409	61.943	67.098	72.056	76.986	81.418	86.685	92.413	98.083	103.08	107.17	110.18	112.94	115.36	118.92	124.13	128.11	130.93	132	134.5	136.51	138.64	140.82	144.08	147.53	151.09
342.83	345.95	349.73	353.97	357.72	360.48	363.14	366.13	368.18	369.52	371.1	372.51	373.72	374.11	375.78	378.19	380.31	381.51	381.42	381.25	381.36	382.45	384.03	385.39	385.82	386.06	386.72	387.97	389.52	390.91	392.49	393.38	394.62	395.61
58.707	67.179	74.282	81.566	88.74	95.852	102.35	108.91	115.43	122.62	129.78	137.02	143.68	150.76	157.66	164.28	170.48	176.32	182.3	187.81	193.4	199.17	205.3	211.75	218	223.95	229.46	234.28	237.95	239.38	238.79	237.07	235.02	233.08	230.86	229.02	227.16	225.62	224.21	223.57	223.11	222.64	221.87	219.8	215.93	213.05	210.82	209.23
633.96	630.45	626.2	621.92	617.57	613.76	610.15	606.72	602.72	598.49	594.38	590.6	586.95	583.24	579.54	575.99	572.3	568.33	563.97	559.11	553.69	547.76	542.41	537.66	533.44	528.81	523.72	518.69	514.82	513.48	514.41	516.72	519.15	521.14	522.5	522.9	522.75	522.22	521.9	521.59	521.43	521.38	521.66	520.93	518.81	515.41	511.66	509.54
98.903	99.041	98.831	98.019	96.837	95.375	93.926	91.975	89.794	87.602	85.74	84.131	82.835	82.201	81.683	80.549	78.166	75.363	72.72	70.397	68.382	66.656	65.287	63.792	62.152	60.234	58.314	56.513	55.407	54.25	53.01	51.063	49.029	46.651	44.457	42.163	39.707	36.549	33.428	31.099	28.602	25.667	21.587	19.717	18.031	16.431	13.413	10.586	8.1165	5.5416
611.01	609.32	607.14	604.25	601.15	598.57	596.54	594.64	592.33	589.56	586.53	583.51	581.11	578.97	576.85	574.45	572.15	569.96	567.43	564.53	561.54	559.23	557.18	554.7	551.55	548.43	545.62	542.9	540.08	537.28	534.51	531.74	529.01	526.99	525.43	524.16	522.89	521.22	519.17	516.63	515.2	513.64	512.86	510.43	508.87	507.4	506.17	504.65	502.65	501.39
194.05	192.08	186.8	181.02	171.2	165.41	160.74	156.8	151.07	142.96	134.77	126.31	118.85	110.77	102.62	93.258	85.723	78.366	72.163	64.573	55.169	46.393	36.984	30.325	23.961	18.884	13.075	7.0259	0.72254
509.75	509.08	509.38	509.87	510.22	509.5	508.85	507.79	506.98	505.33	504.3	503.13	502.18	499.68	497.09	494.17	491.42	488.33	485.5	483.52	483.6	483.36	483.47	481.51	479.69	477.42	475.32	473.53	471.72
141.06	138.65	136.43	130.73	121.72	110.58	102.95	97.32	92.817	87.84	82.082	76.607	71.367	67.912	64.256	59.993	55.605	51.103	46.238	41.015	37.503	36.385	35.286	31.313	25.007	18.867	13.891	9.7926	6.5625	4.3829	2.5899	0.55237
283.34	288.49	292.37	292.99	290.31	286.16	284.13	283.03	282.06	280.87	280.57	281.03	281.82	283.13	284.94	286.32	287.2	287.54	288.01	288.52	289.54	291.01	293.14	294.16	294.56	294.16	294.8	295.76	295.17	295.12	295.77	298.23
154.8	153.91	153.82	153.99	154.86	155.66	157	157.85	158.34	158.39	158.47	158.95	159.34	160.6	161.62	166.46	171.87	176.66	177.36	176.37	176.48	177.62	179.03	179.83	179.85	179.38	178.45	177.6	177	177.03	177	176.98	178.05	179.39	180.5	179.25	177.49	176.14	177.03	177.72	177.77	176.35	175	173.89	173.51	173.77	175.24	175.74	177.37	178.18
263.47	264.53	266.42	267.67	267.91	267.79	267.23	266.64	266.37	266.38	267.37	268.52	269.84	268.36	266.49	263.32	261.34	257.16	251.99	246.18	240.25	234.62	230.26	227.32	226.89	227.11	228.9	230.26	231.75	233.07	234.48	236	237.59	238.9	240.42	241.45	242.71	243.59	244.27	244.45	244.31	244.15	243.92	243.63	243.75	244.16	245.11	245.44	245.93	247.8
276.4	276.11	274.95	273.67	271.67	270.03	269.25	270.21	270.64	270.69	269.82	269.6	269.9	270.98	272.47	273.52	273.7	274.26	273.78	273.22	273.58	275.45	277.37	278.16	278.67	278.92	278.82	278.36	278.15	279.12	281.04	282.89	283.46	283.58	284.62	286.06	287.09	287.54	288.02	287.94	287.71	287.26	287.84	288.59	289.54	290.74	291.62	292.14	292.23	292.26
224.62	226.81	229.68	232.05	234.6	237.7	241.87	245.63	248.3	250.46	252.8	255.34	257.62	259.4	261.85	264.7	266.95	267.89	267.89	268.33	269	270.22	272.25	275.11	278.65	282.36	285.9	289.05	292.31	295.68	299.12	301.63	304.87	307.98	311.64	314.78	317.68	319.93	321.66	322.91	324.35	325.33	326.88	327.42	327.59	326.9	326.44	325.86	325.37	325.01
47.597	53.499	59.19	65.252	71.648	78.263	85.158	91.901	98.334	105.75	114.8	121.93	124.47	121.75	118.13	114.68	112.05	110.04	108.51	106.92	104.71	102.78	100.93	99.333	97.369	96.021	95.332	94.525	93.563	92.529	91.557	90.57	89.486	88.231	86.703	84.813	83.11	80.954	78.455	76.49	74.207	72.655	69.713	67.746	64.165	62.267	59.881	60.361	62.365	63.76
52.362	49.288	46.106	42.785	39.04	34.944	30.282	25.261	20.481	15.263	9.6448	5.225	4.2436	7.2408	11.736	16.899	22.305	27.805	33.174	38.768	44.952	50.748	55.691	59.392	63.019	65.995	69.426	72.73	77.156	81.248	84.967	87.195	89.239	91.999	96.275	101.91	108.25	115.86	124.43	132.47	140.15	146.36	152.29	157.3	162.44	168.17	173.64	178.87	184.64	191.28
160.38	157.45	153.64	150.55	151.85	152.74	151.28	150.14	151.03	154.92	158.36	160.24	160.66	160.68	162.13	164.26	166.52	167.25	168.14	168.08	169.06	170.07	172.18	174.84	177.48	180.19
18.609	25.822	32.954	39.852	46.887	53.515	59.592	65.663	72.646	80.518	88.314	95.302	101.96	109.03	117.34	126.39	135.37	143.29	150.63	158.49	166.34	174.06	181.12	186.53	190.39	193.42
336.92	333.76	331.4	328.91	326.18	323.03	320.09	317.07	313.59	310.1	306.48	306.19	306.67	307	303.9	300.92	297.36	294.22	291.44	289.43	287.19	283.57	279.12	275.49	271.67	268.07	265.83	264.3	263.27	261.94	259.14	255.95	251.48	247.82	244.57	241.36	238.37	235.93	233.6	231.31	229.04	227.19	226.45	225.51	228.1	230.74	234.18	234.51	234.13	233.34
37.862	37.062	36.199	35.561	35.823	36.151	35.944	35.304	34.141	32.783	31.493	30.89	31.556	32.658	33.3	33.002	31.698	30.279	28.793	28.054	27.868	27.625	26.828	26.622	26.603	27.298	26.337	24.592	21.493	19.443	17.812	16.884	15.776	15.26	14.977	14.399	13.467	12.155	10.841	9.4687	8.4153	7.5006	6.8551	6.0922	6.9371	8.0115	9.4225	9.1269	9.3446	9.9288
56.76	60.784	64.976	69.358	73.844	78.036	83.605	89.597	96.423	100.47	104.05	105.62	108.65	111.64	116.27	121.04	125.11	128.37	131.36	134.58	137.94	141.71	147.29	154.08	160.91	166.66	171.87	176.59	181.29	186.04	190.47	193.76	196.14	198.62	201.92	204.52	205.79	205.76	205.59	205.64	205.36	204.94	203.6	202.17	200.92	200.54	199.77	199.26	198.68	199.33
108.71	110.69	111.9	112.63	114.02	115.76	117.9	121.05	123.9	127.25	129.78	134.18	138.3	142.34	144.44	146.53	147.61	148.71	149.33	150.3	151	152.01	153.17	154.59	155.76	156.92	158.02	158.95	159.65	160.45	161.33	162.2	162.57	162.87	163.32	164.6	166.28	168.35	169.61	169.93	169.55	169.07	168.74	168.45	168	167.05	166.37	165.57	164.98	164.07
97.219	93.818	90.214	86.395	82.65	78.739	74.328	69.965	66.934	64.927	64.591	65.423	67.449	69.727	71.377	72.577	73.299	73.55	73.16	73.32	74.034	75.168	75.471	76.228	77.062	77.864	77.99	78.072	78.455	79.053	79.107	78.815	78.105	77.049	76.646	76.491	77.03	77.572	78.052	78.689	79.006	78.486	77.842	76.943	76.72	76.4	76.081	75.761	75.441	75.121
331.5	335.5	340.82	345.71	350.98	355.26	358.78	361.55	363.02	364.14	364.19	363.32	361.86	360.81	360.18	359.7	358.53	356.59	354.73	353.16	352.71	352.15	350.61	347.28	343.11	339.91	338.2	338.14	337.9	336.43	334.72	334.11	335.17	337.17	339.02	341.16	342.36	343.67	344.92	346.66	346.99	346.71	346.11	345.45	343.92	341.32	338.72	336.12	333.52	330.92
122.08	116.34	110.51	104.2	98.209	91.7	85.11	78.723	72.861	67.047	60.977	54.514	47.808	41.261	35.065	28.889	22.566	15.848	9.5071	4.3111	-0.37427
108.27	102.73	97.653	92.054	86.785	81.894	77.814	74.24	70.879	67.481	63.677	59.872	56.075	52.39	48.639	44.82	40.817	36.459	32.02	27.782	23.757
297.02	300.41	304.02	307.83	311.67	315.05	318.25	321.31	324.17	326.73	329.53	332.73	336.39	340.3	344.16	348.14	352.24	356.76	361.57	366.73	371.9	377.09	382.16	387.25	392.52	398.29	404.24	410.04
136.56	131.24	125.67	120	113.38	107.19	101.04	94.949	88.896	82.807	76.877	71.223	66.19	61.315	56.547	51.23	45.566	39.565	33.87	28.514	23.598	18.984	14.799	10.846	7.2608	4.2676	2.3017	0.3775
419.56	416.39	411.9	406.12	399.08	391.87	384.09	375.34	367.43	359.39	353.7	347.94	343.09	337.1	331.2	325.36	319.91	313.75	307.14	300.8	294.02	287.71	281.04	274.77	268.05	262.02	255.16	247.68	240.87	236.12	232.98	229.77	226.38	223.61	221.34	217.07	211.03	204.15	199.02	194.9	190.68	186.08	179.92	175.75	171.57	169.91	168.14	165.98	163.72	161.03
4.5557	4.0282	4.2069	4.3625	4.7507	3.8915	3.3645	2.7375	2.5293	2.3959	2.4378	2.5358	2.9994	3.6541	4.4999	5.3231	5.7231	6.1051	6.1921	6.4122	6.4206	6.6294	6.5585	6.7791	6.8429	7.2368	7.3926	8.7312	9.3922	10.13	9.5713	9.8113	10	10.422	10.382	11.235	12.243	14.117	15.234	16.666	18.138	20.213	23.546	25.078	27.442	27.617	28.136	28.416	29.316	31.4
13.873	18.818	23.775	27.814	29.967	30.969	31.427	31.18	30.34	29.226	28.377	28.028	27.758	27.555	26.876	26.101	25.878	25.745	25.575	24.837	24.102	23.218	22.429	21.567	19.952	17.632	15.012	13.761	14.316	16.894	20.483	24.278	27.705	30.781	33.717	36.543	39.085	41.191	41.853	42.907	44	46.234	48.144	49.72	51.141	53.601	56.649	60.985	65.319	66.053
213.92	209.5	205.31	202.07	200.19	199.08	198.28	197.63	197.37	197.41	197.84	198.52	199.41	200.47	201.33	202.02	202.36	203.09	203.97	204.49	204.68	204.61	204.32	203.83	204.78	206.23	208.72	210.54	212.91	215.05	216.85	218.66	220.62	223.26	227.14	231.57	236.48	241.07	245.19	248.96	253.91	259.79	266.02	270.65	273.77	275.85	277.9	279.5	282.07	284.69
377.77	373.29	368.01	364.24	361.66	358.91	355.85	353.62	350.59	346.53	340.71	337.59	333.34	330.1	324.08	318.52	313.27	308.66	303.05	297.47	292.08	287.41	282.52	277.61	272.53	267.5	262.24	257.57	253.52	250.64	248.2	245.37	241.75	237.61	234.41	231.63	229.19	226.4	223.84	221.47	219.39	216.73	213.71	210.54	207.87
540.62	535.89	531.01	525.72	521.01	515.75	510.36	505.19	501.61	498.62	495.34	489.89	484.81	480.5	477.33	473.48	468.92	464.74	460.67	456.92	452.87	448.91	444.61	440.05	435.71	431.54	428.05	424.96	422.32	420.08	418.03	416.08	413.28	410.55	408.08	406.23	404.09	401.44	398.13	394.61	391.86	388.94	387.15	383.6	380.56
401.87	396.32	390.3	383.38	376.61	369.82	364.12	358.32	352.93	347.94	342.6	338.71	333.03	328.52	322.79	318.6	313.76	309.71	306.01	302.98	299.7	296.02	292.9	290.53	288.62	285.75	282.21	278.02	274.06	270.18	266.8	263.43	259.54	255.47	251.28	247.5	243.92	240.33	236.51	232.5
81.393	85.325	90.616	96.117	100.14	105.32	110.52	117.01	122.83	128.55	134.69	139.76	146.11	151.77	157.26	161.92	166.94	172.34	177.26	181.62	185.28	188.77	192	194.55	196.49	198.57	201.77	205.94	210.59	214.95	219.42	224.1	228.88	233.65	238.75	244.34	250.35	256.44	262.35	268.06
441.99	441.55	441.17	440.84	440.81	440.63	440.33	440.08	439.92	439.92	439.67	439.78	439.94	440.37	440.67	441.36	442.24	442.66	442.7	442.68	442.82	442.91	442.68	442.38	442.19	442.04	442.04	441.75	441.35	441.49	441.83	441.85	441.08	440.08	439.35	437.94	436.1	433.85	432	429.63	427.2	424.5	421.9	418.94	415.92	413.6	411.48	409.28	407.37	406.38
633.93	631.69	628.92	625.79	623.08	621.45	620.87	621.07	621.73	622.55	623.23	623.77	624.04	624.17	623.82	623.56	622.92	622.6	621.88	621.92	622.2	623.2	624.03	624.52	624.82	624.87	624.9	625.15	625.12	625.23	624.83	625.25	625.3	625.09	624.25	623.13	621.78	619.85	617.74	615.75	614.12	612.85	612.07	611.48	610.64	609.91	608.87	606.74	602.88	598.35
152.74	153.79	155.01	156.47	158.05	158.18	159.01	160.31	162.97	164.77	166.24	168.23	170.12	171.78	173.2	174.79	177.61	180.9	184.39	186.45	189.6	191.56	193.31	193.56	195.98	199.22	202.03	205.06	208.89	213.28	217.18	220.96	224.95	227.61	230.54	233.79	238.27	241.48	247.28	253.3	260.6	264.86	268.62
47.657	49.487	52.357	56.556	60.901	64.191	68.013	72.042	76.939	81.165	85.168	89.71	93.362	96.251	96.998	96.475	97.025	98.535	101.84	105.15	109.4	112.85	115.91	118.54	121.66	124.53	126.26	129.22	132.29	136.28	139.16	141.61	143.61	146.52	150.62	153.43	156.42	158.42	162.29	165.79	169.82	171.91	171.68
293.46	290.85	287.61	284.05	280.43	277.16	273.81	270.36	266.86	263.38	259.89	255.96	251.96	248.05	244.26	240.58	236.86	233.42	229.54	225.5	221.17	217.23	213.06	209.2	205.34	201.94	198.87	196.57	195.63	195.82	196.92	197.79	198.05	197.98	197.86	197.2	195.05	191.36	188.27	185.91	184.56	182.65	180.91	179.12	177.19	174.84	172.52	170.48	168.59	166.13
152.03	153.47	155.45	156.99	158.64	160.67	163.11	165.89	168.38	170.97	173.45	176.66	180.29	184.01	187.42	190.36	193.94	197.66	201.56	205.17	208.59	211.87	214.94	217.89	220.8	223.63	226.55	228.82	230.11	229.97	229.34	228.46	227.98	227.6	226.49	227.15	230.59	236.34	240.84	244.83	247.85	251.5	254.58	258.96	263.92	268.69	273.17	277.19	281.66	286.33
147.19	152.79	157.39	163.19	169.56	175.99	182.65	188.09	194.2	200.41	206.79	213.56	220.26	227.66	234.43	240.45	247.62	253.84	259.88	267.28	273.54	281.58	287.16	294.93	301.34	308.6	314.54	320.44	324.31	327.61	331.72	336.47	343.36	349.85	356.68	363.06	368.98	374.06	379.34	384.05	389.22	393.72	398.49	403.02	407.45	412.96	418.7	423.5	427.17	431.03
378.43	381.41	382.82	384.56	385.64	386.77	388.27	390.09	392.19	393.85	395.71	397.35	398.76	399.76	400.19	400.52	401.19	401.86	402.57	403.04	402.72	401.61	399.51	398.2	398.14	397.3	396.59	393.89	392.44	390.5	388.45	386.55	383.67	381.51	378.58	377.08	375.85	374.95	374.03	373.21	372.84	372.32	372.25	371.89	371.42	371.73	372.03	373.04	373.16	373.55
344.5	344.48	347.15	349.81	354.09	356.42	359.45	363.48	368.86	372.55	374.93	376.5	378.88	381.1	383.67	385.69	389.28	392.82	398.22	401.76	406.26	409.75	416.02	420.3	423.54	425.05	426.34	426.5	426.84	427.76	429.42	431.5	433.12	435.1	435.7	436.63	437.43	438.62	439.82	441.77	443.75	445.47	447.67	450.36	453.83	456.14	458.5	461.65	465.07	468.48
290.2	289.55	289.6	289.91	291	291.69	292.41	292.86	293.73	294.1	294.79	295.69	296.78	298.34	298.98	300.18	300.44	300.38	300.14	300.08	300.98	301.84	302.72	303.36	302.9	303.31	305.18	308.11	308.27	308.71	309.15	309.78	310.28	308.93	308.12	304.88	303.33	303.25	303.83	304.95	305.85	306.85	307.02	307.21	307.16	307.5	306.83	305.88	304.86	303.46
147.97	144.06	139.81	135.08	130.24	125.28	120.82	116.61	112.77	107.96	102.18	95.342	87.792	80.132	72.113	64.856	57.948	51.193	44.198	36.672	29.577	22.455	15.331	7.9671
345.29	350.55	356.25	362.6	368.83	375.94	382.22	388.93	394.49	400.11	404.78	408.75	412.77	416.42	420.07	423.07	425.74	428.62	431.7	435.46	439.55	443.47	447.27	450.7
272.11	273.44	275.45	277.61	279.93	281.57	284.35	288.32	292.14	294.69	295.93	297.73	299.05	299.93	300.32	301.49	302.98	304.58	305.83	306.91	307.71	308.49	309.79	311.28	312.94	314.26	315.29	316.19	317.63	317.89	317.21	316.98	316.63	316.35	314.91	314.09	313.69	313.55	313.67	313.45	313.01	312.76
16.311	23.57	31.023	38.219	45.734	52.967	60.44	67.993	75.93	83.466	90.347	97.015	103.3	109.19	114.16	118.66	123.03	127.33	131.8	136.46	141.46	145.77	149.98	154.07	158.87	163.56	167.76	172.93	177.71	182.66	186.6	190.9	195.73	200.66	205.29	209.9	214.81	220.41	226.05	232.23	238.77	245.11
285.57	287.19	287.25	288.95	292.03	297.75	303.7	309.05	314.07	317.23	319.18	320.16	322.64	326.25	330.42	334.82	338.98	343.72	348.09	351.9	355.73	360	363.64	366.4	367.61	367.92	367.34	368.15	369.76	369.45	367.5	365.98	367.19	370.7	374.42	377.47	378.95	379.92	379.11	377.36	377.44	380.21	383.4	385.24	387.04	389.7
170.77	172.61	174.89	176.38	177.68	178.8	179.6	181.56	183.05	184.81	186.41	187.91	189.23	189.28	189.48	189.92	190.72	191.26	191.75	192.71	193.98	194.77	194.74	195.7	196.41	197.54	197.93	199.06	200.05	201.09	200.73	201.63	202.22	203.69	203.63	203.64	203.58	204.08	204.64	206.39	207.2	207.59	207.62	207.42	208.07	208.07
234.41	229.33	224.36	219.46	214.67	210.06	205.39	200.12	194.2	187.94	181.79	176.01	170.93	166.42	162.38	158.22	153.82	149.18	144.73	140.66	137.02	133.5	129.96	126.22	121.72	116.97	110.3	103.77	97.32	92.293	87.962	84.097	81.022	78.319	76.207	74.617	72.939	70.621	67.568	63.767	59.533	55.349	51.58	48.029	44.249	40.117	35.525	30.875	26.061	21.251
236.78	242.99	248.9	255.09	262.06	269.66	277.86	285.87	293.79	301.11	308.22	314.71	321.15	327.47	334.13	340.9	347.84	354.82	363.29	370.88	378.46	384.4	390.99	397.96	405.78	414.06	421.49	427.39	432.42	437.61	443.52	450.26	457.33	464.57	471.67	479.03	486.51	493.97	501.23	508.56	516.28	524.44	532.7	540.84	548.95	556.92	564.43	571.67	578.65	585.66
30.287	36.103	41.504	46.348	49.728	53.133	56.838	62.518	67.704	72.343	76.623	81.876	88.583	92.361	95.769	97.703	101.49	104.99	108.55
211.71	216.42	221.53	226.93	232.17	236.92	241.57	245.73	250.11	254.46	259.11	264.12	269.13	272.97	276.09	279.32	284.15	289.78	295.22
285.5	283.64	281.25	279.31	276.02	273.01	270.23	267.88	266.67	266.95	265.79	263.39	259.1	255.9	252.2	250.6	248.73	249.38	246.96	244.21	241.47	239.08	238.67	238.11	237.33	235.11	230.32	227.22	225.72	224.55	222.34	219.04	216.28	212.98	210.71	208.22	207.82	206.12	205.1	203.2	200.86	198.03	194.63	191.18	187.85	184.29	180.88	177.26	174.22	171.18
148.19	148.46	147.89	147.99	147.98	148.69	149.54	150.72	152.06	154.52	156.37	158.31	159.66	161.57	162.21	162.61	162.97	164.39	165.78	166.73	167.63	168.73	170.22	171.63	173.56	174.85	177.18	178.58	179.66	180.04	181.67	184.12	186.73	188.39	190.4	192.71	194.9	197	198.43	199.57	200.09	199.98	200.31	200.92	202.08	203.08	204.18	205.66	207.28	208.51
456.82	456.4	456.25	456.44	456.44	456.1	455.39	454.68	453.86	453.51	453.55	453.5	452.76	452.1	451.03	450.57	450.27	450.8	451.22	450.83	450.03	449.6	449.59	449.84	449.48	448.95	448.43	447.9	447.38	446.59	445.87	445.73	446.05	446.68	446.9	446.93	446.89
632.49	627.31	622.75	619.81	618.35	617.31	616.03	614.27	612.5	611.54	610.47	609.54	608.69	607.8	607.12	604.93	603.01	601.17	600.47	599.62	598.45	597.18	595.15	592.13	587.5	582.65	577.85	574.07	569.4	563.85	556.85	549.86	543.02	536.09	529.48	522.83	516.81
300.31	292.28	284.02	276.68	269.93	263.1	256.55	249.87	242.97	236.32	229.53	222.8	216.05	209.6	203.49	197.82	192.71	187.85	183.58	179.3	174.97	169.7	164.51	160.02	156.55	152.93
627.78	625.72	622.95	622.12	620.3	618.8	616.95	614.99	613.03	611.13	609.53	607.93	606.64	605.58	604.99	604.31	603.57	602.52	601.84	601.37	601	600.27	599.51	598.74	598.24	597.64
52.186	52.968	55.549	59.74	63.053	64.95	66.195	68.348	70.182	71.544	71.78	72.247	72.643	72.758	72.021	70.981	69.928	68.523	67.367	66.341	65.647	64.852	64.016	63.428	62.886	62.944	63.285	64.139	64.508	64.716	64.588	64.638	64.835	65.045	65.432	65.85	66.183	66.28	66.32	66.547	67.053	67.432	67.393	67.121	66.565	66.415	66.313	66.261	65.842	65.097
101.22	102.42	103.23	103.35	101.87	99.967	98.562	97.489	96.88	96.669	97.047	97.669	98.408	99.156	100.15	102.39	105.67	110.17	114.73	120.19	125.34	129.02	131.7	133.35	134.67	134.26	133.44	132.19	130.81	128.98	127.09	124.92	122.71	120.52	118.88	117.89	117.76	118.23	118.78	119.2	119.6	120.01	120.16	120.19	120.1	119.97	119.69	119.62	119.59	119.44
252.98	253.6	255.52	257.77	260.69	262.92	265.43	267.86	270.59	273.16	273.37	273.56	274.34	278.89	281	280.79	277.53	275.97	275.28	276.98	279.08	281.02	282.71	285.35	287.77	290.01	291.9	294	296.01	298.52	301.89	305.81	309.84	313.85	317.92	322.73	327.37	330.69	332.56	335.06	337.51	338.07	335.1	332.02
351.85	350.35	348.52	347.98	347.77	347.81	348.64	348.07	347.32	344.97	343.62	342.87	339.32	335.88	333.31	330.47	328.48	323.18	319.67	314.65	311.82	310.38	309.8	308.9	307.73	306.3	304.94	303.05	300.95	298.64	296.5	294.21	291.48	288.41	285.28	282.91	281.98	280.5	278.64	276.38	276.28	276.96	276.34	274.41
323.72	318.06	310.47	302.04	293.77	285.66	277.86	269.57	260.9	251.76	242.77	234.14	226.61	219.48	212.5	205.17	197.85	194.75	192.24	190.35	184.68	178.48	171.54	164.22	156.88	150.04	143.73	138.16	133.43	129.04	124.28	119.12	113.71	108.43	103.06	98.091	93.074	88.048	82.911	77.975	73.146	68.184	63.304	58.401
236.16	236.58	237.06	237.56	237.95	238.08	238.27	238.63	239.16	239.75	240.6	241.95	243.23	244.44	245.56	247.13	248.78	250.95	254.55	259.39	264.96	270.05	275.05	280.42	285.59	290.73	295.11	300.01	305.62	311.78	317.78	323.36	328.83	334.27	339.74	344.96	350.06	354.94	359.77	364.48	369.74	375.54	382.15	388.51
368.84	369.11	369.16	368.53	368.5	368.36	368.77	368.66	368.7	369.33	369.86	370.75	371.13	372.2	373	373.7	373.62	373.56	373.14	373.29	373.47	373.66	374.15	375.78	379.29	383.46	387.48	391.19	396.04	402.13	408.29	413.12	416.93	420.91	425.86	431.11	436.11	441.28	446.83	452.65	457.94	462.7
52.875	54.019	54.534	55.599	56.891	58.141	58.512	58.104	57.339	56.964	56.896	57.128	57.25	57.034	57.046	57.462	58.816	59.942	60.657	60.322	60.202	60.092	59.66	57.92	55.231	52.134	49.331	46.775	43.742	39.858	35.752	32.067	28.943	25.792	21.78	19.201	17.509	16.626	14.303	10.635	6.6521	2.5664
220.42	223.24	226.14	229.03	231.57	234.11	236.65	239.19	241.74	244.09	245.45	246.82	248.48	251.63	255.05	258.56	261.53	265.49	270.28	275.64	279.64	282.15	284.12	286.84	290.06	293.2	295.47	297.39	299.31	301.69	304.8	308.33	311.66	314.7	318.06	321.61	325.33	328.23	330.61	332.43	333.87	335.91	337.18	337.98	338.81	340.4	342.82	342.33	342.4	341.45
78.597	83.539	89.66	95.874	102.89	109.91	116.92	123.94	130.95	137.76	144.37	151	157.91	165.03	172.07	178.88	186.14	193.18	200.3	206.65	212.81	219.21	225.93	232.89	239.68	245.8	251.54	256.94	262.77	268.98	274.98	280.29	284.58	288.32	292.06	296.51	301.14	305.98	310.34	314.68	319	323.54	327.75	330.98	333.62	335.49	337.8	336.93	336.05	334.22
172.98	168.39	165.01	164.29	164.88	165.44	165.39	167.18	169.19	171.44	170.75	169.13	169.74	172.68	175.64	175.6	173.92	171.91	170.48	169.85	169.82	170.05	171.03	172.67	174.83	175.78	175.55	174.95	174.62	175.2	175.68	175.7	177	179.74	183.49	186.54	188.73	191.25	193.86	196.06	198.24	200.56	203.31	205.46	207.73	211.68	216.29	221.36	225.51	230.2
218.12	219.97	221	220.87	219.83	219.36	219.44	220.46	221.12	221.34	220.34	219.38	219.19	219.83	220.73	221.23	220.84	219.95	219	218.34	218.12	217.72	217.6	217.42	218.21	219.51	220.97	222.63	224.04	225.61	226.45	226.33	225.6	223.82	222.37	219.61	216.24	212.06	208.49	204.48	200.62	197	194.38	192.16	190.02	188.86	187.72	188.15	187.31	186
272.19	272.35	272.49	271.88	271.25	270.64	270.53	270.73	270.71	270.95	270.85	270.99	271.29	271.76	271.99	269.75	266.43	261.22	256.97	252.72	249.1	244.25	238.3	231.85	225.5	219.77	214.11	209.11	204.09	198.86	194.14	189.75	186.52	183.04	179.89	176.57	173.7	170.68	167.13	163.39	159.15	155.03	150.67	146.74	142.88	139.21	135.78	132.17	128.42	124.4
519.85	518.54	518.14	518.05	518.58	518.91	518.76	518.39	517.71	517.42	517.28	517.22	517.78	518.21	518.66	517.09	515.65	514.74	515.23	516.43	518.13	519.9	521.68	523.01	524.9	526.6	528.49	530.43	532.9	535.1	537.45	539.89	542.99	546.07	549.45	553.03	556.84	560.54	564.34	568.05	571.68	575.09	578.32	581.49	584.57	587.51	590.4	593.16	596.12	599.04
220.24	222.36	224.45	227.3	230.21	233.15	235.77	238.56	241.99	245.48	249.33	252.6	255.62	258.36	261.39	264.49	267.97	271.28	274.4	277.27	280.37	284.22	288.09	292.23	296.09	300.33	304.39	308.37	312	315.7	319.61	323.47	327	330.28	333.56	336.83
632.51	629.59	627.02	624.63	622.37	618.63	615.09	611.73	610.06	608.73	607.25	605.27	602.36	598.9	596.18	593.96	592.31	590.41	588.29	587.13	586.68	587.4	587.72	588.16	587.93	586.61	584.44	582.66	581.8	581.51	580.86	579.24	576.31	573.18	570.71	569.14
417.77	414.79	410.6	404.58	398.74	392.71	386.73	380.5	374.44	368.54	362.59	357.21	351.83	346.52	340.89	335.03	329.3	323.58	318.16	312.91	308.64	305.07	302.52	300.69	300.38	301.01	302.17	302.89	303.76	304.61	305	304.62
32.191	32.289	31.583	31.875	31.899	32.236	32.244	31.673	30.345	28.705	27.325	26.079	24.53	22.597	20.09	17.005	13.542	9.4618	6.6364	4.601	3.7426	2.844	2.091	1.907	2.1298	2.3698	2.145	1.7977	1.5821	1.5846	1.6708	1.6502
214.95	211.94	210.1	207.26	204.77	201.75	198.1	194.25	191.16	188.61	186.05	182.08	178.55	175.36	173.96	172.87	173.12	172.83	172.56	171.04	169.64	168.54	166.96	166.3	165.4	165.44	164.79	163.71	161.95	160.28	158.42	156.31	154.09	152.97	150.67	148.19
194.1	192.46	188.76	183.46	176.15	168.24	160.28	152.62	146.93	141.91	137.09	129.22	121.26	113.97	108.19	102.03	95.597	89.399	84.41	79.319	74.076	68.848	63.612	58.641	52.948	46.636	40.882	35.397	30.434	25.55	20.551	15.612	10.555	6.8387	3.7005	0.81964
176.2	182.19	188.71	196.14	204.05	211.78	219.32	226.82	233.51	239.07	243.38	247.58	252.53	258.85	264.85	270.1	274.13	278.27	282.77	287.8	293.12	298.39	303.68	309.04
537.04	539.95	542.84	545.75	548.64	551.68	554.72	557.67	560.24	562.3	564.04	565.89	568.57	572.58	577.12	582.82	589.2	596.93	604.78	612.16	618.83	625	631.27	637.6
462.22	454.46	445.98	437.24	428.48	419.85	411.07	403.08	395.63	388.6	381.08	374.5	370.25	368.08	366.98	365.38	362.67	358.25	354.1	350.02	345.77	338.96	330.54	321.31	311.94	302.79	293.91	285.18	276.45	267.36	258.15	248.9	239.92	230.86	222.08	213.4	205.24	197.06
63.622	68.292	72.278	76.123	79.995	84.07	88.071	91.858	95.265	98.746	102.35	105.66	107.66	107.95	107.15	106.63	107.11	108.9	110.53	112.23	113.53	115.44	117.5	119.84	122.34	124.83	126.9	128.69	130.11	131.28	132.28	133.37	134.83	136.56	138.58	141.39	144.8	148.39
157.5	152.68	150.55	150.57	152.03	152.71	150.39	147.35	143.01	139.31	134.04	128.88	122.36	116.43	110.15	106.67	102.09	95.837	86.868	78.456	71.505	65.091	58.793	52.074	45.419	38.712	31.955	25.479	19.649	13.845	8.3442	3.5845	-0.77791
384.94	384.77	384.39	384.19	384.53	384.63	384.84	384.86	384.6	385.04	386.74	389.49	392.91	395.96	397.65	398.19	399.46	400.91	402.58	403.57	403.5	402.42	400.34	399.14	397.98	396.21	394.38	392.5	391.3	390.45	389.69	389.34	388.98
441.73	434.53	426.4	418.11	409.68	401.79	393.88	385.96	377.96	369.89	361.64	353.2	344.82	336.46	328.07	319.63	311.27	303.24	295.65	288.52	281.51	274.33	267	259.66	252.54	245.64	238.69	231.58
341.04	340.46	339.93	339.66	339.57	339.49	339.42	339.54	340.05	340.64	341.45	341.87	342.31	342.2	341.98	341.43	340.83	340.27	340.11	340.25	340.9	341.72	343.07	344.33	345.43	346.1	346.47	346.85
61.795	68.502	75.209	81.916	88.623	95.33	102.04	108.74	116.07	122.56	127.62	129.51	130.04	129	129.32	131.15	136.21	139.76	143.53	147.2	153.37	159.49	165.34	171.68	178.63	185.67	192.66	199.66	206.8	214.11	221.6	229.12	236.35	243.44	250.47	257.72	265.02	272.69	280.42	287.89	294.9	301.51	308.22	315.05	321.89	328.76	335.49	342.26	348.71	354.79
384.24	382.85	381.45	380.06	378.67	377.27	375.88	374.49	372	370.24	368.95	369.31	369.83	370.5	369.02	365.73	360.97	357.23	353.45	349.61	345.62	342.17	339.42	336.93	334.26	331.47	328.45	324.95	320.68	316.1	311.36	306.68	302.06	297.7	293.32	288.68	283.94	279.41	275.1	270.97	266.72	262.47	258.42	254.67	251.21	247.58	243.58	239.03	234.07	228.95
164.5	161.72	159.57	157.3	154.88	152.08	149.13	146.27	143.25	140.04	136.99	134.15	131.78	128.85	125.5	121.43	117.16	112.08	107.14	102.75	98.569	95.127	91.623	88.536	84.841	81.364	78.394	75.698	72.481	68.315	63.085	58.404	52.425	47.373	42.328	38.72	34.551	29.694	25.549	23.028	22.201	22.571	23.561	25.015	26.794	28.381	29.747	30.758	31.577	31.57
316.34	313.27	310.67	308.02	304.71	300.31	295.06	289.76	284.59	279.71	275.42	272.76	270.97	269.32	264.59	258.76	251.97	246.33	241.34	236.87	232.57	227.78	222.77	217.99	212.64	207.25	201.94	197.1	192.41	188.06	183.54	179.74	175.22	171.52	167.77	164.12	160.17	155.78	152.68	150.86	150.29	150.23	150.45	150.94	151.88	152.69	153.38	153.22	152.81	151.98
380.56	380.29	380.69	381.02	383.6	387	391.03	395.51	400.47	405.08	407.32	409.07	411.14	414.83	419.96	427.06	436.27	444.46	451.57	457.33	463.31	467.91	471.62	474.45	477.45	480.74
207.85	208.64	208.28	207.72	205.49	204.84	204.87	204.16	202.04	199.38	196.77	194.5	191.56	188.91	184.68	178.9	172.23	166.61	162.16	158.3	154.1	149.97	145.52	141.37	137.64	134.12
315	317.58	320.47	323.44	326.63	330.03	333.27	336.76	339.15	340.46	340.35	339.08	338.33	337.74	338.13	338.73	339.77	341.5	343.25	346.63	352.3	357.86	360.3	361.52	363.49	368.08	372	375.88	379.6	382.52	385.04	387.67	392.47	396.86	400.81	403.72	407.82	412.61	417.38	421.88	425.78	429.11	432.14	434.94	438.38	441.93	445.71	448.88	451.87	453.86
201.27	199.14	197.11	195.14	192.5	189.65	186.73	184.51	182.78	181.75	181.81	182.17	182.32	182.02	181.55	181.24	180.41	179.23	177.86	177.06	177.84	178.45	178.37	177.15	176.61	176.99	176.77	176.11	174.66	173.8	172.74	171.64	169.21	166.73	163.35	160.7	158.15	156.75	155.38	154.24	152.99	152.25	151.39	150.57	149.6	148.76	147.97	147.18	146.3	145.63
478.2	478.3	477.19	474.32	469.51	463.43	456.47	449.15	442.15	434.84	427.4	420.99	417.26	414.51	411.19	406.75	402.87	399.43	401.43	404.21	408.79	409.32	408.48	406.86	404.77	402.77	400.07	396.69	393.91	391.4	389.4	387.55	386.08	385.26	384.79	384.61	384.14	383.75	383.43	383.37	383.48	383.36	383.49	383.97	385.95	388.04	389.56	389.18	387.89	386.4
254.85	254.24	252.8	250.78	247.7	244.39	240.66	237.29	234.24	231.89	229.8	228.29	227.02	225.78	224.17	221.61	219.77	218.12	217.98	216.74	215.6	214.22	214.21	215.31	215.92	215.6	212.4	208.49	203.93	200.36	196.87	192.84	188.5	184.4	181.82	180.21	179.42	178.56	178.15	177.91	177.94	177.96	177.95	178.15	179.22	182.05	185.62	188.78	190.33	191.35
313.58	312.29	309.96	305.42	301.84	299.33	297.58	295.9	293.85	292.18	290.68	290.04	289.66	289.48	289.19	288.72	288.18	287.69	287.16	286.68	286.54	286.91	287.42	287.1	286.32	285.23	284.76	284.89	285.58	285.86	285.51	285.55	286.24	286.78	286.23	284.74	282.85	281.08	278.19	274.15	269.5	265.35	262.51	259.17	256.01	252.26	248.43	243.72	238.79	233.39
623.03	619.3	613.12	605.85	599.56	594.47	590.56	586.74	582.4	577.67	572.99	569.48	567.6	566.88	566.96	567.26	567.7	567.88	568.08	568.63	569.2	569.67	569.9	570.31	570.6	570.63	570.3	569.8	569.37	568.99	568.53	569.05	569.6	569.36	566.97	563.53	560.26	558.05	555.62	552.38	548.35	543.93	540.15	536.13	532.98	529.51	525.88	521.62	517.4	513.18
257.03	261.95	267.12	273.47	279.87	285.39	291.18	296.98	303.56	310.22	316.63	322.62	327.98	333.32	338.81	344.03	349.22	354.37	359.97	365.84	371.52	376.59	381.1	385.39	390.24	395.33	399.36	402.61	404.72	407.53	410.45	413.33	415.73	417.9	419.92	422.34	421.97	419.23	413.57	408.28	404.08	401.56	400.38	399.55	399.07	399	398.46	396.35	392.37	387.85
525.88	525.07	523.04	521.73	519.57	517.85	516.46	515.32	514.58	513.92	513.33	512.54	511.82	511.12	510.91	510.73	510.78	510.82	511.1	511.82	512.73	513.17	513.03	513.6	514.37	515.96	515.81	516.45	516.22	516.69	517.08	516.94	517.74	517.25	521.54	525.82	531.47	533.79	536.29	538.86	541.03	542.68	543.47	544.01	544.41	545.29	546.65	548.4	550.31	552.17
6.3114	7.5179	9.0535	10.394	10.843	11.248	11.418	12.214	13.324	14.367	15.705	16.95	18.621	19.938	20.781	21.09	21.48	21.971	23.422	24.133	25.037	25.351	26.641	27.606	28.873	29.514	29.736	29.791	29.826	30.418
58.927	63.734	67.977	74.143	79.941	86.253	91.53	95.521	99.181	102.33	106.77	111.63	116.86	121.64	126.26	130.36	134.26	137.78	140.81	144.3	147.95	152.26	155.52	158.9	161.96	166.07	170.74	176.12	181.08	185.56
206.32	201.59	196.3	191.08	185.93	180.42	174.53	168.72	163.38	159.03	154.13	149.11	143.26	137.65	132.06	126.66	121.01	116.25	111.94	109.5	107.74	107.27	106.73	106.63	106.85	106.18	104.75	104.12	105.07	106.01	105.93	106.24	106.95	108.22	108.41	108.46	108.22	108.86	109.81	110.79	111.71	112.24	112.99	113.65	114.86	115.43	115.5	115.27	117.17	119.31
15.525	19.56	23.981	28.563	33.525	38.388	44.46	50.804	58.416	64.34	69.182	72.718	76.975	80.676	84.074	86.821	90.757	95.411	99.701	102.94	104.88	106.3	108.75	110	109.59	107.17	107.18	108.51	109.91	109.48	108.42	107.7	106.54	106.03	106.43	106.59	106.75	105.91	106.06	105.85	105.32	104.43	104.4	105.01	105.82	106.24	106.74	107.35	107.12	106.52
7.6048	11.996	17.288	22.849	28.339	33.458	39.182	45.041	50.014	52.85	54.007	54.41	54.757	54.268	53.132	51.377	49.83	48.23	47.1	46.025	45.968	47.152	49.53	52.981	57.012	61.499	66.233	69.843	72.95	75.256	78.434	82.355	87.074	92.043	97.087	102.05	106.95	110.03	112.98	113.51	115.19	116.61	120.13	124.03	128.11	132.64	137.21	142.31	147.43	152.53
208.94	213.59	219.32	224.05	228.32	232.34	236.11	239.79	241.54	242.38	242.57	242.6	242.67	242.04	241.12	240.13	239.33	239.37	239.51	240.61	241.2	243.43	245.84	249.3	252.91	256.84	261.53	265.72	267.73	268.65	269.61	272.81	276.74	281.3	286.55	291.96	297.25	302.07	306.3	309.52	311.46	313.29	316.22	320.67	326.32	332.41	338.66	344.77	350.98	357.37
469.16	464.71	460	454.6	448.8	443.1	437.53	432.4	427.71	423.42	419.15	416.13	414.63	414.84	415.14	415.2	414.84	414.42	414.44	414.57	414.9	415.11	415.87	416.47	415.84	413.32	409.37	405.24	401.15	397.09	392.86	388.38	383.89	378.92	373.4	367.59	361.7	356.91	353.43	351.1	349.05	346.17	343.09	339.19	334.89	329.88	325.04	320.39	315.48	310.66
522.48	519.29	515.68	512.1	508.69	505.46	501.85	498.08	494.9	492.39	490.35	488.95	488.54	488.88	489.54	490.14	491.02	491.92	493.13	493.97	494.26	494.12	493.63	493.76	493.36	492.06	489.09	485.54	482.06	478.8	475.69	472.58	469.04	465.2	461.44	458.25	455.5	453.26	451.68	450.47	449.12	447.06	444.19	440.9	437.19	433.7	430.42	427.17	423.62	419.79
103.64	104.24	104.97	107.05	109.64	111.46	112.33	112.72	114.1	115.06	116.07	116.46	117.03	117.66	117.45	117.63	117.48	117.56	117.37	117.18	116.99	116.8	116.61	116.42	116.24	116.05	115.6	114.64	113.07	110.66	107.98	105.34	103.47	101.68	100.53	99.895	100.2	100.89	101.66	102.29	102.57	102.44	102.23	101.85	101.66	101.06	100.45	99.784	99.452	99.136
386.65	387.15	388.96	392.28	397.02	400.21	402.18	404.11	404.96	406.83	408.59	411.04	413.53	415.74	417.85	419.81	421.24	422.05	422.32	422.59	422.86	423.13	423.39	423.66	423.93	424.2	424.81	425.59	426.09	425.89	425.41	424.83	424.09	423.21	421.99	420.73	419.36	418.38	417.91	417.84	417.86	417.89	417.97	418.16	418.22	418.02	417.8	417.58	417.54	417.71
216.02	217.66	219.83	222.86	226.03	229.68	233.18	236.75	239.68	242.32	244.94	248.01	251.01	253.93	256.31	258.23	260.6	264.05	267.78	271.59	274.53	277.15	278.33	279.27	280.69	282.56	284.99	287.84	291.5	295.82	300.95	306.85	312.48	317.39	320.58	323.31	326.82	331.5	336.49	340.98	345.83	351.44	356.58	360.15	361.65	361.65	361.04	360.04	358.74	357.34
272.51	277.16	282.86	288.61	294.25	299.39	304.41	309.31	314.73	320.23	325.47	330.21	334.58	339.28	343.92	349.42	354.42	360.13	365.76	371.43	376.35	379.66	381.93	384.01	386.78	390.14	393.14	395.82	398.49	400.84	403.12	405.37	408.01	410.61	412.07	413.07	413.89	415.62	417.18	418.73	420.35	422.58	424.49	425.99	426.47	426.3	425.35	424.33	423.97	424.15
239.2	239.32	239.48	239.14	239.5	240.45	240.66	239.26	235.99	232.27	228.31	224.73	222.22	220.46	218.71	216.48	214.61	213.93	213.94	213.14	211.24	210.19	207.95	206.3	202.78	198.8	193.52	187.54	183.07	179.17	176.02	172.46	167.26	161.55	155.25	149.73	144.46	139.45	135.5	130.41	125.73	120.32	115.6	109.23	104.42	100.63	99.634	97.94	95.366	90.837
266.65	265.2	264.17	263.57	263.66	264.5	265.42	266.14	266.85	268.79	271.67	274.54	276.6	277.92	279.47	281.46	283.46	284.87	287.16	289.52	292.58	295.48	297.94	299.46	300.19	301.89	304.22	306.42	308.22	310.01	311.54	313	314.42	316.3	318.27	320.32	322.65	324.5	326.81	328.57	330.82	332.57	334.32	335.14	335.64	335.74	336.14	336.28	336.61	336.71
162.09	161.38	161.03	161.73	161.02	160.35	158.7	157.34	156.19	155.02	154.07	154.24	155.63	157.3	158.6	159.6	160.87	161.92	162.67	163.06	163.47	163.87	164.27	165.59	167.12	168.94	170.02	171.05	171.98	172.91	173.84	174.76	175.69	176.31	177.21	178.2	179.16	179.61	179.97	180.34	180.67	180.87	181.69	182.52	183.27
397.74	395.3	393.78	392.83	392.35	391.63	390.11	388.09	385.94	385.1	384.93	384.44	381.88	378.24	374.68	372.01	369.57	367.31	364.83	362.35	359.64	356.93	354.22	351.02	347.74	344.38	341.33	338.15	334.86	331.58	328.3	325.01	321.73	318.26	314.6	310.99	307.82	305.07	302.34	299.97	298.07	296.73	294.74	292.44	289.74
2.6577	2.5948	2.4246	2.1604	2.07	2.0223	2.1589	2.5299	3.726	5.3321	6.7512	8.4872	11.22	14.863	16.573	16.838	17.139	20.885	25.025	30.136	34.183	38.868	38.429	37.909	36.69	39.119	41.493	43.064	44.862	46.099	48.24	51.75	56.27	61.581	65.854	68.718	70.785	72.118	73.051	73.845	74.946	76.143	77.409	78.311	79.54	80.961	82.853	84.539	85.601	86.173
347.83	347.9	348.83	349.92	350.53	350.45	350.42	351.28	353.03	356	360.46	365.86	370.19	372.97	376.14	381.69	387.71	393.49	397.99	403.17	408.39	413.46	419.57	425.45	431.59	436.35	441.42	446.45	452.77	459.64	467.22	470.23	472.81	475.45	481.7	487.99	493.99	500.62	507.74	515.29	521.58	526.93	531.66	536.67	541.97	547.26	552.38	556.81	560.46	563.13
10.254	15.149	20.592	26.673	33.536	40.325	46.84	51.18	56.138	61.211	67.886	73.634	79.225	84.037	86.62	89.313	92.234	96.349	101.04	104.93	109.26	112.2	116.26	120	122.63	124.07	124.94	126.6	129.22	133.13	137.33	141.49	145.18	149.73	154.94	161.19	167.77	173.97	179.73	184.62	190.25	196.2	204.56	211.09	217.06	223.05	231.62	240.69	246.92	250.26
407.32	410.05	413.03	416.3	419.15	421.94	424.55	427.42	430.49	433.39	436.23	439.22	442.48	445.73	448.15	450.51	452.5	454.37	455.81	457.01	458.88	460.72	463.12	464.49	466.1	467.44	469.61	471.65	473.92	476.18	478.34	479.8	480.91	481.69	482.59	483.22	483.69	483.75	483.86	484.29	485.37	486.65	487.57	488.18	488.95	489.72	490.99	492.57	494.04	494.54
479.56	479.35	479.01	478.65	478.13	477.44	476.59	476.3	475.94	475.83	475.51	475.51	475.99	476.54	477.38	477.98	478.72	479.15	479.37	479.44	479.55	479.57	479.45	479.43	479.38	479.41	479.44	479.46	479.45	479.26	479.1	478.9	479	479.16	479.51	479.72	479.87	479.88	479.86	479.81	479.69	479.43	478.94	478.58	478.58	478.92	479.11	479.2	479.07	478.86
361.71	361.3	361.42	361.7	362.04	362.38	362.78	362.79	362.64	361.81	361.19	360.02	359.13	358.22	357.75	357.57	357.23	356.97	356.87	356.84	356.81	356.84	357.03	357.04	356.9	356.96	356.87	356.72	356.35	356.08	356.11	355.97	355.92	355.53	355.27	355.57	355.71	355.63	354.69	353.47	352.5	351.86	351.65	351.41	351.35	351.27	351.23	351.2	351.93	352.78
396.31	392.63	389.16	384.73	379.58	374.2	368.88	364.13	360.2	356.8	353.86	351.34	348.97	343.54	336.03	328.08	322.8	318.54	314.59	311.39	307.12	301.7	294.34	288.16	283.37	279.5	275.49
572.29	572.42	572.46	573.05	574.21	575.68	577.07	578.5	579.45	580.2	581.69	583.02	584.33	584.57	585.19	585.45	585.88	587.03	588.98	590.4	590.59	589.86	588.96	588	587.51	586.89	586.66
384.04	382.53	380.2	377.61	375.74	374.79	374.81	375.03	375.21	374.93	374.63	374.41	373.44	371.72	371.79	372.58	374.28	372.81	372.19	370.48	369.78	367.57	366.94	363.33	359.42	354.96	352.57	351.88	350.88	350.7	349.89	348.55	348.45	347.52	348.5	347.22	346.51	345.81	345.98	347.76	347.55	347.17	345.28	343.76	341.56	338.57	335.45
238.24	236.23	234.8	233.23	231.62	228.77	224.39	219.15	214.22	210.46	208.62	206.05	204.62	202.64	201.13	198.87	195.13	193.01	189.73	186.92	182.31	178.18	174.37	170.05	165.96	162.1	158.89	156.21	153.5	151.25	148.41	145.24	141.76	138.33	134.13	129.98	126.04	123.15	119.4	115.63	112.94	111.7	111.04	109.47	107.18	105.94	104.8
177.42	176.6	175.69	174.7	173.66	173.3	173.35	173.83	174.27	174.63	175	175.46	176.16	176.93	177.88	178.28	177.99	177.3	176.66	176.39	175.84	175.41	174.93	174.99	175.53	175.99	176.08	175.53	175.02	174.42	173.76	173	172.57	172.39	172.3	172.29	172.29	172.68	172.69	172.25	171.49	171.16	171.63	172.54	173.34	173.75	173.98	174.23	174.49	174.61
126.86	130.26	133.71	138.41	143.81	146.94	147.17	145.16	142.22	138.93	136.33	134.4	133.47	133.41	133.99	134.71	135.19	135.13	134.87	134.76	135.09	135.34	135.27	135.29	135.61	135.63	135.53	135.27	135.35	135.76	136.55	137.55	138.23	138.68	138.88	139.18	139.42	139.71	139.83	139.68	139.24	138.54	137.77	137.23	136.92	136.89	137.43	138.26	139.27	139.7
133.68	130.48	127.56	124.97	121.34	119.17	117.1	114.68	112.85	112.06	112.79	112.1	111.88	112.54	113.87	114.62	116.46	119.17	122.89	127.1	131.58	135.4	137.88	140.12	142.85	146.82	150.97	155.23	159.36	163.58	168.19	172.7	176.55	180.26	183.92	188.32	192.96	197.55	201.6	204.7	206.81	208.46	209.65	212.15	215.2	218.88	221.87	224.32	225.91	226.84
252.62	256.26	259.34	263.37	267.36	270.9	273.43	276.3	279.09	281.14	281.17	280.02	279.08	278.35	277.78	277.13	278.94	282.72	287.76	293.18	299.3	305.93	312.6	319.8	327.17	334.89	342.44	350.12	357.94	365.87	373.47	380.8	387.89	395.02	402.23	409.59	417.07	424.35	431.39	437.57	442.01	444.98	448.31	453.28	459.83	466.97	474.31	480.81	484.98	486.08
107.04	108.17	109.02	109.71	109.9	110.11	110.59	110.87	110.89	110.59	110.18	109.92	109.63	109.47	109.35	109.23	108.65	107.88	107.2	106.61	105.59	104.7	104.47	104.82	105.24	105.64	106.26	106.51	106.27	105.66	105.03	104.25	103.63	103.07	102.96	102.47	102.37	102.41	102.54	102.35	101.86	102.02	102.12	102.19	101.94	101.42	101.04	100.96	101.04	101.08
592.58	590.79	590.05	589.76	589.6	589.07	588.76	588.69	589.26	590.37	591.6	592.67	592.42	592.41	592.36	592.75	592.65	592.55	592.8	593.1	593.65	593.4	592.85	591.96	591.77	591.54	591.16	590.11	589.74	589.55	590.01	590.28	590.98	591.16	590.91	590.35	590.21	590.2	590.21	590.36	590.56	590.71	590.37	590.45	590.67	591.13	591.12	590.9	591.03	591.44
462.99	457.06	449.76	443.54	436.71	430.53	424.81	419.51	414.71	409.62	405.11	400.19	396.06	390.88	387.28	382.98	379.55	374.24	369.05	365.18	362.66	359.6	355.34	349.91	347.05	344.97	345.36	345.92	346.22	345.78	344.39	342.97	340.07	335.85	330.15	325.03	318.73	312.07	305.48	299.27	294.56	288.71	283.69	277.65	272.23	265.23	257.85	250.16	244.47	239.56
570.35	565.98	561.67	558.38	555.67	552.93	549.43	545.26	540.31	535.86	531.65	527.47	523.45	519.06	515.99	513.27	510.73	507.88	504.79	502.41	499.63	497.01	493.85	490.61	488	486.13	485.66	485.48	484.88	484.96	485.96	487.26	487.71	487.33	487.38	487.1	487.04	486.52	486.18	485.45	484.5	483.97	483.32	483.56	483.32	482.56	480.92	479.1	477.78	476.73
183.64	177.62	171.79	166.29	160.25	154.23	148.38	142.54	136.68	130.47	124.1	117.9	111.98	106.62	101.94	97.94	94.213	89.934	84.99	79.636	74.156	68.474	62.601	56.472	50.368	44.107	37.966	31.836	25.682	19.342	12.72	6.2995	0.030622
280.48	275.84	271.41	266.77	261.48	255.75	249.98	244.53	239.44	234.57	229.82	224.91	220.44	215.78	210.87	205.25	199.46	194.33	189.11	183.91	178.09	172.49	167.06	161.7	156.29	151.01	145.87	140.84	135.78	130.85	126.55	122.66	118.9
52.174	54.822	57.736	60.932	64.1	67.158	70.043	72.777	75.881	80.855	86.436	91.586	94.71	96.987	99.369	101.79	104.87	108.06	111.62	114.81
635.83	633.37	630.14	626.73	622.92	618.94	614.4	609.27	603.81	598.22	593.32	589.51	586.66	581.95	576.02	569.8	564.9	560.53	555.46	550.59
9.4336	10.548	11.027	10.555	10.835	12.43	15.66	18.711	21.579	25.564	30.731	36.835	42.924	50.143	57.648	63.561	67.042	68.673	70.467	73.446	76.827	79.348	81.133	83.113	86.043	89.594	93.792	97.268	99.658	100.84	101.74	103.03	105.9	109.32	112.77	114.76	116.54	118.01	119.47	120.93	122.39
279.19	280.32	279.79	278.31	277.73	277.54	277.51	277.5	277.74	278.59	279.17	279.38	279.35	279.99	281.36	283.49	284.86	285.4	285.1	285.73	287.04	288.32	289.59	291.31	293.08	295.43	297.89	300.67	302.38	302.92	303.07	303.46	305	306.25	307.45	308.08	309.05	310.02	311	311.97	312.94
475.72	474.62	473.25	472.12	471.37	470.72	470.6	470.1	468.8	466.93	464.31	461.6	458.37	455.29	452.46	449.58	446.35	442.85	439.58	436.77	433.98	430.89	427.85	424.94	421.97	419.1	416.2	413.99	410.48	406.64	401.42	396.85	392.23	388.11	383.89	379.46	375.03	371	367.2	363.15	358.43	353.23	348.18	343.66	339.4	335.29	330.92
520.18	517.8	515.64	513.1	510.87	509	507.42	505.67	503.26	499.94	497.24	495.01	493.41	490.46	487.98	485.74	484.32	482.25	479.38	475.88	471.92	467.77	463.8	459.76	455.61	451.5	447.65	444.68	442.69	441.19	440.16	438.55	436.78	434.46	431.86	429.09	426.33	423.64	421.05	418.88	417.05	415.55	413.96	411.9	409.64	407.71	406.18
234.89	234.83	234.7	234.5	234.81	235.05	235.1	234.85	234.3	233.95	233.2	232.59	234.27	234.88	235.88	233.74	232.73	232.29	232.84	233.96	233.9	233.09	232.37	231.99	232.24	232.18	232.91	233.85	234.54	234.4	234.53	235.4	236.7	237.71	238.91	238.64	237.84	236.28	235.88	235.65	235.82	235.69	235.81	235.8	235.89	235.87	235.65	235.43	235.21	234.99
7.4187	10.001	13.013	17.464	21.992	27.482	32.196	35.758	38.738	41.939	46.418	51.739	58.085	63.603	69.255	73.664	79.15	83.136	88.8	94.523	101.1	106.6	111.29	115.66	118.69	121.71	122.59	124.22	124.81	127.01	128.01	128.42	127.78	127.02	126.58	126.07	125.5	124.48	123.6	122.85	122.06	121.66	121.88	122.55	122.85	122.69	122.37	122.06	121.74	121.43
384.85	388.49	392.22	396.61	400.98	404.93	407.93	410.22	412.36	414.61	416.94	418.83	420.72	422.5	424.28	425.98	427.15	428.19	428.38	428.71	428.98	429.85	430.31	430.28	429.73	429.41	429.09	429.95	432.53	435.73	438.11	439.82	443.08	447.87	453.63	459.87	466.74	473.04	478.56
613.12	605.95	598.1	590.2	582.35	574.63	566.72	558.84	550.95	543.08	535.31	527.95	520.78	514.29	510.17	507.41	505.7	503.26	501.94	501.31	501.46	501.12	500.56	499.94	500.28	501.3	502.72	503.6	503.81	503.36	502.88	502.06	500.37	497.86	494.92	491.24	486.88	482.5	478.9
446.25	444.32	441.79	437.57	433.54	429.24	424.97	420.81	417.68	415.92	415.57	415.78	416.2	417.04	418.17	419.13	419.83	419.99	420.13	420.13	420.22	420.19	420.24	420.33	420.48	420.23	419.69	418.33	416.95	415.44	414.72	414.38	413.68	413.49	413.6	415.37	416.21	416.67	416.12	415.97	415.84	415.78	416.4	418.79	421.94	425.25	426.39	426.22	424.56	422.3
50.946	49.066	46.776	43.668	40.765	37.795	34.99	32.269	30.421	29.526	29.712	30.486	31.35	31.995	32.162	32.018	31.845	31.725	31.97	32.342	33.053	33.716	34.364	34.994	35.441	35.75	35.639	35.179	34.741	34.368	34.299	34.164	33.991	33.699	33.428	33.341	33.334	33.346	33.488	33.916	34.091	33.689	32.608	32.465	33.146	35.172	37.525	39.916	42.349	44.181
183.11	184.85	185.99	187.3	189.3	191.13	193.61	195.3	197.77	199.49	201.24	202.27	201.68	200.94	200.96	201.82	202.39	202.14	202.93	204.37	205.51	205.43	203.61	201.45	199.43	197.86	196.37	194.68	192.75	190.52	188.46	186.9	185.46	184.29	183.06	181.92	180.41	178.54	176.81	176.33	175.98	174.14	172.01	169.57	166.45	163.57	160.16	159.55	158.09	157.63
505.27	501.91	499.48	496.32	493	489.16	486.33	484.28	482.02	479.34	474.79	470.68	466.22	463.39	459.9	455.84	451.43	446.92	443.15	440.27	438.52	436.25	432.2	426.59	420.77	415.01	409.26	403.26	397.19	391.28	385.26	379.42	373.46	367.48	361.5	355.92	350.96	346.33	341.88	336.06	329.85	322.38	315.37	308.11	301.76	295.31	289.12	282.48	276.38	269.76
287.2	290.76	293.5	296.67	299.85	303.19	304.97	305.71	306.11	306.13	305.29	303.67	302.19	300.9	299.62	298.04	296.4	295	293.64	291.86	289.18	286.64	285.1	284.99	285.08	284.29	282.69	280.63	278.78	276.7	274.54	271.87	269.08	266.53	265.23	264.65	264.39	263.78	263.28	263.2	263.46	264.34	265	265.28	264.95	265.03	265.66	266.78	267.31	267.29
115.24	114.45	113.84	113.52	112.85	112.39	112.33	112.97	113.41	113.5	113.53	113.96	114.96	116.38	117.79	118.75	119.51	120.24	120.96	121.32	121.58	120.7	117.28	111.62	105.09	99.64	94.164	88.631	82.617	76.353	69.992	63.356	57.188	51.956	47.692	44.787	43.139	43.007	44.155	45.427	47.427	49.12	51.053	52.381	54.275	55.654	57.495	57.861	58.444	57.92
342.2	340.64	339.24	338.04	337.02	335.51	334.33	332.59	331.06	329.55	329.06	328.39	326.72	324.51	322.31	319.42	315.38	311.17	305.59	300.41	296.31	294.18	292.11	288.77	286.43	284.93	284.31	284.26	283.01	280.5	275.24	268.31	260.44	253.88	250.06	249.06	248.94	247.16	242.61	235.85	228.41	220.25	211.55	202.28	194.06	185.18	176.13	165.53	155.57	146.84
370.16	366.53	362.85	358.97	355.42	352.16	349.57	347.36	345.32	343.28	341.06	339.34	337.57	336.09	334.11	332.72	331.59	330.66	332.47	335.15	334.54	331.42	327.33	327.11	326.63	326.32	325.87	326.09	326.39	326.93	326.96	326.54	325.35	324.22	323.58	323.63	323.63	323.66	323.16	322.47	321.63	320.62	318.96	316.59	314.25	311.78	309.48	307.46	305.8	304.14
289.69	291.33	294.01	296.52	298.05	298.7	298.68	297.85	296.51	294.99	293.95	293.58	294.27	294.95	295.23	296.55	297.62	298.31	297.24	296.16	295.74	295.67	295.98	296.42	297.31	297.92	298.32	297.67	297.01	295.09	294.83	295.97	300.26	305.27	310.62	315.58	320.54	324.91	329.4	333.91	339.46	345.63	352.35	358.97	365.46	371.62	377.74	384.25	390.58	396.34
342.19	342.79	343.21	343.66	343.6	343.36	343.45	343.87	343.97	344.49	345.3	345.67	345.24	344.13	343.57	341.81	340.09	338.72	340.3	342.56	344.32	344.33	344.48	345.11	346.11	346.78	346.63	345.27	343.71	341.9	340.65	337.74	332.83	325.79	317.98	310.99	304.2	298.24	292.28	286.53	280.35	274.17	268.31	262.7	257.03	251.3	245.42	240.06	235.28	231.4
144.49	141.27	138.05	134.92	131.86	128.86	124.68	120.13	115.84	112.94	110.32	107.86	105.38	103.05	101.31	100.04	98.983	98.362	98.172	99.161	99.639	100.55	100.89	100.39	99.127	97.891	97.446	97.206	97.785	97.837	98.962	98.865	100.09	101.02	102.06	101.97	102.46	102.06	102.25	102.09	103.68	105.5	105.9	105.55	104.55	103.71	102.43	102.38	103.92	105.15
235.7	238.73	241.65	244.68	247.85	251.13	254.21	257.16	260.05	262.97	265.87	268.99	272.59	276.3	280.05	283.63	287.26	290.54	293.62	296.81	300.46	303.65	306.89	310.33	314.31	318.49	321.05	322.45	323.27	325.85	328.75	331.25	332.37	333.75	335.8	338.25	340.52	341.69	342.01	342.05	342.47	343.4	343.94	344.01	342.91	342.52	344.19	347.35	350.57	349.5
308.07	312.69	316.85	321.1	324.52	327.47	328.74	328.31	327.22	325.4	323.56	321.3	319.14	318	317.92	318.43	317.63	317.33	317.4	318.52	318.88	318.58	315.85	311.23	305.17	300.15	296.12	293.82	291.37	287.8	283.37	280.57	279.36	278.54	277.11	274.68	271.36	267.89	265.09	260.93	255.19	247.66	240.82	234.2	227.79	220.94	213.58	206.11	198.73	191.59
406.31	407.55	409	410.61	412.23	413.88	415	415.65	415.88	415.59	415.05	415.09	415.57	417.49	420.83	424.81	427.08	427.84	428.07	428.72	428.92	428.78	428.07	427.22	426.35	425.6	425.67	426.47	427.56	427.92	427.82	427.34	427.2	426.7	426.62	426.49	426.62	425.73	425.55	426.66	429.1	432.77	435.24	436.6	435.81	436.03	436.98	438.54	439.5	440.88
297.58	298.24	298.89	299.54	300.2	301	301.88	302.59	303.29	303.76	304.34	304.75	305.04	304.98	304.27	303.14	302.03	301.17	300.13	298.92	297.71	297.01	296.86	296.87	297.31	297.49	297.67	297.73	297.43	296.9	296.21	295.94	295.75	295.58	295.62	295.5	295.46	295.39	295.49	295.47	294.99	294.36	293.58	293.02	292.84	292.78	292.86	293.02	293.5	294.19
424.16	427.63	431.1	434.57	438.03	441.73	445.66	450.24	454.88	459.21	462.68	465.81	469.26	473.25	477.67	482.03	486.05	489.78	493.24	497.1	501.13	505.91	510.54	515.08	519.38	523.65	526.92	528.43	528.03	526.99	525.68	525.35	526.38	529.19	532.28	534.41	536.1	537.83	540.33	543.02	546.49	550.78	555.77	561.12	566.13	570.7	574.9	579.13	583.92	588.78
264.3	272.06	278.96	285.58	292.45	299.55	306.94	313.72	320.09	326.39	332.45	337.96	342.89	346.94	349.43	350.54	350.71	351.11	352.35	355.5	359.43	362.48	363.58	363.4	363.29	362.97	362.87	362.19	361.77	361.31	361.17	361.03	361.12	361.5	362.34	362.97	363.45	363.54	363.08	362.72	362.37	362.59	362.6	363.19	363.68	363.69	363.17	362.53	363.91	365.61
368.8	368.44	368.41	369.14	370.43	372.26	374.41	376.38	378.25	380.36	382.26	383.52	384.34	385.02	385.59	385.1	384.33	383.16	382.3	381.25	380.32	379.85	379.07	377.77	375.96	374.79	374.08	373.8	373.23	373.06	372.76	373.01	373.41	373.89	374.28	374.82	375.07	374.84	374.18	373.59	373.19	372.65	372.31	371.79	371.8	371.95	372.84	374.47	376.16	377.68
353.69	355.13	355.77	355.68	355.41	355.15	355.68	352.93	350.38	346.14	345.66	345.22	346.42	347.23	348.94	350.57	352.07	352.53	352.29	351.71	352.17	353.42	355.39	355.69	356.43	356.71	357.7	358.04	357.53	356.48	355.62	355.72	357.58	359.33	360.77	360	357.98	355.31	352.88	350.59	350.24	350.22	348.87	346.05	343.98	344.12
117.12	115.77	114.94	114.22	113.52	114.32	115.07	120.45	124.68	132.36	136.58	141.86	145.28	150.32	155.96	160.96	164.94	167.79	172.29	176.03	181.12	184.19	187.38	189.19	191.53	194.14	198.16	203.16	209.22	215.06	220.47	225.94	230.83	235.72	238.92	240.03	238.86	237.15	236.36	237.4	238.49	239.97	242.28	246.18	250.49	253.35
412.98	415.05	417.47	418.76	418.79	417.47	415.42	412.69	409.66	406.87	404.36	401.85	399.13	396.43	393.76	391.51	389.38	387.94	386.48	385.21	383.65	382.02
223.99	218.43	212.68	208.61	205.17	201.93	197.54	192.2	185.7	178	170.01	162.43	155.11	147.75	140.41	133.17	126.06	117.16	109.12	100.98	95.151	88.589
391.25	382.66	374.65	367.44	360.73	354.44	348.36	341.95	335.1	327.96	320.99	314.73	309.02	304.61	302.08	300.84	299.77	298.47	297.72	297.95	298.57	299.42	300.35	301.75	302.83	304.07	305.16	306.64	307.55	308.44	310.85	315.78	321.37	326.57	330.71	335.34	339.58	342.74	345.17
442.06	437.93	434.21	430.46	426.44	421.87	417.54	413.08	408.41	404.16	400.15	397.04	393.94	391.16	388.51	385.67	384.21	383.65	384.28	384.47	384.71	385.27	385.98	386.75	387.01	387.23	387.38	388.28	390.19	390.86	390.02	387.64	386.13	385.21	384.28	383.54	382.92	382.45	381.96
310.34	307.4	302.4	296.99	291.68	286.48	281.38	276.31	270.78	265.27	259.19	253.72	248.26	243.76	238.85	234.05	228.79	223.45	218.2	213.06	207.91	203.88	201.24	200.73	200.96	201.84	203.13	204.58	205.8	206.73	207.39	207.87	208.1	208.28	208.39	208.3	207.85	207.56	207.02	206.54	206.01	206.18	206.68	207.36	207.84	208.27	208.66	208.91	209.31	209.76
265.42	266.37	267.18	268.31	268.96	269.15	269.15	269.13	269.31	269.27	269.19	269.31	269.6	269.96	270.15	270.4	270.79	271.22	271.59	271.71	271.39	270.84	270.42	270.29	270.36	270.27	269.98	270.07	270.32	270.52	270.34	270.54	271.19	272	272.3	272.37	272.03	271.8	271.52	271.72	272.12	272.47	272.55	272.43	272.4	272.5	272.51	272.36	271.99	271.64
9.0279	14.68	20.333	25.985	31.638	37.29	42.943	48.596	54.248	59.901	65.553	71.206	76.858	82.511	88.163	93.816	99.468	105.12	110.77	114.62	117.39	117.98	119.39	119.61	121.23	121.24	121.64	120.64	120.21	120.69	121.85	123.37	124.59	125.87	127.33	126.9	126.29	124.66	124.51	124.68	125.5	126.86	128.2	129.72
515.74	516.75	517.75	518.75	519.75	520.75	521.76	522.76	523.76	524.76	525.76	526.77	527.77	528.77	529.77	530.77	531.77	532.78	533.78	533.9	533.71	532.9	532.61	532.25	532.59	533.19	534.38	535.34	535.94	536.65	537.43	538.49	539.26	539.22	538.37	536.39	535.43	534.54	534.69	534.76	535.03	535.71	537.43	539.76
359.48	352.39	344.94	337.25	330.11	322.98	315.6	307.97	300.11	292.24	284.37	276.5	268.63	261.09	253.89	246.87	240.33	234.27	229.36	224.23	218.11	211.23	203.48	196.22	188.79	181.24	173.28	165.44	156.97	148.71	138.54	129.6	120.3	117.39	114.31	111.52	104.12	97.279	91.322	85.259	80.03	73.664	67.152	60.891	55.934	49.956	42.295	35.654	33.007	33.923
397.99	399.13	399.3	399.14	400.01	400.91	402.11	403.61	405.44	407.27	409.1	410.94	412.77	414.41	415.87	417.16	418.42	419.64	421.38	423.92	425.57	427.44	428.54	430.75	431.84	432.17	431.67	431.16	430.25	429.78	428.95	428.39	427.39	427.61	428.79	430.67	431.98	432.73	432.98	433.6	435	435.89	435.49	435.1	434.58	433.96	431.96	431.17	431.05	431.48
8.3951	7.1881	5.3818	5.9046	10.077	17.147	24.822	31.674	37.597	42.582	47.852	54.27	60.82	67.502	72.23	77.585	80.553	84.291	87.133	92.077	96.747	99.929	100.29	98.92	96.91	93.674	90.193	87.205	85.704	85.666	86.222	86.669	85.324	82.847	79.92	78.165
365.81	369.42	374.84	378.53	380.85	381.83	383.4	385.2	386.64	388.24	390.63	393.3	396.3	398.71	401.55	404.42	406.75	408.56	409.26	409.44	409.39	408.68	408.39	407.87	408.71	410.33	412.2	413.19	412.44	410.37	408.41	407.05	406.54	405.54	403.56	401.85
58.187	54.183	50.102	46.219	43.571	41.209	38.365	34.994	31.878	29.617	27.486	25.499	23.505	21.864	19.965	19.641	20.039	21.289	21.553	21.41	21.611	22.356	24.041	25.658	26.522	26.673	25.23	23.51	20.648	18.601	17.311	16.822	16.528	16.299	16.489	17.263	17.745	18.119	18.358	18.468	18.94	19.746	20.893	21.789	22.02	21.911	21.398	20.482	19.494	18.477
255.96	255.39	255.21	255.86	256.78	257.71	258.55	259.96	261.57	263.09	263.84	264.04	264.55	265.16	266.06	266.13	266.31	266.19	265.99	265.63	266.36	267.54	269.07	269.93	271.2	272.33	273.84	276	278.6	281.41	283.83	286.1	288.41	290.64	293.28	295.01	296.56	297.6	298.55	298.95	298.46	297.65	297.1	297.08	297.45	297.61	297.75	297.83	297.96	298.22
162.96	166.3	170.09	174.28	177.7	179.47	179.85	179.68	180.27	181.49	183.73	186.4	189.2	191.95	195.54	199.19	203.26	206.58	210.31	214.04	217.76	221.21	224.52	227.74	231.25	234.63	238.43	242.29	245.81	247.89	249.04	250.07	251.77	254	256.11	257.71	258.57	258.84	258.66	257.87	256.86	255.8	255.27	255.06	254.63	253.87	253.07	252.53	252.09	251.65
428.96	427.06	424.51	421.66	419.13	417.36	416.43	416.39	416.9	417.38	416.81	415.09	412.59	409.71	406.66	404	401.33	398.44	394.91	391.37	387.84	384.52	381.21	377.95	374.38	371.26	368.64	366.23	364.22	362.65	361.59	360.26	358.47	356.63	355.55	355.27	355.55	355.37	355.18	354.9	354.57	354.2	353.81	353.9	353.83	353.79	353.73	353.73	353.53	352.96
25.061	26.253	26.802	27.378	28.135	28.664	28.492	28.273	28.885	29.853	30.884	33.527	38.182	44.857	51.532	58.207	64.171	68.882	73.721	77.907	81.705	81.984	80.356	79.277	79.701	82.064	82.762	82.384	80.503	79.907	80.486	82.465	84.749	87.148	89.093	89.953	90.287	90.23	90.373	90.566	90.677	90.149	89.405	88.832	88.719	88.502	87.925	87.173	86.706	86.51
433.01	433.49	433.58	433.2	431.95	431.56	432.35	434.15	435.62	437.02	438.6	439.38	439.16	438.33	437.51	436.68	436.84	437.09	437.23	437.25	439.83	444.9	451	456.82	461.35	465.2	470.37	475.81	482.03	485.72	489.4	492.74	496.52	500.15	503.49	505.95	507.6	508.29	508.54	508.31	507.63	506.8	506.19	505.61	505.1	505.05	505.57	506.47	506.83	506.97
162.97	159.54	156.36	153.34	150.3	147.38	144.01	141.39	139.43	138.01	136.17	133.7	131.01	127.97	124.75	121.56	117.96	114.03	109.83	106.73	105.14	105.1	105.48	105.67	105.34	105.05	105.12	105.38	105.24	104.25	103.4	103.36	103.8	103.47	102.65	102.48	103.54	104.31	104.7	105.07	106.32	107.02	107.54	106.87	106.74	108.08	110.3	110.79	110.79	109.94
467.35	461.52	454.34	447.2	440.61	434.8	428.65	422.23	416.55	412.32	408.11	403.45	398.15	393.44	388.17	382.94	377.68	373.52	369.81	366.69	364.43	362.79	360.94	358.36	355.2	351.87	348.55	344.44	339.55	333.91	328.65	323.46	318.52	314.02	310.33	307.06	303.53	300.21	295.96	291.42	286.4	282.4	279.13	276.23	273.49	270.93	266.49	261.2	254.98	249.55
476.2	473.3	469.92	466.02	461.86	457.8	454	450.44	447.06	443.42	439.66	435.55	431.74	428.15	424.48	420.3	415.89	410.8	406.58	402.84	398.99	393.73	387.43	381.51	375.94	370.39	364.8	359.47	354.46	349.6	344.41	339	333.82	328.56	323.12	317.37	312.41	306.81	300.82	294.02	288.01	282.28	276.9	271.82	267.06	262.04	256.41	250.65	245.2	240.75
516.2	518.05	520.12	521.9	523.39	525.08	526.55	527.82	528.87	530.08	531.28	532.53	533.85	535.34	537.16	540.24	543.59	547.5	549.39	549.72	548.83	548.67	549.6	550.28	551	551.81	553.37	555.32	557.26	558.91	560.32	561.7	563.07	564.22	565.39	566.42	568.31	570.43	573.03	575.69	578.34	581.1	583.49	586.1	588.67	591.03	593.01	594.89	597.02	599.9
55.802	56.155	55.699	55.357	55.128	54.907	54.071	53.943	54.363	55.698	56.254	57.258	58.745	59.502	59.015	57.695	58.598	61.368	65.283	69.431	73.927	78.04	81.587	84.614	87.608	90.774	93.17	95.531	99.645	103.55	109.07	113.58	119.14	123.6	126.22	126.4	126.44	126.63	128.37	126.78	124.79	121.88	120.84	120.06	120.08	120.41	120.95	121.02	120.92	120.67
432.41	432.25	431.87	431.57	431.49	431.6	431.68	430.63	429.29	428.01	427.96	428.56	428.73	428.28	427.5	428.03	429.57	431.53	433.05	434.38	435.52	436.17	436.35	436.82	437.66	438.81	439.85	441.13	442.88	444.56	446.78	448.84	451	452.13	453.21	454.45	456.3	457.64	459.01	459.68	460.07	459.95	460.38	460.75	460.97	460.97	461.7	462.87	463.64	463.79
382.72	386.44	390.45	393.6	396.69	399.63	402.89	406.15	409.23	412.63	416.14	419.54	422.47	424.88	427.24	429.72	432.57	435.96	439.36	442.34	445.26	448.76	453.27	457.82	461.9	465.02	467.88	470.71	474.15	477.4	480.72
81.213	85.402	89.545	93.06	95.938	97.685	99.285	100.86	103.6	106.65	109.65	112.01	114.16	116.86	120.18	124.57	129.15	133.52	137.18	140.69	144.25	147.8	151	153.93	157.15	161.07	165.31	169.88	174.29	178.35	182.03
339.75	337.22	334.25	330.55	327.92	325.38	323.14	319.23	316.4	314.29	312.43	309.21	305.55	301.19	297.23	292.48	287.65	282.28	277.15	271.28	266.13	262.93	259.88	256.08	250.53	245.74	242.77	240.23	238.03	234.68	231.12	227.53	223.97	220.7	217.98	215.69	214.29	212.96	212.43	212.05	212.48	212.89	212.75	212.12	210.92
263	263.36	263.83	264.65	265.17	265.49	264.84	263.35	261.57	260.24	259.11	258.47	258.26	258.4	258.26	257.55	256.95	256.28	255.84	255.12	254.88	254.61	254.57	254.07	255.28	256.57	257.12	256.08	255.6	256.24	257.26	257.82	258.77	259.68	260.79	261.65	262.17	262.93	263.55	264.07	263.57	262.5	261.38	260.75	260.58
127.92	127.22	126.91	127.13	127.6	127.97	129.15	130.34	130.87	129.5	127.31	125.12	123.63	122.35	120.48	117.45	113.85	111	109.36	109.12	110.03	111.06	112.01	112.75	113.13	113.17	112.7	110.67	106.75	101.25	95.852	91.498	88.334	85.644	82.736	79.634	77.665	76.652	76.459	76.371	76.589	77.181	77.867	79.06	80.148	81.225	82.203	83.278	84.084	84.81
208.32	208.71	208.42	207.63	207.21	207.21	210.08	212.96	215.61	215.46	214.76	214.07	215.43	218.69	223.71	227.6	230.52	231.82	232.49	232.23	231.51	229.47	226.94	224.66	223.84	222.94	221.96	220.01	217.59	214.38	210.62	207.5	205.02	202.54	199.31	195.12	191.82	189.45	188.75	188.53	188.79	188.93	189.45	189.38	189.51	189.34	190.41	190.91	190.68	190.02
50.586	52.858	53.838	53.026	51.962	51.693	51.682	52.191	52.127	51.713	50.868	50.672	49.764	50.562	49.219	49.759	50.194	52.647	53.576	53.79	53.633	53.721	54.847	54.832	55.812	54.348	54.321	54.16	55.674	57.302	59.437	61.227	63.359	65.089	68.026	70.848	74.228	76.334	76.881	76.709
489.43	490.18	489.87	489.58	489.29	487.87	485.47	482.33	480.99	481.1	481.57	482.86	485.27	489.06	493.9	500.27	508.61	517.47	526	533.79	541.63	550.21	557.35	563.66	568.23	572.92	577.31	583.11	589.99	596.57	602.15	607.18	612.33	616.59	621.51	625.8	630.68	634.96	638.75	642.13
467.49	463.99	460.75	457.34	453.64	450.22	447.08	443.75	440.03	435.5	430.88	426.3	422.21	418.31	414.34	410.28	405.77	400.89	395.88	390.99	386.21	381.05	375.99	370.86	365.71	360.32	355.32	350.31	345.41	340.32	335.37	331.08	327.3	323.9	320.4	316.43	312.33	307.94	303.7	299.56	295.29	290.96	286.47	281.87	277.5	273.69	270.2	266.72	262.93	258.27
422.71	424.96	427.11	428.79	429.62	430.84	433.44	436.81	440.39	442.96	445.66	447.76	450	452.29	455.12	458.29	461.61	464.54	467.06	469.34	471.62	474.17	476.62	478.72	480.06	481.57	483.5	485.48	487.37	489.4	491.76	494.37	496.97	499.52	501.96	504.33	507.02	509.55	512.01	514.28	516.43	518.85	521.35	523.92	526.17	528.09	530.37	533.13	536.14	538.42
22.013	29.372	37.726	44.716	51.941	59.412	67.538	75.173	81.866	89.212	96.322	102.47	106.76	110.63	116.24	122.88	129.95	137.29	146.41	156.39	166.07	174.62	182.36	189.69	195.15	201.86	207.61	214.41	220.01	228.51	238.32	248.02	256.63	265	274.1	282.49	289.31	293.9	296.69	302.31	311.15	322.81	332.3	341.08	350.12	358.11	365.54	371.66	378.85	385.17
25.862	27.502	29.513	31.17	32.686	34.051	35.724	37.364	39.065	40.888	41.936	42.633	42.843	43.584	44.552	45.884	47.375	48.898	50.546	51.894	53.008	53.688	53.898	54.017	53.741	53.962	53.834	53.557	52.907	52.57	52.644	52.564	51.967	51.388	50.932	51.169	51.318	51.324	50.37	49.665	49.479	50.269	49.874	48.406	46.435	45.377	45.067	45.37	45.806	46.875
122.79	118.96	115.3	111.2	107.02	103.17	100.15	97.891	96.689	95.529	94.179	92.02	89.904	87.788	85.671	83.555	81.439	79.953	78.901	78.547	78.277	77.782	76.338	73.611	70.221	66.71	63.007	58.605	54.279	48.676	44.922	42.306	40.971	38.508	36.929	36.294	36.966	36.632	36.693	36.202	34.296	30.706	26.964	25.054	24.488	24.46	23.844	23.515	23.278	23.251
414.46	415.04	415.72	416.47	416.68	416.66	416.17	416.04	415.95	416.05	416.04	415.93	415.77	415.61	415.45	415.29	415.13	414.67	414.69	414.58	415.24	415.98	417.68	419.95	422.87	426.31	429.83	432.84	435.61	438.8	441.98	445.03	446.44	448.73	450.35	452.91	454.51	456.85	458.65	461.13	463.71	466.25	467.8	469.07	471.11	473.74	475.87	478.23	481.3	485.3
46.016	53.144	61.073	68.836	76.279	83.326	91.442	99.137	106.69	112.81	119.57	126.11	132.56	138.5	145.57	152.47	159.61	164.99	170.88	176.98	184.31	191.79	199.21	206.26	212.7	218.9	225.02	231.51	238.21	245	251.82	259.63	267.96	276.66	284.42	291.73	298.75	305.66	312.49	319.21	325.94	333.3	340.8	348.43	355.88	363.94	370.93	376.31	380.48	385.18
407.9	404.96	401.77	398.41	395.25	392.14	389.14	386.27	383.39	380.49	377.68	374.78	372.17	369.53	367.41	365.14	362.78	359.87	356.93	353.92	351.05	348.42	345.98	344.17	342.27	340.29	337.82	335.47	333.03	331.04	329.07	327.33	325.2	322.6	320.04	317.69	316.02	314.57	313.46	312.92	312.44	312	310.84	309.6	307.49	305.35	303.03	301.36	299.62	297.81
5.9449	7.0696	5.7483	5.0884	5.1408	8.8413	12.606	16.698	19.451	24.009	28.637	31.794	32.208	31.081	29.955	29.445	29.155	29.429	30	30.971	32.203	33.13	34.244	35.887	38.691	42	45.174	47.918	50.116	51.972	52.765	53.371	52.752	52.28	51.569	52.789	54.317	57.299	59.526	62.633	65.178	67.638	68.49	69.082	68.983	69.789
400.38	398.77	396.8	392.94	389.05	386.06	384.72	382.25	377.36	371.32	366.12	361.59	357.23	352.7	348.18	342.32	335.37	326.99	319.3	313.25	309.49	307.95	306.67	305.13	302.45	300.08	297.5	295.43	293.61	293.12	293.31	292.19	291.35	289.93	287.89	285.13	282.21	285.26	289.66	296.4	300.16	303.78	305.66	307.57	307.97	309.17
9.1935	14.702	21.249	27.909	34.682	41.364	48.295	54.762	60.674	66.025	71.048	75.624	79.96	83.61	87.742	93.507	98.817	104.44	108.32	112.81	116.4	119.17	121.17	123.27	125.88	128.98	130.95	132.48	134.16	136.62	139.07	142.47	145.95	149.71	152.42	155.26	156.3	157.9	158.29	160.53	160.53	160.92	160.29	161.2	162.26	161.91	161.99	162.38	163.69	162.56
178.05	175.42	172.42	169.58	167.16	165.34	163.64	161.81	159.5	156.34	152.47	148.49	144.8	141.12	137.64	134.35	131.12	127.87	123.98	120.06	115.21	109.32	101.83	94.691	88.275	83.096	78.088	72.239	65.975	58.607	51.789	45.51	39.635	34.146	29.803	26.296	22.56	18.484	14.68	13.03	12.385	13.049	13.679	13.545	12.818	11.899	12.12	12.232	12.468	11.835
16.223	23.318	30.81	37.449	43.809	49.916	56.638	63.058	69.884	76.699	83.498	90.654	97.677	104.48	110.81	117.05	123.15	130.14	136.2	141.28	147.36	153.12	161.98	168.94	175.32	178.16	181.04	185.47	192.89	200.65	207.03	212.42	217.63	223.67	228.72	232.8	237.78	243	248.63	254.74	261.13	267.7	274.03	279.91	285.91	291.81	297.62	303.01	307.99	313.27
351.9	348.65	345.16	341.89	338.87	336.15	333.87	332.02	330.1	327.7	324.98	322.34	319.36	316.22	312.88	309.41	305.6	302.1	298.41	294.64	290.99	287.52	285.17	282.56	279.46	275.13	272.12	269.71	267.4	263.67	260.62	257.75	254.4	251.18	247.26	243.35	238.93	235.33	232.05	228.74	225.6	222.62	219.96	217.21	213.85	209.77	205.15	200.58	195.87	191.22
64.79	64.453	63.085	62.589	63.04	64.42	65.837	66.782	66.474	66.248	65.17	64.291	62.566	61.803	61.72	62.144	62.334	62.554	62.651	63.46	64.164	64.45	63.783	62.548	61.679	61.176	61.598	61.742	60.47	58.544	58.024	58.999	60.611	61.639	63.131	64.622	66.113	67.605	69.611	72.132	76.806	81.343	85.455	87.332	89.287	91.829	95.032	98.499	101.22	103.4
281.51	281.88	282.53	286.63	289.24	294.07	296.05	299.72	301.37	302	303.19	304.58	305.97	306.19	305.65	305.48	304.63	304.33	304.26	304.21	304.12	303.41	303.33	303.02	302.57	302	301.77	301.57	301.9	302.07	302.18	302.06	302.53	303.96	306.01	308.05	310.1	312.15	315.06	318.84	321.91	326.14	330.47	335.15	338.54	342.04	346.41	351.14	355.29	359.13
236.4	237.45	237.16	239.07	240.34	244.65	246.4	247.95	249.16	251.17	254.81	258.48	260.6	262.27	264.5	268.69	273.06	276.74	277.78	278.42	279.75	281.98	284.43	286.6	288.75	291.61	294.57	297.55	299.71	301.88	304.1	306.64	309.39	312.12	315.1	318.67	322.88	327.35	331.49	335.5	339.9	344.34	348.69	352.66	356.67	360.54	364.16	367.55	370.71	373.52
545.69	545.77	544.87	542.08	538.7	535.11	532.03	528.46	524.97	521.47	518.32	515.76	513.5	510.69	506.77	502.8	498.96	495.05	492.13	488.93	486.13	482.46	478.95	475.46	471.98	469.03	466.77	465.42	464.49	463.22	461.33	458.85	456.35	453.13	449.53	445.63	442.46	439.15	435.59	431.54	427.82	424.54	421.92	419.54	417.2	414.59	412.27	409.36	406.88	404.1
23.057	31.061	40.171	49.992	59.426	68.226	76.296	83.939	91.29	98.302	105.03	112.05	119.42	127.15	134.79	142.24	149.24	155.64	161.94	168.22	174.54	180.74
17.417	20.242	22.739	24.873	26.957	29.427	32.589	36.322	40.044	43.745	47.148	50.557	54.005	57.699	61.833	66.151	70.286	74.178	77.6	81.268	85.081	89.292
276.65	278.2	278.56	279.08	279.49	280.41	281.09	282.06	283.2	284.28	285.21	285.6	286.27	287.38	288.67	290.05	291.2	292.72	294.3	295.65	297.14	298.42	300.1	301.82	304.44	307.55	311.95	314.92	316.96	317	317.99	321.34	325.31	328.57	329.29	329.23	329.27	328.88	328.2	326.48	325.85	325.7	325.93	323.99	322.19	321.12	319.97	318.21	318.05	319.46
24.669	25.871	27.551	29.379	31.51	33.729	36.356	39.056	41.438	43.697	45.62	47.594	49.658	51.479	52.784	53.769	55.612	58.177	61.008	63.654	66.032	68.445	71.016	73.978	77.076	79.992	83.225	86.62	89.811	92.362	94.362	96.282	97.658	98.798	99.188	99.601	98.943	98.195	97.343	97.433	98.099	98.85	99.225	98.557	97.405	96.045	95.029	93.963	94.12	95.116
328.15	330.48	333.04	335.53	337.83	340.15	342.28	344.6	346.38	347.87	348.48	348.35	347.66	346.26	345.03	343.79	343.11	342.79	342.48	342.53	342.34	341.91	341.08	340.17	340.02	340.02	339.95	339.57	339.03	338.49	338.19	338.26	339.18	340.33	341.98	342.76	342.83	341.26	339.96	339.69	341.01	343.25	345.8	348.56	351.5	354.03	356	357	357.56	357.94
521.03	518.98	516.82	514.87	513.34	512.03	510.56	509.73	509.51	510	510.45	510.75	510.75	510.82	510.89	510.5	509.64	508.72	508.17	507.96	507.85	508.06	508.15	508.11	507.97	507.88	507.97	507.61	507.32	507.13	507.48	507.91	508.45	508.54	508.56	509.1	509.72	509.48	506.81	502.8	498.33	494.29	490.21	485.9	480.74	474.66	467.68	461.19	455.22	449.31
271.73	269.81	267.95	265.43	262.54	259.21	256.4	253.33	250.62	247.27	244.19	240.7	238.04	235.1	232.28	228.63	225.5	221.45	218.02	214.18	211.63	208.49	205.65	202.25	199.1	195.65	193.09	190.58	189.34	187.7	186.45	184.33	181.55	178.43	175.37	173.03	170.95	168.86	166.78	164.69	162.61	160.52	158.44	155.58	153.18	150.71	148.97	146.71	144.45	141.84
428.55	431.45	435.4	440.23	444.8	448.79	452.11	455.07	457.68	460.05	462.18	464.54	467.23	470.04	472.53	474.87	477.46	479.97	482.28	484.14	486.21	488.26	490.52	493.62	496.97	500.63	503.89	507.39	511	514.48	518.48	522.39	526.81	530.88	534.99	538.72	542.35	545.99	549.62	553.26	556.89	560.53	564.16	567.4	569.62	572.09	575.22	579.62	584.02	587.92
474.27	473.49	473.1	470.41	464.88	460.78	454.62	450.03	442.17	436.78	431.52	428.32	426.44	426.36	425.36	423.28	419.7	415.3	410.37	405.41	400.73	396.66	393.26	390.33	387.65	384.84	381.99	378.66	374.98	371.47	367.93	364.2	360.39	357.81	354.61	352.53	349.6	347.11	342.85	337.86	335.1	334.56	335.58	336.08	336.4	338.02	338.82	340.77	341.52	342.99
632.49	629.84	627.24	624.56	621.7	619.17	617.75	616.25	615.69	613.95	614.25	612.18	609.84	606.72	606.55	606.57	604.63	600.62	596.92	594.94	593.89	593.55	593.16	592.47	591.77	591.36	590.83	590.03	588.99	587.53	585.52	583.12	580.54	577.58	574.51	572.42	570.99	570.1	569.01	568.15	567.61	567.38	567.53	568.01	568.59	569.49	570.16	570.73	571.45	572.29
468.13	462.95	458.74	455.36	453.83	452.17	450.59	449.53	448.85	448.22	447.95	447.24	446.01	444.42	443.24	442.29	441.31	439.66	438.1	436.46	435.47	435.03	435.53	436.55	438.05	439.31	440.33	440.98	442.44	444.87	447.33	448.09	447.9	447.93	448.79	449.95	451.17	452.51	453.98	455.57	456.62	458.14	460.48	462.92	464.62	465.1	466.07	466.91	468.58	469.41
241.71	245.37	249.24	253.4	257.84	262.06	265.63	268.5	270.7	272.68	273.93	274.99	276.76	279.2	281.3	283	285.55	289.24	293.16	297.02	301.12	305.8	310.55	315.51	320.76	328.29	334.73	340.93	344.85	349.43	352.95	357.51	362.47	368.49	373.91	379.67	385.9	392.18	398.61	404.34	410.61	414.58	417.94	420.82	425.74	431.74	437.96	444.1	450.87	457.97
272.19	270.12	268.01	266.26	265.15	262.98	260.95	258.95	257.93	257.78	258.41	260.05	261.43	262.43	262.45	262.32	261.83	261.38	262.13	262.62	264.97	266.73	268.39	267.71	266.31	265.73	265.82	265.52	265	264.25	263.65	262.73	262.03	261.77	261.39	262.78	260.58	257.82	256.27	258.36	260.04	257.4	253.88	250.87	248.47	246.28	244.17	242.14	240.32	238.89
333.42	328.9	322.74	317.59	314.17	311.75	310.65	309.94	310.34	310.64	310.54	309.69	309.44	309.69	310.86	311.99	313.52	314.85	316.56	317.59	318.5	318.46	319.03	319.17	319.48	319.13	320.58	321.49	322.06	320.97	320.06	319.49	319.01	318.53	318.8	319.42	319.93	318.36	316.49	316.34	318.23	319.46	319.63	319.69	320.59	321.37	321.62	321.6	321.34	321.1
222.29	221.2	219.4	216.09	214.03	212.16	210.74	208.95	207.07	204.94	203.19	201.08	198.94	196.42	193.9	191.48	189.56	187.76	185.58	182.8	179.88	176.78	174.49	172.34	170.5	168.48	165.86	162.57	157.97	154.25	151.01	148.32	145.11	142.08	138.8	136.03	132.91	130.5	127.7	125.05	122.67	120.21	117.97	115.3	113.65	112.58	112.33	112.2	111.43	109.47
504.75	502.55	500.68	497.73	494.76	491.94	489.11	486.63	483.91	481.81	478.78	476.04	473.47	471.95	471.1	469.95	468.92	467.62	466.51	465.19	463.68	462.44	461.39	460.07	458.59	456.04	453.58	451.56	451.5	450.74	449.67	447.13	445.07	443.64	442.79	441.94	440.62	438.9	437.05	435.54	434.45	433.9	433.24	432.23	431.41	430.32	430.22	430.4	430.54	429.97
256.9	257.31	257.98	259.12	258.84	256.63	253.94	249.91	244.85	238.11	231.52	225.93	220.92	218.06	214.51	211.12	207.9	204.49	200.42	196.05	192.71	189.43	185.17	181.3	178.28	175.29	170.31	163.32	155.9	149.65	144.56	138.91	133.19	127.56	122.64	117.94	113.09	108.43	103.47	98.55	93.321	87.729	82.21	76.548	70.67	64.787	59.057	53.095	48.76	44.604
592.02	590.32	588.21	586.84	585.23	585.56	587.83	591.25	594.29	596.18	596.62	596.22	595.51	594.46	594.09	594.77	596.65	597.55	597.59	597.74	596.85	597.19	596.89	599.03	600.98	603.09	604.41	604.96	605.48	606.11	606.86	607.15	607.69	609.07	611.52	614.16	616.85	619.64	622.22	624.57	626.88	629.24	630.95	632.57	634.3	635.69	636.9	637.8	638.93	639.79
386.34	379.8	372.39	364.98	357.35	349.74	341.9	334.38	326.92	319.9	312.91	306.18	299.36	292.65	285.71	278.84	272.24	265.88	259.52	253.24	246.96	240.07	232.38	224.47	216.85
93.806	88.827	83.454	78.475	73.742	68.872	63.796	58.601	53.534	48.549	43.287	37.872	32.431	27.546	23.052	19.068	15.44	11.89	8.5312	5.5944	3.2501	1.4522	0.37144	-0.14536	-0.67317
148.56	152.25	156.54	159.23	161.18	162.95	165.14	167.28	168.53	171.13	176.44	183.91	192.01	199.56	205.94	210.72	213.29	215	217.26	221.51	227.21	233.28	237.53	239.48	239.36	238.31	236.77	235.27	234.2	234.21	234.74	235.8	236.81	237.83	238.6	239.58	239.85	243.05	246.71	253.41	259.28	266.44	273.16	279.79	284.22	288.05	293.9	301.89	310.54	317.18
15.757	20.007	24.355	29.176	34.348	39.228	42.251	42.657	40.857	39.892	41.005	42.907	43.808	43.239	42.159	41.304	40.955	41.089	41.211	41.182	40.816	39.95	38.82	38.159	38.021	37.983	37.655	37.392	36.944	36.571	36.17	36.499	37.169	37.967	38.347	38.189	37.753	39.198	41.228	43.581	44.54	45.57	46.697	47.475	47.996	48.639	49.514	50.524	51.464	52.648
364.87	365.48	366.08	366.17	365.71	365.01	364.46	364.34	365.4	366.28	366.55	365.65	364.44	362.41	359.4	355.99	352.89	350.15	347.67	345.37	343.18	340.8	338.39	335.88	333.31	331.16	329.4	328.15	326.65	325.06	323.23	320.99	318.24	315.26	312.73	310.87	309.46	308.25	307.34	307.05	307.31	308	308.87	309.6	310.51	311.37	312.41	313.28	313.9	314.38
87.89	96.992	107.49	117.76	126.8	134.18	140.69	147.7	156.17	165.21	174.32	183.09	191.57	199.66	207.5	215.35	223.43	231.67	239.87	247.93	255.71	263.54	272.08	280.68	290.48	298.01	305.25	311	318.2	325.77	333.33	340.71	347.78	354.98	362.1	368.74	373.88	377.69	379.8	380.8	380.7	380.18	379.28	378.16	376.89	375.92	375.3	375.05	375.35	375.9
360.86	361.1	361.46	361.39	360.89	360.38	359.6	359.45	359.28	359.56	359.29	359.11	358.56	358.61	358.56	358.87	358.85	359.33	359.82	360.54	360.92	361.41	361.58	360.25	359.64	359.42	359.67	358.29	355.78	352.57	349.26	345.96	343.26	339.7	335.34	330.15	325.28	320.72	316.66	312.54	308.09	303.48	299.09	294.68	289.9	285.36	281.46	277.81	273.91	268.21
417.03	415.21	412.9	411.88	411.62	411.43	411.04	410.75	410.79	411.16	411.5	412.1	412.68	413.19	413.11	412.85	412.44	412.16	412	411.84	412	412.29	412.79	412.58	411.44	409.09	405.87	402.24	398.66	394.3	391.13	390.27	390.57	391.81	390.65	391.7	391.76	389.59	384.19	376.89	372.11	369.06	366.51	364.04	361.26	359.63	358.72	357.67	356.11	353.56
235.39	231.41	227.71	224.05	220.08	215.55	210.5	205.81	201.1	197.42	193.34	187.95	182.18	177.5	175.16	173	169.79	165.61	160.72	154.98	148.07	140.53	133.58	126.59	120.16	113.14	106.2	98.845	92.495	87.421	83.508	79.835	75.599
444.49	439.23	433.88	429.29	425.47	422.48	420.23	418.01	415.53	412.36	410.5	410.04	410.27	410.21	408.99	406.89	403.7	400.45	397.57	395.12	392.63	390.12	387.09	384.12	381	377.91	375	372.95	371.07	369.24	368.07	367.23	366.39
15.961	21.471	29.809	38.425	43.99	49.619	53.742	60.281	65.011	71.364	77.146	82.981	87.043	90.83	94.305	98.744	102.53	107.53	110.5	112.41	112.27	112.01	111.52	111.1	110.63	112.51	114.2	119.03	122	126.34	129.11	133.3	137.47	140.46	142.2	142.8	142.76	142.2	141.61	141.58	141.77	141.65	141.5	141.41	141.88	141.64	141.36	140.57	140.28	140.26
465.71	463.38	461.24	461.31	461.98	463.04	463.25	464.64	465.31	466.75	467.54	468.55	469.23	469.87	470.64	470.74	471.19	471.37	472.63	473.67	474.72	475.39	475.8	475.57	474.72	475	475.77	478.25	480.12	482.9	485.09	487.85	490.45	492.42	493.7	494.12	494.46	493.89	493.3	492.81	492.84	492.81	492.67	492.47	491.73	491.07	490.58	490.56	490.44	490.18
204.8	202.81	199.43	195.93	194.97	196.35	199.64	200.48	199.2	198.71	200.07	200.51	199.66	198.5	196.76	195.21	194.42	195.15	195.47	194.61	194.61	194.6	193.13	192.85	193.43	193.16	192.56	189.74	190.06	188.4	187.7	185.4	186.2	186.29	186.05	183.41	181.61	180.74	180.18	179.9	179.56	178.73	177.29	174.87	171.43	166.81	160.97	154.56	147.6	140.56
37.161	38.766	40.125	40.314	40.561	40.923	41.95	42.234	41.835	42.275	43.587	44.461	43.504	39.468	34.887	30.112	27.399	26.618	25.877	25.809	25.076	25.209	25.121	25.43	25.888	26.641	27.329	27.938	28.938	29.581	30.191	30.305	31.134	31.634	31.251	29.806	27.682	25.849	23.954	23.024	22.819	23.586	24.235	23.567	23.056	21.536	20.52	17.927	14.584	10.723
104.74	107.41	111.05	111.81	113.76	112.6	111.65	113.15	119.06	125.94	129.12	129.54	128.37	127.62	126.83	126.88	126.88	127.01	127.31	127.83	128.16	128.27	127.76	127.59	127.28	127.35	127.58	127.5	127.57	128.12	129.11	129.37	128.92	126.7	124.01	120.64	118.08	116	113.51	110.76	107.87	103.8	100.67	97.393	95.573	92.784	90.673	87.902	85.554	81.881
291.13	289.53	287.81	285.65	283.56	281.58	280.11	277.63	275.75	273.04	270.44	267.54	264.16	259.81	256.17	252.08	249.07	244.15	240.73	237.62	235.85	233.74	231.73	229.28	226.67	224.56	222.52	221.26	219.56	218.45	217.11	215.53	213.55	210.26	207.2	203.72	201.42	199.14	197.02	194.7	192.29	189.99	187.92	186.07	184.37	182.98	181.88	180.56	178.99	176.18
368.27	368.31	368.26	368.38	368.78	368.99	369.12	369.33	369.5	369.38	369.23	369.78	370.78	371.76	372.62	373.55	375	376.47	377.85	378.31	378.12	377.77	379.83	382.43	382.7	378.67
189.04	193.68	198.73	204.27	210.15	216.39	222.86	229.26	235.32	241.06	246.74	252.49	258.37	264.53	270.67	276.97	284.14	291.96	299.57	307.34	315	323.19	327.51	331.07	333.76	338.59
477.44	476.65	475.88	474.84	473	471.77	471.59	472.45	473.39	473.28	472.15	470.55	469.67	469.99	470.07	469.52	468.48	467.26	466.53	465.84	465.49	464.61	463.64	462.99	462.1	459.69	454.79	447.69	440.25	434.55	432.17	431.46	429.59	426.69	423.72	420.34	415.06	407.62	399.77	392.35	385.09	378.58	371.69	364.61	356.62	348.52	340.3	331.82	322.87	313.92
590.34	589.45	589.1	589.02	589.49	589.35	589.22	588.42	587.46	586.13	584.46	583.14	582.08	581.73	581.66	581.78	581.82	583.43	584.6	585.49	585.81	587.16	588.7	589.32	588.57	587.09	584.76	582.67	580.71	579.39	578.73	578.54	577.88	576.96	576.37	575.72	574.51	572.37	570.09	568.11	566.62	566	565.78	565.29	564.19	562.51	560.8	559.14	557.45	556.05
3.6993	4.7404	4.7423	4.5211	4.4104	4.9176	5.3632	5.4836	4.9737	3.8787	2.7837	2.1039	2.068	2.902	4.4649	6.6844	9.5574	12.641	16.061	19.113	22.516	25.189	26.9	26.826	25.543	24.158	22.664	21.41	19.699	18.44	17.845	18.121	18.694	19.173	19.821	20.222	20.236	21.563	25.136	29.936	34.542	38.504	43.082	46.546	49.26	50.975	53.217	54.875	57.078	60.745
251.85	244.76	237.76	230.25	223.36	217.72	212.74	207.91	202.06	196.11	190.17	183.89	177.35	170.48	163.85	157.36	150.92	144.3	137.67	131.35	125.53	121.02	118.86	119.2	120.99	122.7	122.66	120.09	114.98	109.02	102.86	97.949	93.553	89.269	85.184	82.356	81.759	81.37	80.085	76.933	72.429	67.101	61.958	57.665	54.532	52.109	50.075	47.874	45.511	42.555
159.37	159.48	158.99	157.09	155.99	155.21	154.55	154.01	153.58	153.22	153.19	153.33	153.77	154.08	154.03	153.57	152.9	152.58	152.17	151.98	151.5	151.51	151.42	151.68	151.89	152.18	152.24	151.98	151.68	151.17	150.89	150.7	150.41	149.9	148.77	147.95	147.15	146.46	145.52	144.38	143.38	142.21	141.34	140.46	139.6	138.55	137.53	136.65	135.19	133.7
621.13	616.76	612.09	606.49	601.03	595.2	588.41	581.4	574.49	568.37	562.64	557.4	552.34	546.95	541.27	535.55	530.04	525.07	520.09	515.41	511.33	508.86	507.96	507.81	506.85	504.42	500.51	496.19	491.85	487.71	483.5	478.76	473.34	467.46	461.57	455.32	449.01	442.65	436.88	431.25	425.8	420.29	414.77	409	403.49	398.27	393.37	388.43	383.4	378.58
136.1	135.68	136.1	136.28	135.99	135.24	134.65	134.04	133.68	133.38	133.44	133.63	134.02	133.97	133.52	132.43	132.26	132.06	132.05	131.57	131.02	131.02	131.02	131.77	132.16	132.45
614.01	609.17	603.53	597.68	591.51	584.3	578.44	572.84	567.79	563.15	557.7	552.77	545.86	540.42	535.12	531.09	526.84	521.62	516.67	512.3	509.77	509.03	507.75	506.84	504.24	501.47
184.94	182.71	180.76	178.22	175.7	174.32	173.85	173.8	173.88	172.58	171.17	168.83	167.73	166.68	165.72	164.74	163.56	162.27	161.14	160.11	159.74	159.31	159	158.25	157.61	157.09	156.63
203.38	195.77	188.56	180.56	172.24	163.03	153.9	145.12	136.81	128.55	120.24	111.91	103.63	95.33	87.017	78.628	70.55	62.846	54.78	47.509	40.662	34.979	28.34	22.057	15.851	9.7222	3.1829
240.65	242.38	242.25	240.51	238.84	236.67	233.91	230.3	228.62	228.13	227.88	227.08	226.69	226.83	224.06	223.54	220.62	218.85	214.26	211.81	209.71	208.12	206.24	203.52	200.44	197.6	196.42	195.46	194.36	192.1	189.09	187.14	184.67	182.78	178.9	176.27	173.7	171.64	170.03	168.13	167.11	164.66	162.34	159.79	157.68	155.96	154.24	152.95	151.08	148.34
637.23	636.39	635.59	635.29	633.79	631.31	627.1	623.93	619.05	612.87	605.63	598.82	592.68	586.26	580.04	574.78	570.03	566.19	562.63	558.94	554.88	550.78	546.34	541.55	536.88	532.45	528.56	524.01	519.37	514.28	508.34	503.13	497.89	493.77	488.43	483.22	477.72	472.6	467.3	462.85	458.62	454.05	449.7	445.95	442.92	439.25	435.5	432.01	429.14	426.58
473.01	467.05	460.63	455.06	450.36	446.94	444.62	444.1	444.85	445.94	446.92	447.89	449.09	449.55	448.15	444.16	438.12	431.45	425.34	419.63	415.07	411.31	406.4	399.07	390.52	383.83	379.31	375.32	371.28	366.31	361.59	357.72	354.55	351.06	346.4	341.57	336.46	331.42	326.32
56.845	51.37	46.14	41.707	37.93	34.993	33.21	33.099	34.031	35.109	35.995	36.465	37.01	38.22	40.408	43.444	46.519	49.298	51.739	54.496	57.588	60.265	62.584	64.451	66.505	68.321	70.355	73.125	76.395	80.347	83.548	85.928	87.342	88.901	90.896	93.056	95.178	97.136	99.101
197.23	200.03	202.56	205.16	207.9	210.91	213.92	218.83	222.67	227.03	229.02	232.55	235.61	239.22	243.25	247.87	253.29	257.78	262.36	266.53	271.1	277.39	282.14	287.98	290.79	296.98	303.33	310.97	316.46	321.23
377.16	375.19	373.65	371.49	368.82	366.53	364.62	363.52	362.28	361.06	359.95	359	357.84	356.27	354.6	352.67	350.58	348.54	346.82	345.35	343.68	342.5	340.49	338.66	336.35	334.05	331.86	329.74	327.89	325.66
445.01	440.7	434.56	428.24	421.42	415.7	411.84	408.76	405.41	400.05	393.52	387.36	382.82	379.33	378.76	379.23	381.08	382.2	382.05	381.46	378.78	375.95	373.61	372.94	373.3	374.31	376.05	377.76	378.23	377.39	375.55	373.63	371.73	370.39	367.94	366.29	364.64	363.41	360.43	356.29	352.16	348.02	343.88	339.75	335.49	331.48	327.89	324.72	321.92	319.09
619.72	613.71	607.2	601.15	595.74	591.07	587.08	583.24	580.09	576.59	573.18	569.3	566.02	562.89	562.03	562.66	564.64	566.03	566.96	567.26	567.24	567.18	567.41	567.32	566.99	567.22	567.93	568.25	567.3	564.55	561.26	557.58	554.86	552.43	549.65	547.19	544.67	542.78	540.28	537.39	534.5	531.62	528.73	525.84	523.14	520.66	518.02	515.32	512.17	508.84
477.07	474.94	472.85	471.05	471.19	471	470.34	467.62	465.26	463.25	461.29	459.07	456.76	454.7	453.42	452.53	451.91	450.21	448.73	447.11	446.15	442.41	437.97	433.2	431.94	430.97	431.34	429.58	429.72	429.61	430.55	430.99	431.32	432.11	432.14	431.44	430.01	428.35	426.75	424.79	424.17	423.69	421.82	419.16	416.31	413.58	411.69	409.91	409.07	408.64
329.4	326.11	322.85	319.98	318.24	315.92	313.58	310.54	307.89	305.51	302.96	300.27	297.05	294.04	291.55	289.53	287.38	284.96	281.77	278.8	275.89	272.74	269.79	266.86	264.83	263.51	261.19	259.78	255.97	252.24	246.73	242.4	238.77	235.56	232.54	230.03	227.69	225.41	223.08	220.68	219.03	217.68	216.61	215.59	214.31	213.05	212.11	212.01	211.37	210.1
324.37	328.02	330.68	332.99	333.66	333.31	333.43	333.25	333.6	333.66	333.29	330.95	330.04	330.29	331.15	331.62	331.98	333.89	334.85	335.37	335.96	336.55	336.73	336.12	335.24	334.59	334.48	333.08	332.33	331.21	330.67	328.41	326.93	325.01	323.99	321.99	320.81	319.4	318.78	319.49	321.48	323.35	324.28	324.84	325.41	326.41	327.29	328.38	330.36	332.49
322.49	321.05	319.99	318.81	317.93	317.68	317.86	318.05	317.86	317.83	318.06	318.02	318.12	318.42	318.68	318.35	317.95	318.15	318.91	319.37	318.86	318.85	318.4	319.17	319.06	319.31	318.66	317.91	317.11	315.1	312.13	307.68	303.84	299.83	296.79	292.69	290.67	289.22	290.68	290.98	289.7	286.94	285.01	282.88	280.09	277	274.42	271.53	267.32	262.99
119.74	115.56	110.49	106.2	101.91	97.079	92.33	87.716	83.128	78.462	73.648	68.597	63.529	59.156	55.463	51.866	48.435	45.602	43.01	39.655	35.538	31.343	27.48	23.32	18.642	13.854	9.783	6.0214	2.1678
409.42	406.16	401.78	397.19	392.29	386.87	382.05	377.4	372.89	368.36	363.49	358.91	354.27	350.46	346.65	342.96	339.26	335.17	331.06	327.46	324.36	321.33	317.88	313.4	308.92	304.22	300.37	295.93	291.59
284.37	287.4	290.63	294.64	298.74	302.81	307.05	310.75	314.14	317.04	321.05	325.88	331.65	336.91	341.57	346.11	350.47	355.27	359.88	365.12	371.12	378.23	384.97	390.67	395.39	399.74	404.57	408.4	412.38	412.55	414.32	416.56	422.34	428.24	435.51	442.6	448.55	454.35	460.73	467.5	471.9	475	477.92
617.17	611.65	605.7	599.04	592.49	584.84	578.16	572.03	567.89	563.37	557.6	551.97	546.32	541.37	535.55	530.24	525.28	520.73	515.13	509.27	503.42	497.74	491.87	486.09	480.47	474.89	468.93	463.42	458.13	457.16	456.61	456.31	452.6	448.92	445.92	442.58	438.92	434.38	430.33	426.62	423.95	421.55	419.08
469.99	464.51	459.23	454.27	449.58	445.03	439.94	434.35	428.78	423.72	418.81	413.22	407.97	404.19	402.07	400.39	397.07	391.57	384.54	377.38	371.03	365.35	359.8	353.83	346.98	339.88	332.93	326.08	318.74	311.09	303.46	295.99	288.8	281.89	275.44	268.92	262.17	255.04	247.63	240.01	232.28	224.81	217.56	210.52	203.52	196.64	190.07	183.7	177.37	170.83
120.75	116.29	110.97	105.41	100.49	96.021	91.798	87.796	84.165	80.955	77.912	74.864	72.077	69.898	68.389	67.455	66.438	65.785	65.018	64.085	62.765	61.632	61.183	61.031	60.134	58.354	55.921	53.523	51.429	49.937	48.801	47.617	46.147	44.482	42.771	40.918	38.777	36.288	33.372	30.469	27.556	24.918	22.34	19.84	17.086	14.242	11.169	8.2576	5.5393	3.2539
103.12	105.33	107.04	108.68	109.78	111.21	113.16	115.76	118.55	121.32	123.96	126.67	128.86	131.25	133.92	136.93	139.67	141.52	142.68	143.36	144.11	144.61	145.1	145.46	145.82	145.78	145.59	145.69	146.48	147.6	149.11	150.91	153.17	155.85	158.45	160.98	163.82	166.75	169.12	170.69	171.83	173.29	174.81	175.63	175.54	174.38	173.79	173.59	173.93	174.07
40.284	46.207	52.441	59.408	66.402	73.34	79.73	85.576	91.054	96.368	102.27	108.23	114.2	119.78	125.37	131.15	137.17	143.05	148.56	153.69	158.88	164.58	170.87	177.72	184.53	190.94	197.28	203.59	210.22	216.59	223.09	229.54	236.37	242.88	248.85	254.67	260.23	265.42	270.52	275.93	281.91	287.62	293.18	298.09	302.38	305.46	308.8	309.84	309.16	305.94
477.06	474.57	471.77	469.66	466.51	462.88	458.57	454.82	451.27	449.27	447.42	444.76	440.64	436.22	432.83	430.09	427.98	426.17	424.06	421.6	418.78	416.22	413.86	412.19	410.66	407.67	405.06	401.98	399.51	395.9	392.72	390.74	389.74	389.74	391.67	392.8	394.01	392.72	392.34	391.08	390.53	390.02	390.24	390.65	391.54	391.86	392.4	392.58	393.36	394.8
318.43	322.29	326.16	330.09	334.06	337.67	341.56	345.4	349.56	353.92	358.21	362.92	368.03	373.79	379.64	385.25	390.57	395.88	401.3	406.76	412.16	417.22	422.58	427.53	432.65	439.09	445.05	452.68	459.32	465.68	468.48	469.74	469.57	469.8	470.18	472.92	476.39	480.73	483.67	485.74	486.56	486.94	487.27	487.01	487.23	488.36	490.97	493.6	496.69	499.26
300.22	298.82	297.78	296.73	295.17	292.93	290.41	288.2	286.28	283.67	280.97	278.36	276.05	273.49	270.54	267.78	264.9	261.87	259.15	256.9	254.7	252.08	248.94	245.6	242.2	238.77	235.88	233.94	232.29	230.71	228.57	227.89	228.41	230.37	231.22	231.4	231.17	231.24	231.64	231.83	232.5	233.02	233.66	234.25	234.3	234.55	234.47	234.84	235	234.97
168.42	170.42	172.64	174.52	176.41	178	179.99	182.57	185.19	188.65	191.59	194.71	197.19	199.88	202.73	205.46	208.13	210.47	212.05	212.97	214.01	215.9	218.16	220.08	221.85	223.7	225.39	225.94	226.45	226.64	227.69	228.2	228.78	228.89	228.42	227.92	227.79	227.83	228.74	228.48	228.49	227.44	226.07	225.09	223.41	223.1	222.28	222.22	221.93	221.02
128.14	124.43	119.3	113.82	108.24	103.72	99.874	96.662	93.705	92.311	92.42	93.064	93.663	93.975	94.427	94.696	95.301	95.545	95.95	95.861	96.029	96.122	96.192	95.826	95.085	94.433	93.952	93.562	94.108	95.579	97.03	96.389	93.455	89.138	84.98	79.786	74.244	68.438	64.083	60.559	57.127	53.592	49.461	45.506	40.923	36.145	30.569	24.994	20.447
611.58	606.21	600.85	595.18	589.23	582.99	576.28	569.68	564.46	561.83	561.29	560.27	559.25	558.21	559.02	560.39	561.95	562.9	563.76	564.31	564.37	563.75	563.32	563.07	563.04	562.92	562.65	562.31	561.57	561.12	561.79	564.4	568.13	571.59	574.44	577.01	579.81	582.83	585.99	589.55	593.17	596.84	600.19	603.04	606.18	609.45	613.23	617.01	620.15
339.5	337.01	335.84	335.15	334.75	334.7	335.05	335.84	337.02	337.8	338.1	338.38	338.7	338.73	337.83	336.52	334.57	332.38	330.88	330.87	331.17	331.09	330.53	330.35	330.41	330.23	329.83	329.78	330.69	332.96	336.43	340.21	344.34	347.28	349.12	349.53	349.15	348.77	348.57	349.63	352.68	357.06	362.49	367.46	372.28	377.06	381.86	386.95	391.37	396.02
451.78	451.11	451.19	451.58	452.11	452.78	453.2	453.44	453.87	455.03	457.03	460.18	463.21	468.07	473.49	480.85	487.49	494.25	500.75	506.85	512.4	517.34	521.15	523.75	524.28	524.32	523.44	522.62	522.13	523.06	525.78	529.46	533.05	535.58	536.6	536.6	536.1	535.69	534.68	533.86	532.83	532.76	532.53	532.36	531.68	530.91	530.01	528.04	525.33	521.55
379.08	373.24	367.08	360.87	354.76	348.76	342.79	336.93	331.21	325.61	320.37	314.75	309.39	302.76	295.78	289.49	284.33	279.9	274.72	269.54	265.65	263.17	259.46	253.86	246.44	239.76	233.56	227.56	221.81	216.39	211.42	207.46	204.2	201.8	199.08	196.49	193.65	190.93	187.86	184.75	182.19	180.36	178.79	177.09	175.36	173.24	170.45	166.89	162.37	157.24
440.41	433.66	427.4	421.5	416.06	410.54	405.02	399.15	393.48	387.77	383.3	379.16	375.83	371.28	366.32	359.29	351.67	343.26	335.49	328.26	321.29	315.17	308.98	302.71	295.84	289.36	283.34	277.85	272.85	267.73	263.67	259.66	255.62	250.44	244.51	237.3	229.33	221.19	214.14	208.27	203.84	201.23	199.26	196.14	191.95	186.56	181.15	175.41	169.91	164.44
330.79	326.35	323.06	319.32	315.81	311.96	307.93	304.07	299.96	296.25	291.9	286.92	281.4	275.83	270.52	265.36	259.95	254.71	249.06	243.69	238.05	233.04	228.14	223.3	218.26	213.45	209.16	205.16	200.95	196.42	191.1	185.39	179.54	174.82	170.8	166.71	162.42	157.83	153.03	147.35	141.56	136.16	130.16	124.12	116.93	110.06	103.92	98.955	95.477	90.756
142.75	140.05	138.24	136.09	134.12	131.83	129.33	126.88	124.56	122.81	120.85	118.44	115.59	112.28	109.08	105.82	102.89	100.01	97.104	94.65	92.488	91.025	89.958	89.215	88.964	88.416	87.448	85.548	82.693	79.158	76.194	75.292	73.795	72.567	68.757	66.892	63.908	62.121	59.924	58.543	57.529	57.002	57.155	56.643	56.133	55.684	55.005	54.143	51.779	50.766
166.79	162.38	158.19	153.66	150.13	146.04	143.21	139.92	137.12	133.59	130.19	126.91	123.83	120.81	117.79	114.77	111.75	108.73	105.71	102.69	99.977	97.638	96.544	96.109	96.418	96.522	97.479	98.584	99.186	96.768	91.236	85.321	78.302	73.753	69.856	67.68	64.841	59.776	55.108
265.9	266.58	268.46	270.29	271.86	272.82	273.59	274.48	275.58	277.66	279.86	281.94	282.99	283.79	284.59	285.39	286.18	286.98	287.78	288.58	289.72	290.61	290.85	290.46	289.61	288.63	288.08	287.04	285.47	282.34	279.83	277.93	277.63	277.62	278.47	279.38	280.31	282.55	284.43
405.55	410.77	416	418.74	418.85	415.35	411.89	408.92	407.83	407.85	408.41	409.05	408.86	407.19	403.33	399.35	396.23	395.25	395.37	396.58	398.37	400.24	401.75	402.81	403.17	403.12	402.88	402.71	402.42	402.45	402.47	402.85	403.33	404.32	405.63	406.41	406.49	404.83	401.75	397.52	392.86	389.25	386.75	386.21	386.66	387.67	389.05	390.58	392.16	393.29
319.45	317.24	315.04	312.21	309.39	306.45	304.4	303.24	302.99	303.46	304.03	304.85	305.66	306.18	307.01	307.73	308.49	309.22	309.47	309.36	309.04	309.29	310.24	311.05	311.41	311.13	310.4	309.88	309.6	309.86	310.36	311.02	311.12	311.6	311.33	311.47	310.49	311.66	314.27	318.4	321.79	323.81	324.66	324.6	324.03	323.46	322.77	322.07	321.17	320.3
456.76	458.86	459.08	458.36	456.22	454.12	452.03	450.67	449.02	447.38	446.01	445.12	444.51	444.02	443.32	442.58	441.18	439.52	437.3	435.42	433.8	432.18	430.75	428.58	427.03	424.96	423.41	421.31	419.11	416.81	413.91	411.2
515.01	514.62	514.47	515.04	515.36	517.21	520.47	525.3	530.26	534.25	537.34	538.81	539.4	540.84	543.26	547.09	551.44	557.29	563.93	570.71	576.7	581.7	587.7	593.15	598.62	602.97	608.1	613.39	619.04	624.82	630.57	635.96
391.34	386.35	380.46	374.02	367.8	362.42	357.06	351.69	346.07	340.78	335.82	330.73	325.05	319.27	313.88	309.12	304.17	298.97	293.25	287.34	281.11	274.89	268.66	262.43	256.2	249.98	243.75	237.52	231.67	226.27	221.24	216.26	211.12	205.81	200.39	194.85	189.39
4.5047	6.6608	8.7614	9.831	9.4046	8.7987	9.0644	10.022	10.83	11.695	12.703	13.721	13.787	13.543	13.063	12.654	12.23	11.88	11.861	11.81	11.697	11.585	11.473	11.361	11.249	11.137	11.024	10.912	10.982	11.628	12.636	13.623	14.38	15.016	15.871	15.65	15.254
414.94	417.01	419.13	421.8	424.2	426.18	428.07	429.9	432.28	435.24	439.03	443.27	446.58	448.86	450.03	451.39	452.57	454.31	456.22	458.68	460.41	461.52	462.4	464.1	466.17	468.28	470.15	472.22	474.12	475.75	477.08	478	478.74	478.96	479.38	479.21	479.49	479.33	479.7	479.46	479.4	479.2	479.09	479.3	479.33	479.69	479.61	479.69	479.59	479.65
289.09	287.23	284.65	280.59	278.07	276.21	276.81	276.95	276.96	276.68	276.22	276.68	276.36	275.61	273.62	272.21	271.39	270.82	270.14	269	267.82	266.63	265.46	264.16	262.44	260.62	258.65	256.81	254.7	252.26	250.28	247.87	246.02	242.84	239.98	235.53	231.68	227.24	223.97	220.54	216.8	212.75	208.52	205.36	201.57	197.4	193.22	189.35	186.52	183.45
18.031	15.471	12.964	10.973	9.6027	8.7563	8.0288	7.05	6.0231	4.8436	3.7201	3.0267	2.6919	3.005	3.1439	3.4176	3.5724	4.1472	4.6225	4.972	4.9784	4.9143	4.9396	5.3779	5.4197	5.9208	6.0985	6.3411	5.6399	4.9942	4.7258	5.5429	6.281	6.5017	5.4611	4.3861	3.4498	2.9016	2.6151	2.8892	5.8786	11.884	20.833	30.048	39.044	47.839	55.875	63.239	70.74	79.537
276.53	275.98	275.03	272.83	268.65	264.49	260.98	257.81	254.36	251.51	248.7	246.89	245.93	246.02	246.24	246.84	247.16	247.8	248.77	250.41	251.85	252.41	252.35	251.83	251.12	250.97	250.82	250.89	250.29	250	249.42	249.22	248.77	249.23	250.67	253.24	256.2	258.26	255.95	249.33	244.44	244.76	250.06	255.2	260.31	265.23	269.31	272.53	276.07	279.75
353.12	350.98	348.68	346.36	344	341.7	338.79	336.28	333.77	331.8	330.48	330.29	331.45	333.17	334.78	336.41	337.89	338.97	339.93	341.52	344.59	348.4	352.1	355.05	357.49	359.49	360.83	361.33	361.23	361.12	361.02	360.89	360.64	360.76	361.35	362.03	362.33	362.14	361.74	361.15	360.4	359.31	358.21	357.4	356.83	356.6	356.61	356.73	357.02	357.03
1.6388	1.6976	1.7168	1.7906	2.2961	3.1422	4.1732	5.3404	6.8815	9.329	13.394	19.988	29.327	40.25	51.407	62.218	73.836	84.657	94.714	103.17	111.98	121.07	130.23	139.16	147.85	156.46	164.73	171.86	178.39	185.21	193.29	202	210.47	217.77	222.96	225.34	225.34	223.95	222.32	221.09	219.91	218.72	216.81	214.96	213.17	211.83	210.88	208.96	207.39	205.55
421.91	417.59	413.97	407.11	399.7	390.87	382.86	375.66	368.47	360.72	353.04	346.04	338.96	332.14	326.08	320.42	314.81	308.61	302.06	295.25	288.03	280.37	272.52	264.81	257.44	250.09	243.11	236.32	229.82	223.58	217.43	211.5	206.05	201.61	198	194.96	192.18	190.86	190.78	191.78	192.71	193.66	194.42	194.65	194.9	194.73	194.61	194.25	194.12	194.13
627.96	623.7	620.28	616.67	613.09	608.69	603.88	598.67	593.35	587.6	581.8	575.81	570.69	566.28	562.75	558.46	553.02	546.71	541.2	536.48	532.24	528.15	524.12	520.35	516.87	513.54	510.23	506.95	503.66	500.04	496.06	492.09	488.39	485.06	482.01	479.58	477.56	476.52	476.26	476.95	477.81	478.73	479.57	480.34	481.3	482.25	483.02	483.47	483.9	484.42
74.946	82.076	88.407	94.648	100.72	107.02	112.89	118.51	124.2	130.27	136.51	142.75	149.04	155.4	161.49	166.6	171.03	175.28	180.18	185.92	192.16	198.25	204	209.32	214.49	219.86	225.32	230.94	236.43	241.44	245.81	249.63	253.75	258.39	263.28	267.96	272.17	276.48	281.11	285.8	289.9	293.38	297.42	302.25	308.02	314.41	321.11	327.4	332.98	338.32
87.5	86.659	86.086	85.49	85.068	84.277	83.63	82.867	82.608	82.764	83.094	83.281	83.451	84.299	85.96	87.825	89.417	91.105	92.774	94.889	96.767	98.788	100.34	101.69	102.8	104.23	106.06	108.22	110.82	113.87	117.74	122.13	127.04	131.84	136.24	140.21	144.46	148.98	154.06	159.35	164.93	170.08	174.6	178.35	181.76	184.89	188.18	191.45	194.74	198.27
[truncated: 362 more columns]
