# Supplementary material for: Novel Methods for Analysing Bacterial Tracks Reveal Persistence in Rhodobacter sphaeroides
Source: PLoS Comput Biol. 2013 Oct 24;9(10):e1003276. doi: 10.1371/journal.pcbi.1003276 (PMC3812076; doi:10.1371/journal.pcbi.1003276)
Supplement: Software S1 — Zipped folder containing Python implementation of the analysis method described in this study, together with experimental data. Details for how to install the software is given in the doc subfolder, while a thoroughly documented example of how to run the code is provided in the file usage_example.py. Further documentation of this software is provided online at http://www.2020science.net/software/bacterial-motility-analysis-tool. (ZIP) [file pcbi.1003276.s013.zip › software_dist_v0/doc/installation_linux.txt]

Bacterial tracks analyser
Installation notes for Linux

Dependencies: Python 2.7, GCC compiler, Numpy, Scipy, Boost-Python

1) Installing Python environment
One of the easiest ways to get up and running quickly with Python is to use a distribution such as Enthought that already comes with the most popular scientific computing packages (such as NumPy and SciPy) installed.  Ensure you install Python 2.7.

2) Extract all zipped files, maintaining directory structures.

3) Compile Boost-Python embedded module [OPTIONAL].
To maximise the speed of the application, we have written the HMM code in C++.  This is optional, as we have also provided a Python version, however the C++ is substantially faster (~5-10x improvement).  The C++ module must be compiled in order to use it.

For a simpler setup you can skip this step by editing the file bayesian_track_analysis/__init__.py and setting:

b_use_ext_module = False;

Providing you have the requirements installed, you should be able to compile the C++ module by running the following from within the main directory:

python setup.py build

This should create a new directory called build.  Within this is the compiled C++ module.  Copy this to the main directory:

cp build/lib.*/hmm_cpp.so ./

4) Running the provided example 

The usage example code can be run from within the main directory:

python usage_example.py
