# Supplementary material for: Novel Methods for Analysing Bacterial Tracks Reveal Persistence in Rhodobacter sphaeroides
Source: PLoS Comput Biol. 2013 Oct 24;9(10):e1003276. doi: 10.1371/journal.pcbi.1003276 (PMC3812076; doi:10.1371/journal.pcbi.1003276)
Supplement: Software S1 — Zipped folder containing Python implementation of the analysis method described in this study, together with experimental data. Details for how to install the software is given in the doc subfolder, while a thoroughly documented example of how to run the code is provided in the file usage_example.py. Further documentation of this software is provided online at http://www.2020science.net/software/bacterial-motility-analysis-tool. (ZIP) [file pcbi.1003276.s013.zip › software_dist_v0/doc/installation_windows.txt]

Bacterial tracks analyser
Installation notes for Windows

Dependencies: Python 2.7, Numpy, Scipy, Boost-Python

1) Installing Python environment
One of the easiest ways to get up and running quickly with Python is to use a distribution such as Enthought that already comes with the most popular scientific computing packages (such as NumPy and SciPy) installed.  Ensure you install Python 2.7.

2) Extract all zipped files, maintaining directory structures.

3) Disable Boost-Python embedded module.  I cannot currently work out how to compile this under a Windows environment.  If you have any success then please let me know.  In the meantime, disable the external module by editing the file bayesian_track_analysis/__init__.py and setting:

b_use_ext_module = False;

4) Running the provided example 

The usage example code can be run from within the main directory:

python usage_example.py
