# Supplementary material for: Novel Methods for Analysing Bacterial Tracks Reveal Persistence in Rhodobacter sphaeroides
Source: PLoS Comput Biol. 2013 Oct 24;9(10):e1003276. doi: 10.1371/journal.pcbi.1003276 (PMC3812076; doi:10.1371/journal.pcbi.1003276)
Supplement: Software S1 — Zipped folder containing Python implementation of the analysis method described in this study, together with experimental data. Details for how to install the software is given in the doc subfolder, while a thoroughly documented example of how to run the code is provided in the file usage_example.py. Further documentation of this software is provided online at http://www.2020science.net/software/bacterial-motility-analysis-tool. (ZIP) [file pcbi.1003276.s013.zip › software_dist_v0/hmmmodule.h]

#include <Python.h>
#include "string.h"
#include <vector>
#include <numeric>
#include <cmath>
#include <iostream>
#include <map>

const double PI = acos(-1.0);
const double Tolerance = 1e-15;
const double Eps = 1e-40;

using namespace std;

// function declarations
double linear_interp1(double XIn, map<double, double> *Interp);
double hmm_main(vector<double> *R, vector<double> *Theta, double P01,
		double P10, map<double, double> *Displacement0,
		map<double, double> *Displacement1, map<double, double> *Angle0,
		map<double, double> *Angle1, vector<double> *RunProbs);

double linear_interp1(double XIn, map<double, double> *Interp) {

	/**
	 * Check first whether lookup value is in range.
	 * If not then just return first or last value.
	 */

	map<double, double>::iterator EndOfData = Interp->end();
	EndOfData--;
	double XMax = EndOfData->first;
	double XMin = Interp->begin()->first;

	if (XIn <= XMin) {
		return Interp->begin()->second;
	}
	if (XIn >= XMax) {
		return EndOfData->second;
	}

	// find the interval in which XIn lies
	map<double, double>::iterator LowFind, LowFindMinusOne;

	LowFind = Interp->lower_bound(XIn);
	LowFindMinusOne = LowFind;
	LowFindMinusOne--;

	// linear interpolation

	double x0, x1, y0, y1, YOut;

	y0 = LowFindMinusOne->second;
	y1 = LowFind->second;
	x0 = LowFindMinusOne->first;
	x1 = LowFind->first;

	YOut = y0 + (XIn - x0) / (x1 - x0) * (y1 - y0);

	return YOut;

}

// END double linear_interp1(double XIn, map<double, double> *Interp)

double hmm_main(vector<double> *R, vector<double> *Theta, double P01,
		double P10, map<double, double> *Displacement0,
		map<double, double> *Displacement1, map<double, double> *Angle0,
		map<double, double> *Angle1, vector<double> *RunProbs) {

	// check whether run probs are required
	bool bRunProbs;
	if (RunProbs) {
		bRunProbs = true; }
	else {
		bRunProbs = false; }

	int DebugNum = 0;

	unsigned int NumTransitions = R->size();
	double NegLogLikelihood = 0.0;
	double Transition[2] = { P01, P10 };
	double P00 = 1 - P01;
	double P11 = 1 - P10;

	vector<double> Alpha0, Alpha1;
	vector<double> Beta0, Beta1;
	Alpha0.resize(NumTransitions);
	Alpha1.resize(NumTransitions);
	Beta0.resize(NumTransitions);
	Beta1.resize(NumTransitions);

	// initial values
	Beta0.at(NumTransitions - 1) = 1.0;
	Beta1.at(NumTransitions - 1) = 1.0;

	double r = R->at(0);
	double t = Theta->at(0);

	Alpha0.at(0) = linear_interp1(r, Displacement0);
	Alpha1.at(0) = linear_interp1(r, Displacement1);

	for (unsigned int j = 1; j < NumTransitions; ++j) {

//		cout << DebugNum++ << endl;

// ALPHA COMPUTATION

		r = R->at(j);
		t = Theta->at(j);

		double ObsSpeedx0, ObsSpeedx1, ObsAngle11, ObsAnglex0, ObsAngle01, b00,
				b01, b10, b11;
		ObsSpeedx0 = linear_interp1(r, Displacement0);
		ObsSpeedx1 = linear_interp1(r, Displacement1);
		ObsAnglex0 = linear_interp1(t, Angle0);
		ObsAngle01 = ObsAnglex0;
		ObsAngle11 = linear_interp1(t, Angle1);

		b00 = ObsSpeedx0 * ObsAnglex0;
		b01 = ObsSpeedx1 * ObsAngle01;
		b10 = ObsSpeedx0 * ObsAnglex0;
		b11 = ObsSpeedx1 * ObsAngle11;

//		cout << "ALPHA" <<endl;
//		cout << "b00[" << j << "]=" << b00 << endl;
//		cout << "b01[" << j << "]=" << b01 << endl;
//		cout << "b10[" << j << "]=" << b10 << endl;
//		cout << "b11[" << j << "]=" << b11 << endl;

// fix very small values
//		ObsAngle01 = (ObsAngle01<Eps) ? Eps : ObsAngle01;
//		ObsAngle11 = (ObsAngle11<Eps) ? Eps : ObsAngle11;
//		ObsAnglex0 = (ObsAnglex0<Eps) ? Eps : ObsAnglex0;
//		ObsSpeedx0 = (ObsSpeedx0<Eps) ? Eps : ObsSpeedx0;
//		ObsSpeedx1 = (ObsSpeedx1<Eps) ? Eps : ObsSpeedx1;

		Alpha0.at(j) = Alpha0.at(j - 1) * P00 * b00
				+ Alpha1.at(j - 1) * P10 * b10;

		Alpha1.at(j) = Alpha0.at(j - 1) * P01 * b01
				+ Alpha1.at(j - 1) * P11 * b11;

		// renormalise every step

		double RenormConst = Alpha0.at(j) + Alpha1.at(j);
		NegLogLikelihood -= log(RenormConst);

		Alpha0.at(j) = Alpha0.at(j) / RenormConst;
		Alpha1.at(j) = Alpha1.at(j) / RenormConst;

		// replace any values below NormTolerance with zero
//		if (Alpha0.at(j)<Eps)
//			Alpha0.at(j) = 0.0;
//
//		if (Alpha1.at(j)<Eps)
//				Alpha1.at(j) = 0.0;

//		cout << "Alpha loop" << endl;

// BETA COMPUTATION

		if (bRunProbs) {

			unsigned int BetaIdx = NumTransitions - j;
			r = R->at(BetaIdx);
			t = Theta->at(BetaIdx);

			ObsSpeedx0 = linear_interp1(r, Displacement0);
			ObsSpeedx1 = linear_interp1(r, Displacement1);
			ObsAnglex0 = linear_interp1(t, Angle0);
			ObsAngle01 = ObsAnglex0;
			ObsAngle11 = linear_interp1(t, Angle1);

			b00 = ObsSpeedx0 * ObsAnglex0;
			b01 = ObsSpeedx1 * ObsAngle01;
			b10 = ObsSpeedx0 * ObsAnglex0;
			b11 = ObsSpeedx1 * ObsAngle11;

//		cout << "BETA" <<endl;
//		cout << "b00[" << j << "]=" << b00 << endl;
//		cout << "b01[" << j << "]=" << b01 << endl;
//		cout << "b10[" << j << "]=" << b10 << endl;
//		cout << "b11[" << j << "]=" << b11 << endl;

// fix very small values
//		ObsAngle01 = (ObsAngle01<Eps) ? Eps : ObsAngle01;
//		ObsAngle11 = (ObsAngle11<Eps) ? Eps : ObsAngle11;
//		ObsAnglex0 = (ObsAnglex0<Eps) ? Eps : ObsAnglex0;
//		ObsSpeedx0 = (ObsSpeedx0<Eps) ? Eps : ObsSpeedx0;
//		ObsSpeedx1 = (ObsSpeedx1<Eps) ? Eps : ObsSpeedx1;

			Beta0.at(BetaIdx - 1) = Beta0.at(BetaIdx) * P00 * b00
					+ Beta1.at(BetaIdx) * P01 * b01;

			Beta1.at(BetaIdx - 1) = Beta0.at(BetaIdx) * P10 * b10
					+ Beta1.at(BetaIdx) * P11 * b11;

			RenormConst = Beta0.at(BetaIdx - 1) + Beta1.at(BetaIdx - 1);

			Beta0.at(BetaIdx - 1) = Beta0.at(BetaIdx - 1) / RenormConst;
			Beta1.at(BetaIdx - 1) = Beta1.at(BetaIdx - 1) / RenormConst;

//		cout << "Beta loop" << endl;
		}

	} // end loop over transitions

	if (bRunProbs) {

		DebugNum = 0;

		for (unsigned int j = 0; j < Alpha0.size(); ++j) {

//		cout << DebugNum++ << endl;
//		if (j==1) {
//			cout << "Alpha0.at(" << j << ") = " << Alpha0.at(j) <<endl;
//			cout << "Alpha1.at(" << j << ") = " << Alpha1.at(j) <<endl;
//			cout << "Beta0.at(" << j << ") = " << Beta0.at(j) <<endl;
//			cout << "Beta1.at(" << j << ") = " << Beta1.at(j) <<endl;
//		}

			double a = Alpha1.at(j) * Beta1.at(j);
			double b = Alpha0.at(j) * Beta0.at(j) + Alpha1.at(j) * Beta1.at(j);

			RunProbs->at(j) = a / b;

		}

	}

	return NegLogLikelihood;

}

/** END double hmm_main(vector<double> *R, vector<double> *Theta, double P01, double P10, map<double, double> *Displacement0,
 map<double, double> *Displacement1, map<double, double> *Angle0, map<double, double> *Angle1, vector<double> *RunProbs) **/
