# Supplementary material for: Novel Methods for Analysing Bacterial Tracks Reveal Persistence in Rhodobacter sphaeroides
Source: PLoS Comput Biol. 2013 Oct 24;9(10):e1003276. doi: 10.1371/journal.pcbi.1003276 (PMC3812076; doi:10.1371/journal.pcbi.1003276)
Supplement: Software S1 — Zipped folder containing Python implementation of the analysis method described in this study, together with experimental data. Details for how to install the software is given in the doc subfolder, while a thoroughly documented example of how to run the code is provided in the file usage_example.py. Further documentation of this software is provided online at http://www.2020science.net/software/bacterial-motility-analysis-tool. (ZIP) [file pcbi.1003276.s013.zip › software_dist_v0/setup.py]

#!/usr/bin/env python
 
from distutils.core import setup
from distutils.extension import Extension
 
setup(
      name = "BayesianTrackAnalysis",
      version = "1.0",
      description = 'Tools to analyse tracks using the HMM.',
      author = "Gabriel Rosser",
      author_email = "gabriel.rosser@gmail.com",
      packages = ['bayesian_track_analysis'],
      ext_modules=[
        Extension("hmm_cpp", sources=["hmmmodule.cpp"],
        libraries = ["boost_python"])
                   ]
      )
