# Supplementary material for: Novel Methods for Analysing Bacterial Tracks Reveal Persistence in Rhodobacter sphaeroides
Source: PLoS Comput Biol. 2013 Oct 24;9(10):e1003276. doi: 10.1371/journal.pcbi.1003276 (PMC3812076; doi:10.1371/journal.pcbi.1003276)
Supplement: Software S1 — Zipped folder containing Python implementation of the analysis method described in this study, together with experimental data. Details for how to install the software is given in the doc subfolder, while a thoroughly documented example of how to run the code is provided in the file usage_example.py. Further documentation of this software is provided online at http://www.2020science.net/software/bacterial-motility-analysis-tool. (ZIP) [file pcbi.1003276.s013.zip › software_dist_v0/simulation_study.py]

#!/usr/bin/env python

'''
Created on 5 Apr 2013

@author: gabs

Contains usage documentation and examples for simulation study
'''

from bayesian_track_analysis import io, process, plot, hmm
import plot.histogram as grplt
from scipy.interpolate import interp1d
from scipy.stats import weibull_min
import matplotlib.pyplot as plt
import numpy as np
import simulate
import pdb
import pickle

PI = np.pi

############################################
### STAGE 1: load data and fit params
############################################

input_directory = "/home/gabs/Dropbox/2020_internship/test_data/"
csv_filename = input_directory+"1353.csv"

# load tracks
tracks_nc = io.loadtrackscsv(csv_filename)

# compute displacements
tracks_rt = process.trackcarttopolar(tracks_nc)
displacements = np.concatenate([d[0,:] for d in tracks_rt])

# fit standard 2-parameter Weibull distribution to this
# 'location' parameter shifts the distribution and is zero in this case
shape,loc,scale=weibull_min.fit(displacements*0.12*50,floc=0) # units um s^-1

# define run speed distribution and stopwise angle change distribution
runspeedrng = lambda x : scale*np.random.weibull(shape)
anglechangerng = lambda x : 2*PI*np.random.rand()-PI

# simulate some noise free tracks WT
numtracks = 500
dt = 0.02
timetotal = 5
meanrunduration = 1.
meanstopduration = 0.1

noiselevels = np.concatenate([[0.01], np.arange(0.2,2.2,0.2)]) * (0.12**2) * 50 # units um^2 s^-1

numfp_full = []
numfn_full = []
numtrue_full = []
matchesidx_full = []
tps_full = []
numfp_so = []
numfn_so = []
numtrue_so = []
matchesidx_so = []
tps_so = []

numfp_full_pp = []
numfn_full_pp = []
numtrue_full_pp = []
matchesidx_full_pp = []
numfp_so_pp = []
numfn_so_pp = []
numtrue_so_pp = []
matchesidx_so_pp = []

numfp_heur = []
numfn_heur = []
numtrue_heur = []
matchesidx_heur = []
numfp_heur_pp = []
numfn_heur_pp = []
numtrue_heur_pp = []
matchesidx_heur_pp = []
heur_cutoff = []

for noiselevel in noiselevels:
    
    time, sim_tracks_wt, eventtime, eventposition = simulate.simulaterunandstopcrw(numtracks, dt, timetotal, meanrunduration, meanstopduration, runspeedrng, anglechangerng, noiselevel)
    
    # NC
    temp = simulate.simulaterunandstopcrw(numtracks, dt, timetotal, 1e12, 0., runspeedrng, anglechangerng, noiselevel)
    sim_tracks_nc = temp[1]
    
    # NM
    temp = simulate.simulaterunandstopcrw(numtracks, dt, timetotal, 1e-12, 1e12, runspeedrng, anglechangerng, noiselevel)
    sim_tracks_nm = temp[1]
    
    # discretise true state sequence
    truestatus = process.discretiseunderlyingstatesequence(eventtime, time)
    
    # run HMM
    empirical_priors = process.computepriors(sim_tracks_nm, sim_tracks_nc, sim_tracks_wt)
    
    # tracks_wt is a list containing the unmodified tracks loaded from CSV
    # tracks_wt_rt is the modified polar representation
    sim_tracks_wt_rt = process.trackcarttopolar(sim_tracks_wt)
    
    # heuristic
    hc = process.heuristiccomputethreshold(empirical_priors, 0, 1.)
    heur_cutoff.append(hc)
    
    run_probs = [[1 if x<hc else 0 for x in t[0]] for t in sim_tracks_wt_rt] 
    
    # test output against ground truth
    thisnumfp,thisnumfn,thisnumtrue,thismatchesidx = process.compareinferredandtruesequences(run_probs, np.copy(truestatus))
    
    numfp_heur.append(thisnumfp)
    numfn_heur.append(thisnumfn)
    numtrue_heur.append(thisnumtrue)
    matchesidx_heur.append(thismatchesidx)
    
    # post-processing
    run_status = process.postprocessrunprobs(run_probs, 2, 2)
    thisnumfp,thisnumfn,thisnumtrue,thismatchesidx = process.compareinferredandtruesequences(run_status, np.copy(truestatus))

    numfp_heur_pp.append(thisnumfp)
    numfn_heur_pp.append(thisnumfn)
    numtrue_heur_pp.append(thisnumtrue)
    matchesidx_heur_pp.append(thismatchesidx)
    
    # optimise the transition probabilities
    transition_probs = hmm.optimisetransitionparameters(empirical_priors, sim_tracks_wt_rt)
    
    # use these to segment tracks
    run_probs = hmm.Hmm(empirical_priors, sim_tracks_wt_rt, transition_probs, False)[0]
    
    # test output against ground truth
    thisnumfp,thisnumfn,thisnumtrue,thismatchesidx = process.compareinferredandtruesequences(run_probs, np.copy(truestatus))
    
    numfp_full.append(thisnumfp)
    numfn_full.append(thisnumfn)
    numtrue_full.append(thisnumtrue)
    matchesidx_full.append(thismatchesidx)
    tps_full.append(transition_probs)
    
    # post-processing
    run_status = process.postprocessrunprobs(run_probs, 2, 2)
    thisnumfp,thisnumfn,thisnumtrue,thismatchesidx = process.compareinferredandtruesequences(run_status, np.copy(truestatus))

    numfp_full_pp.append(thisnumfp)
    numfn_full_pp.append(thisnumfn)
    numtrue_full_pp.append(thisnumtrue)
    matchesidx_full_pp.append(thismatchesidx)
    
    # change to so method
    speed_only_angle_pdf = interp1d(np.pi*np.array([-1, 1]), 1/(2*np.pi)*np.ones(2), kind='zero')
    empirical_priors = empirical_priors[0], speed_only_angle_pdf, empirical_priors[2], speed_only_angle_pdf
    
     # optimise the transition probabilities
    transition_probs = hmm.optimisetransitionparameters(empirical_priors, sim_tracks_wt_rt)
    
    # use these to segment tracks
    run_probs = hmm.Hmm(empirical_priors, sim_tracks_wt_rt, transition_probs, False)[0]
    
    # test output against ground truth
    thisnumfp,thisnumfn,thisnumtrue,thismatchesidx = process.compareinferredandtruesequences(run_probs, np.copy(truestatus))
    
    numfp_so.append(thisnumfp)
    numfn_so.append(thisnumfn)
    numtrue_so.append(thisnumtrue)
    matchesidx_so.append(thismatchesidx)
    tps_so.append(transition_probs)    

    # post-processing
    run_status = process.postprocessrunprobs(run_probs, 2, 2)
    thisnumfp,thisnumfn,thisnumtrue,thismatchesidx = process.compareinferredandtruesequences(run_status, np.copy(truestatus))
    
    numfp_so_pp.append(thisnumfp)
    numfn_so_pp.append(thisnumfn)
    numtrue_so_pp.append(thisnumtrue)
    matchesidx_so_pp.append(thismatchesidx)
    
# reprocess variables to obtain mean values
fprate_full = [x/y for x,y in zip([np.mean(a) for a in numfp_full], [np.mean(a) for a in numtrue_full])]
fprate_full_pp = [x/y for x,y in zip([np.mean(a) for a in numfp_full_pp], [np.mean(a) for a in numtrue_full_pp])]
fprate_so = [x/y for x,y in zip([np.mean(a) for a in numfp_so], [np.mean(a) for a in numtrue_so])]
fprate_so_pp = [x/y for x,y in zip([np.mean(a) for a in numfp_so_pp], [np.mean(a) for a in numtrue_so_pp])]
fprate_heur = [x/y for x,y in zip([np.mean(a) for a in numfp_heur], [np.mean(a) for a in numtrue_heur])]
fprate_heur_pp = [x/y for x,y in zip([np.mean(a) for a in numfp_heur_pp], [np.mean(a) for a in numtrue_heur_pp])]

fnrate_full = [x/y for x,y in zip([np.mean(a) for a in numfn_full], [np.mean(a) for a in numtrue_full])]
fnrate_full_pp = [x/y for x,y in zip([np.mean(a) for a in numfn_full_pp], [np.mean(a) for a in numtrue_full_pp])]
fnrate_so = [x/y for x,y in zip([np.mean(a) for a in numfn_so], [np.mean(a) for a in numtrue_so])]
fnrate_so_pp = [x/y for x,y in zip([np.mean(a) for a in numfn_so_pp], [np.mean(a) for a in numtrue_so_pp])]
fnrate_heur = [x/y for x,y in zip([np.mean(a) for a in numfn_heur], [np.mean(a) for a in numtrue_heur])]
fnrate_heur_pp = [x/y for x,y in zip([np.mean(a) for a in numfn_heur_pp], [np.mean(a) for a in numtrue_heur_pp])]

fpstd_full = [x/y for x,y in zip([np.std(a) for a in numfp_full], [np.mean(a) for a in numtrue_full])]
fpstd_full_pp = [x/y for x,y in zip([np.std(a) for a in numfp_full_pp], [np.mean(a) for a in numtrue_full_pp])]
fpstd_so = [x/y for x,y in zip([np.std(a) for a in numfp_so], [np.mean(a) for a in numtrue_so])]
fpstd_so_pp = [x/y for x,y in zip([np.std(a) for a in numfp_so_pp], [np.mean(a) for a in numtrue_so_pp])]
fpstd_heur = [x/y for x,y in zip([np.std(a) for a in numfp_heur], [np.mean(a) for a in numtrue_heur])]
fpstd_heur_pp = [x/y for x,y in zip([np.std(a) for a in numfp_heur_pp], [np.mean(a) for a in numtrue_heur_pp])]

fnstd_full = [x/y for x,y in zip([np.std(a) for a in numfn_full], [np.mean(a) for a in numtrue_full])]
fnstd_full_pp = [x/y for x,y in zip([np.std(a) for a in numfn_full_pp], [np.mean(a) for a in numtrue_full_pp])]
fnstd_so = [x/y for x,y in zip([np.std(a) for a in numfn_so], [np.mean(a) for a in numtrue_so])]
fnstd_so_pp = [x/y for x,y in zip([np.std(a) for a in numfn_so_pp], [np.mean(a) for a in numtrue_so_pp])]
fnstd_heur = [x/y for x,y in zip([np.std(a) for a in numfn_heur], [np.mean(a) for a in numtrue_heur])]
fnstd_heur_pp = [x/y for x,y in zip([np.std(a) for a in numfn_heur_pp], [np.mean(a) for a in numtrue_heur_pp])]
