# Supplementary material for: Novel Methods for Analysing Bacterial Tracks Reveal Persistence in Rhodobacter sphaeroides
Source: PLoS Comput Biol. 2013 Oct 24;9(10):e1003276. doi: 10.1371/journal.pcbi.1003276 (PMC3812076; doi:10.1371/journal.pcbi.1003276)
Supplement: Software S1 — Zipped folder containing Python implementation of the analysis method described in this study, together with experimental data. Details for how to install the software is given in the doc subfolder, while a thoroughly documented example of how to run the code is provided in the file usage_example.py. Further documentation of this software is provided online at http://www.2020science.net/software/bacterial-motility-analysis-tool. (ZIP) [file pcbi.1003276.s013.zip › software_dist_v0/usage_example.py]

#!/usr/bin/env python

'''
Created on 27 Feb 2013

@author: Gabriel Rosser
@email: gabriel.rosser@gmail.com

Contains usage documentation and examples for analysis code
'''

#import bayesian_track_analysis as bta

from bayesian_track_analysis import io, process, plot, hmm
from scipy.interpolate import interp1d
import matplotlib.pyplot as plt
import numpy as np
import csv

############################################
### STAGE 1: compute priors
############################################

# paths to CSV files for nonmotile (1) and nonchemotactic (2) mutants
# CSV files are in the following form:
# track(1).x(1), track(1).x(2), ... , track(1).x(end)
# track(1).y(1), track(1).y(2), ... , track(1).y(end)
# track(2).x(1), track(2).x(2), ... , track(2).x(end)
# track(2).y(1), track(2).y(2), ... , track(2).y(end)
# etc.  

# load tracks

# from CSV

# csv_filename_nm = "data/nm.csv"
# csv_filename_nc = "data/nc.csv"
# csv_filename_wt = "data/wt.csv"
# tracks_nm = io.loadtrackscsv(csv_filename_nm)
# tracks_nc = io.loadtrackscsv(csv_filename_nc)
# tracks_wt = io.loadtrackscsv(csv_filename_wt)

# from Matlab .mat file

mat_filename = "data/short_rhodobacter_tracks.mat"
tracks_nm = io.loadtracksmat(mat_filename, 'Tracks_nm') # first variable is the .mat filename, second is the name of the variable within that file
tracks_nc = io.loadtracksmat(mat_filename, 'Tracks_nc')
tracks_wt = io.loadtracksmat(mat_filename, 'Tracks_wt')

# compute empirical priors (observation pdfs)

empirical_priors = process.computepriors(tracks_nm, tracks_nc, tracks_wt)

# if using the  speed-only method, replace the run_angles_pdf and stop_angles_pdf in empirical_priors

if 0:
    speed_only_angle_pdf = interp1d(np.pi*np.array([-1, 1]), 1/(2*np.pi)*np.ones(2), kind='zero')
    empirical_priors = empirical_priors[0], speed_only_angle_pdf, empirical_priors[2], speed_only_angle_pdf 

# optionally plot the priors
# all plots are displayed when plt.show() is called at the end

plot.plotpriors(empirical_priors)

############################################
### STAGE 2: Optimise transition probs and segment tracks
############################################

# tracks_wt is a list containing the unmodified tracks loaded from CSV
# tracks_wt_rt is the modified polar representation
tracks_wt_rt = process.trackcarttopolar(tracks_wt)

# optimise the transition probabilities

transition_probs = hmm.optimisetransitionparameters(empirical_priors, tracks_wt_rt)

# NB if an estimate of the error in optimisation is required, it is possilbe to use a bootstrap method:

# bs_transition_probs, transition_probs = hmm.optimisetransitionparameterswithbootstrap(empirical_priors, tracks_wt_rt)

# use transition probabilities to segment tracks

run_probs, negative_log_likelihood = hmm.Hmm(empirical_priors, tracks_wt_rt, transition_probs, False)

# output run probabilities to CSV

run_probs_out_file = 'run_probs.csv'
io.saverunprobstocsv(run_probs, run_probs_out_file, b_overwrite=True)

# plot 20 of the tracks in colour to show the run probabilities

plot.plotsometrackstateprobs(tracks_wt, run_probs, 20)
    
############################################
### STAGE 3: Post-processing
############################################

# compute various properties relating to the inferred running and stopping phases
# each variable is an array containing all observed values

run_displacements, stop_displacements, run_angles, stop_angles = process.computesegmenteddispandangle(tracks_wt, run_probs)
run_durations, stop_durations = process.computesegmentdurations(tracks_wt, run_probs)

# compute statistics relating specifically to run-stop-run events (reorientation events)
# each variable is a list of arrays, with each array corresponding to a track and each element in the array corresponding
# a single reorientation event in that track.

stopidx, entryfwdisplacement, exitfwdisplacement, swanglechange, swduration = process.computestopwisequantities(tracks_wt, run_probs)

# for many purposes, we just require a concatenated list of the data, achieved like this

sw_angles_cat = []
[sw_angles_cat.extend(x) for x in swanglechange]

# output stopwise angle changes to CSV

sw_angle_out_file = 'sw_angle.csv'
with open(sw_angle_out_file, 'w') as f:
    csv.writer(f).writerow(sw_angles_cat)
    f.close()

# plot histogram
plt.figure()
plt.hist(sw_angles_cat, 50)

# render all plots

plt.show()
